# Supplementary material for: Potential roles of 1,5-anhydro-d-fructose in modulating gut microbiome in mice
Source: Sci Rep. 2021 Oct 4;11:19648. doi: 10.1038/s41598-021-99052-y (PMC8490373; doi:10.1038/s41598-021-99052-y)
Supplement: Supplementary file 1 — Supplementary Information 1. [file 41598_2021_99052_MOESM1_ESM.xlsx]

## Sheet: all
IDs	1,5AF-1	1,5AF-2	1,5AF-3	1,5AF-4	1,5AF-5	1,5AF-6	1,5AF-7	1,5AF-8	Control-1	Control-2	Control-3	Control-4	Control-5	Control-6	Control-7	Control-8
Bacteria;;;;;;	0.118252	0.113165	0.104415	0.119541	0.123872	0.112206	0.106605	0.133893	0.155467	0.107494	0.127193	0.137885	0.153417	0.167841	0.167772	0.143867
Bacteria;;;;;;bacterium	0.000140013	0.000129412	0	0.000175885	0.000171308	0.000154756	0.000129763	0.000135059	0	0.000129156	0	0	0.000133358	0	0	0
Bacteria;;;;;;bacterium 0.1xD8-71	0.00279997	0.00536494	0.00342602	0.00282467	0.00352963	0.00326908	0.00381279	0.00958949	0.0130471	0.00745375	0.00980919	0.0119094	0.0137106	0.0103979	0.00929512	0.00416933
Bacteria;;;;;;bacterium 0.1xD8-82	0.00292829	0.0026299	0.0033764	0.00201905	0.00212098	0.00244494	0.00255173	0.00390665	0.00523818	0.00524283	0.00417419	0.0046247	0.00459737	0.00396203	0.00346932	0.00175571
Bacteria;;;;;;bacterium 1XD21-70	0.00326752	0.00343446	0.00265391	0.00324665	0.00290328	0.00241891	0.00265959	0.0028772	0.00115446	0.000694134	0.00123314	0.000865234	0.00121525	0.00106059	0.000827964	0.00070678
Bacteria;;;;;;bacterium 1XD42-1	0	0	0	0	0	0	0	0	0	0	0.000150295	0	0	0	0	0
Bacteria;;;;;;bacterium 1XD42-54	0.000418082	0.000360965	0.000386644	0.000443224	0.000424486	0.000408116	0.000355392	0.000548131	0.000489062	0.000405027	0.000440872	0.000606561	0.000521932	0.00043883	0.000463389	0.000396899
Bacteria;;;;;;bacterium 1XD42-8	0.00044079	0.000516529	0.000361337	0.000690339	0.000430831	0.000718081	0.000558453	0.000838328	0.000605936	0.000496931	0.000659129	0.000682243	0.000633144	0.000527919	0.000495981	0.000325047
Bacteria;;;;;;bacterium 1XD8-76	0.00812456	0.00722595	0.00506857	0.00816993	0.00776403	0.00639749	0.00702998	0.00524614	0.00325633	0.00537546	0.00396024	0.00669147	0.00485484	0.00236034	0.0022008	0.00136055
Bacteria;;;;;;bacterium 1XD8-92	0.00551531	0.00704787	0.00724618	0.00310899	0.00451201	0.00369981	0.004765	0.00651322	0.0107495	0.00651102	0.00706938	0.00877648	0.00910774	0.0114148	0.0101663	0.00653918
Bacteria;;;;;;bacterium 1xD42-67	0.0105601	0.00910194	0.00849128	0.0132615	0.00806301	0.00824893	0.00971806	0.00950025	0.00626925	0.0073334	0.0100996	0.00526924	0.0103626	0.00760593	0.00635148	0.00730265
Bacteria;;;;;;bacterium 1xD42-87	0.00288102	0.00483759	0.00316113	0.00268551	0.003429	0.00320383	0.00340478	0.00786593	0.0105532	0.00590548	0.00795446	0.00859764	0.00952436	0.00830711	0.00747774	0.0034253
Bacteria;;;;;;bacterium C-53	0.00106472	0.00105804	0.00102495	0.000931094	0.000972139	0.000995198	0.00091864	0.00166579	0.00192242	0.00132823	0.00193895	0.00186195	0.00179485	0.00165198	0.00139583	0.000801256
Bacteria;;;;;;bacterium D16-50	0.00277359	0.00204461	0.00211642	0.00261037	0.00234522	0.00240789	0.00229493	0.00383663	0.00482763	0.00173902	0.00508259	0.00267128	0.00360485	0.00401129	0.00318478	0.00211224
Bacteria;;;;;;bacterium J10(2018)	0.0274833	0.0122301	0.00778205	0.0133925	0.0214027	0.0120366	0.00218195	0.00187819	0.00112878	0.0336603	0.000651897	0.00444984	0.00193143	0.00105578	0.00129725	0.00156045
Bacteria;;;;;;uncultured bacterium	0.000800148	0.000744381	0.000745373	0.000888187	0.000845856	0.000848569	0.000828605	0.000779522	0.000546587	0.000658963	0.000630154	0.000669079	0.000620794	0.000573341	0.000649057	0.000738256
Bacteria;Acidobacteria;;;;;Acidobacteria bacterium	0.000540492	0.000549147	0.000498079	0.000708222	0.000671876	0.000616294	0.000553563	0.000556025	0.000421878	0.000456209	0.000477031	0.000444706	0.000488532	0.000436115	0.000378443	0.000414501
Bacteria;Actinobacteria;;;;;	0.000270628	0.000264818	0.000250637	0.000271959	0.000285848	0.000264386	0.000252333	0.000225957	0.000139061	0.000154187	0.00013305	0.000132379	0.000143518	0.000146786	0.000131291	0
Bacteria;Actinobacteria;Actinobacteria;;;;	0.00153213	0.00146055	0.00132102	0.00155248	0.00148656	0.00139507	0.00114483	0.00120958	0.000941933	0.000905161	0.00109773	0.000930584	0.00114163	0.00097727	0.000863965	0.000898815
Bacteria;Actinobacteria;Actinobacteria;;;;Actinobacteria bacterium	0.000229268	0.000244307	0.000216443	0.000292602	0.000294029	0.00026916	0.000235032	0.000242603	0.000201358	0.000201847	0.000214131	0.000194529	0.00024019	0.000210591	0.000187979	0.000174035
Bacteria;Actinobacteria;Actinobacteria;Bifidobacteriales;Bifidobacteriaceae;Bifidobacterium;	0.000535006	0.000536159	0.000430534	0.000183446	0.000209878	0.000178966	0.000161969	0.00016246	0.000153065	0.000176175	0.000134301	0.000157554	0.000129342	0.000137622	0	0
Bacteria;Actinobacteria;Actinobacteria;Bifidobacteriales;Bifidobacteriaceae;Bifidobacterium;Bifidobacterium pseudolongum	0.00229173	0.0022459	0.00170113	0	0	0	0	0	0	0	0	0	0	0	0	0
Bacteria;Actinobacteria;Actinobacteria;Corynebacteriales;Mycobacteriaceae;;	0	0	0	0.000143481	0	0	0	0	0	0	0	0	0	0	0	0
Bacteria;Actinobacteria;Actinobacteria;Corynebacteriales;Mycobacteriaceae;Mycobacterium;Mycobacterium gastri	0	0	0	0	0	0	0	0.000180651	0	0	0	0	0	0	0	0
Bacteria;Actinobacteria;Actinobacteria;Streptomycetales;Streptomycetaceae;Streptomyces;	0.00111867	0.00103083	0.00100677	0.00131047	0.00122548	0.00113711	0.000991044	0.000998328	0.000854811	0.000838875	0.00096352	0.000768939	0.00098266	0.000837216	0.000752957	0.000769532
Bacteria;Actinobacteria;Actinobacteria;Streptomycetales;Streptomycetaceae;Streptomyces;Streptomyces hygroscopicus	0	0	0	0.000182726	0.000264142	0.000214828	0	0	0	0	0	0	0	0	0	0
Bacteria;Actinobacteria;Coriobacteriia;;;;	0.000224211	0.000216509	0.000219491	0.000226773	0.000227688	0.000205052	0.000204753	0.000169039	0	0	0	0	0	0.000138923	0	0
Bacteria;Actinobacteria;Coriobacteriia;Coriobacteriales;;;	0.000204462	0.000215451	0.000189447	0.000152362	0.000199081	0.000161291	0.000195303	0.000153307	0	0	0	0	0	0	0	0
Bacteria;Actinobacteria;Coriobacteriia;Coriobacteriales;Coriobacteriaceae;;Coriobacteriaceae bacterium	0.0294929	0.0318515	0.0289658	0.0178411	0.023617	0.0200613	0.0290607	0.019777	0.00404551	0.00818402	0.00137556	0.00361183	0.00170299	0.00444854	0.00410821	0.00263459
Bacteria;Actinobacteria;Coriobacteriia;Coriobacteriales;Coriobacteriaceae;Collinsella;	0	0	0	0	0.000147376	0	0	0	0	0	0	0	0	0	0	0
Bacteria;Actinobacteria;Coriobacteriia;Coriobacteriales;Coriobacteriaceae;Parvibacter;Parvibacter caecicola	0.000185475	0.000192589	0.000200025	0	0	0	0	0	0	0	0	0	0	0	0	0
Bacteria;Actinobacteria;Coriobacteriia;Eggerthellales;Eggerthellaceae;;	0.000130663	0	0.00012822	0	0.000137637	0	0	0	0	0	0	0	0	0	0	0
Bacteria;Actinobacteria;Coriobacteriia;Eggerthellales;Eggerthellaceae;Enterorhabdus;Enterorhabdus sp. NM05_H27	0	0	0	0	0	0	0	0	0	0	0	0	0	0.000154478	0	0
Bacteria;Bacteroidetes;;;;;	0.00956752	0.0100595	0.00921062	0.0106999	0.0105996	0.0109438	0.00945035	0.00963182	0.00637328	0.00829695	0.00753005	0.00785324	0.00762194	0.00716891	0.00763052	0.0102577
Bacteria;Bacteroidetes;;;;;Bacteroidetes bacterium	0.000642723	0.000649879	0.000564264	0.000783352	0.00076688	0.000745532	0.000624933	0.000644635	0.000356711	0.000537439	0.000462521	0.00048163	0.000485003	0.000412527	0.000436923	0.000572077
Bacteria;Bacteroidetes;Bacteroidia;;;;	0.00108533	0.00112621	0.00103957	0.00126744	0.00124819	0.00126066	0.00115433	0.00112355	0.000597286	0.000867641	0.000777482	0.000807489	0.000795583	0.000705476	0.000781272	0.00108319
Bacteria;Bacteroidetes;Bacteroidia;Bacteroidales;;;	0.0504342	0.0570966	0.0591164	0.0600857	0.0539663	0.0591783	0.0602913	0.0529996	0.0333004	0.0429052	0.0372406	0.0464963	0.0398305	0.0386476	0.0432082	0.0586469
Bacteria;Bacteroidetes;Bacteroidia;Bacteroidales;;;Bacteroidales bacterium	0.000956428	0.00132709	0.00150382	0.00146835	0.00138633	0.00133352	0.00168801	0.001407	0.000471762	0.000755724	0.000608273	0.000780268	0.000713816	0.000639635	0.000803058	0.00102785
Bacteria;Bacteroidetes;Bacteroidia;Bacteroidales;;;Bacteroidales bacterium 52_46	0.00084208	0.000733626	0.000818868	0.000915071	0.000794764	0.000774744	0.000805614	0.000619064	0	0.000388002	0.000193501	0.000347153	0.000267567	0.000237968	0.000372433	0.000526381
Bacteria;Bacteroidetes;Bacteroidia;Bacteroidales;;;Bacteroidales bacterium 55_9	0.00148929	0.00152543	0.000913811	0.00171433	0.00179651	0.00173084	0.000975811	0.00120169	0.000666719	0.00128067	0.00112846	0.00101156	0.00100785	0.000836933	0.000757233	0.00118741
Bacteria;Bacteroidetes;Bacteroidia;Bacteroidales;;;Bacteroidales bacterium WCE2004	0	0.000136405	0	0.000153982	0.000155391	0.000144696	0	0	0	0	0	0	0	0	0	0
Bacteria;Bacteroidetes;Bacteroidia;Bacteroidales;Bacteroidaceae;;	0.000896607	0.00088584	0.000888065	0.00083322	0.000875576	0.000981103	0.000842475	0.000899136	0.000850544	0.000861931	0.000981739	0.00103385	0.000934233	0.000924948	0.00104287	0.00139646
Bacteria;Bacteroidetes;Bacteroidia;Bacteroidales;Bacteroidaceae;Bacteroides;	0.09581	0.0959321	0.0980391	0.0816553	0.0884529	0.101615	0.0884442	0.0951887	0.105108	0.0961485	0.115212	0.117802	0.107859	0.111323	0.120607	0.158276
Bacteria;Bacteroidetes;Bacteroidia;Bacteroidales;Bacteroidaceae;Bacteroides;Bacteroides acidifaciens	0.0046354	0.00487515	0.0045872	0.0049851	0.00527488	0.00589975	0.00561142	0.00450827	0.00388197	0.00596077	0.014829	0.018668	0.0107546	0.00913906	0.0124682	0.0215271
Bacteria;Bacteroidetes;Bacteroidia;Bacteroidales;Bacteroidaceae;Bacteroides;Bacteroides bouchesdurhonensis	0	0	0.000136227	0	0	0.000137763	0	0	0.000143484	0	0.00014056	0.000134739	0.000129464	0.0001426	0.000145275	0.000179803
Bacteria;Bacteroidetes;Bacteroidia;Bacteroidales;Bacteroidaceae;Bacteroides;Bacteroides caccae	0.000139917	0.000154918	0.000159182	0	0.000141644	0.00015987	0.000154306	0.000146843	0.000138441	0.000139777	0.000179037	0.000195526	0.00015824	0.00016664	0.000189019	0.000267964
Bacteria;Bacteroidetes;Bacteroidia;Bacteroidales;Bacteroidaceae;Bacteroides;Bacteroides caecimuris	0.000269912	0.000319591	0.000281085	0.000266558	0.000277499	0.000335029	0.000310727	0.000307759	0.000217999	0.000321022	0.000582822	0.00060504	0.000406096	0.000360261	0.000444089	0.000717968
Bacteria;Bacteroidetes;Bacteroidia;Bacteroidales;Bacteroidaceae;Bacteroides;Bacteroides cellulosilyticus	0	0	0	0	0	0	0	0	0	0	0	0	0	0	0	0.000153847
Bacteria;Bacteroidetes;Bacteroidia;Bacteroidales;Bacteroidaceae;Bacteroides;Bacteroides clarus	0.000133811	0.00013376	0.000141553	0	0	0.000142139	0.000131832	0.000143411	0.00014391	0.000136415	0.000145196	0.000135106	0.000143883	0.000147464	0.000161282	0.000197455
Bacteria;Bacteroidetes;Bacteroidia;Bacteroidales;Bacteroidaceae;Bacteroides;Bacteroides dorei	0.00059769	0.000601099	0.000613884	0.000518894	0.000558227	0.000642778	0.000553563	0.000597613	0.000651048	0.000610023	0.000640771	0.000633991	0.000622437	0.000660338	0.000710426	0.000887975
Bacteria;Bacteroidetes;Bacteroidia;Bacteroidales;Bacteroidaceae;Bacteroides;Bacteroides eggerthii	0	0	0	0	0	0	0	0	0	0	0	0	0	0	0	0.000126449
Bacteria;Bacteroidetes;Bacteroidia;Bacteroidales;Bacteroidaceae;Bacteroides;Bacteroides faecichinchillae	0.000244486	0.00022168	0.000223641	0.000253356	0.000272657	0.000318263	0.000262348	0.000288939	0.00015384	0.000261621	0.000183117	0.000257887	0.000202835	0.000224166	0.000242645	0.00030829
Bacteria;Bacteroidetes;Bacteroidia;Bacteroidales;Bacteroidaceae;Bacteroides;Bacteroides fluxus	0.000207133	0.000212395	0.000206379	0.000196528	0.000199359	0.00022483	0.000186935	0.000210569	0.000211909	0.000205849	0.000208104	0.000214565	0.000208371	0.000213476	0.000219935	0.000277014
Bacteria;Bacteroidetes;Bacteroidia;Bacteroidales;Bacteroidaceae;Bacteroides;Bacteroides fragilis	0.000865742	0.00111581	0.00118884	0.00100946	0.00102039	0.0010622	0.00123275	0.00112292	0.000867301	0.000817473	0.00090877	0.000959955	0.000922613	0.000933376	0.00101802	0.00126608
Bacteria;Bacteroidetes;Bacteroidia;Bacteroidales;Bacteroidaceae;Bacteroides;Bacteroides helcogenes	0.00021739	0.000221387	0.00022658	0.000217891	0.000222567	0.000247791	0.000207527	0.000224755	0.000219706	0.000204729	0.000211257	0.000211732	0.000217436	0.0002223	0.000230279	0.000289395
Bacteria;Bacteroidetes;Bacteroidia;Bacteroidales;Bacteroidaceae;Bacteroides;Bacteroides heparinolyticus	0	0	0	0	0	0	0	0	0	0	0	0	0	0	0	0.000152454
Bacteria;Bacteroidetes;Bacteroidia;Bacteroidales;Bacteroidaceae;Bacteroides;Bacteroides intestinalis	0.000254551	0.000270871	0.000266541	0.000258877	0.000256239	0.000285755	0.000254778	0.000270748	0.000259659	0.000249026	0.000260443	0.000259198	0.000257285	0.000270606	0.00028194	0.000334147
Bacteria;Bacteroidetes;Bacteroidia;Bacteroidales;Bacteroidaceae;Bacteroides;Bacteroides luti	0	0.000132761	0	0	0	0.000136001	0	0	0	0	0	0	0	0	0	0
Bacteria;Bacteroidetes;Bacteroidia;Bacteroidales;Bacteroidaceae;Bacteroides;Bacteroides massiliensis	0.000247968	0.000238077	0.000253722	0.00020655	0.000220397	0.000259612	0.00022135	0.000240944	0.000283864	0.000249613	0.000276205	0.000264075	0.000265498	0.000285652	0.000294017	0.000377307
Bacteria;Bacteroidetes;Bacteroidia;Bacteroidales;Bacteroidaceae;Bacteroides;Bacteroides ndongoniae	0	0	0	0	0	0	0	0	0	0	0	0	0	0	0	0.000125603
Bacteria;Bacteroidetes;Bacteroidia;Bacteroidales;Bacteroidaceae;Bacteroides;Bacteroides neonati	0.000133811	0.000146279	0.000142838	0.00013706	0.000138249	0.00014606	0.000140201	0.0001465	0.000133592	0.000130277	0.00012948	0.00012855	0.00013281	0.000140507	0.000145448	0.000191587
Bacteria;Bacteroidetes;Bacteroidia;Bacteroidales;Bacteroidaceae;Bacteroides;Bacteroides oleiciplenus	0.000144449	0.000145808	0.000153783	0	0	0.000145094	0.000145138	0.000148159	0.000149186	0.000136788	0.000140792	0.000142186	0.000141875	0.000151537	0.000160993	0.000202925
Bacteria;Bacteroidetes;Bacteroidia;Bacteroidales;Bacteroidaceae;Bacteroides;Bacteroides ovatus	0	0	0.000133509	0	0	0	0.000145561	0	0	0	0.000132261	0.000157711	0	0	0.000131637	0.000199295
Bacteria;Bacteroidetes;Bacteroidia;Bacteroidales;Bacteroidaceae;Bacteroides;Bacteroides paurosaccharolyticus	0	0.000132703	0	0	0.000140642	0.000145719	0.000135264	0.000130197	0	0	0	0	0	0	0	0.000164587
Bacteria;Bacteroidetes;Bacteroidia;Bacteroidales;Bacteroidaceae;Bacteroides;Bacteroides plebeius	0.000212762	0.00023173	0.00023062	0.000231933	0.000221565	0.000252849	0.000230048	0.000214287	0.000183398	0.00020174	0.000192111	0.000210474	0.00019815	0.000193508	0.000209649	0.000270699
Bacteria;Bacteroidetes;Bacteroidia;Bacteroidales;Bacteroidaceae;Bacteroides;Bacteroides pyogenes	0.000132142	0.00013664	0.000145593	0.000155902	0.000154667	0.000166861	0.000145984	0.000146958	0	0.000129103	0	0	0	0	0.00013262	0.000178808
Bacteria;Bacteroidetes;Bacteroidia;Bacteroidales;Bacteroidaceae;Bacteroides;Bacteroides rodentium	0.000177699	0.00017584	0.00016392	0.000159383	0.000166411	0.000185275	0.000146313	0.00016778	0.000176998	0.000162246	0.000165176	0.000164424	0.000167184	0.000171731	0.000176191	0.000217842
Bacteria;Bacteroidetes;Bacteroidia;Bacteroidales;Bacteroidaceae;Bacteroides;Bacteroides sartorii	0.0406884	0.0400403	0.0414915	0.0333724	0.0364844	0.0423278	0.0361364	0.0399927	0.046182	0.0400364	0.0436525	0.0424969	0.0427768	0.0458394	0.0479769	0.0595142
Bacteria;Bacteroidetes;Bacteroidia;Bacteroidales;Bacteroidaceae;Bacteroides;Bacteroides sp. 3_1_13	0.00032191	0.000313538	0.000326812	0.000252336	0.000288018	0.000327868	0.000283834	0.000307587	0.000358845	0.000312964	0.00034324	0.00034967	0.000322321	0.000362128	0.00037018	0.000462386
Bacteria;Bacteroidetes;Bacteroidia;Bacteroidales;Bacteroidaceae;Bacteroides;Bacteroides sp. 3_1_33FAA	0.000299966	0.000302078	0.000321817	0.000261938	0.000285403	0.000329289	0.000304239	0.000320115	0.000318969	0.000294711	0.000310696	0.000310964	0.000327493	0.000319761	0.000348394	0.000459253
Bacteria;Bacteroidetes;Bacteroidia;Bacteroidales;Bacteroidaceae;Bacteroides;Bacteroides sp. AF39-11AC	0.000253502	0.000252006	0.000253649	0.000215251	0.000230693	0.000260919	0.00022356	0.000251813	0.000280838	0.000252281	0.000263086	0.000261925	0.000264038	0.00028305	0.000298929	0.000351898
Bacteria;Bacteroidetes;Bacteroidia;Bacteroidales;Bacteroidaceae;Bacteroides;Bacteroides sp. AM22-3LB	0.000265142	0.000248832	0.000269222	0.00021069	0.000236982	0.000280356	0.000232728	0.000256103	0.000284834	0.000242942	0.000298411	0.000278289	0.000281621	0.000301094	0.000308175	0.00039312
Bacteria;Bacteroidetes;Bacteroidia;Bacteroidales;Bacteroidaceae;Bacteroides;Bacteroides sp. CAG:530	0.000165439	0.000203873	0.000196646	0.000214171	0.000210267	0.000193743	0.000205882	0.000192549	0	0.000140738	0.000139493	0.000145386	0.00015021	0.000141186	0.000145333	0.000177466
Bacteria;Bacteroidetes;Bacteroidia;Bacteroidales;Bacteroidaceae;Bacteroides;Bacteroides sp. CAG:927	0.00108199	0.00105004	0.00132231	0.0014171	0.00134281	0.00148566	0.00152688	0.00138657	0.000203763	0.000845386	0.000375089	0.000800828	0.000581493	0.000543475	0.000827617	0.00119269
Bacteria;Bacteroidetes;Bacteroidia;Bacteroidales;Bacteroidaceae;Bacteroides;Bacteroides sp. NM69_E16B	0.000776343	0.000766419	0.00075147	0.000662615	0.000706327	0.000818278	0.000675992	0.000748803	0.000810785	0.000756257	0.000786476	0.000779796	0.000756524	0.000822113	0.000860729	0.00105933
Bacteria;Bacteroidetes;Bacteroidia;Bacteroidales;Bacteroidaceae;Bacteroides;Bacteroides stercorirosoris	0.000350437	0.00034686	0.000359868	0.000291162	0.000307999	0.000363786	0.00029808	0.000346715	0.00039841	0.000340983	0.000376201	0.000363255	0.000352923	0.000395331	0.000409706	0.000498088
Bacteria;Bacteroidetes;Bacteroidia;Bacteroidales;Bacteroidaceae;Bacteroides;Bacteroides stercoris	0.000555615	0.000567072	0.000545422	0.00048901	0.000487544	0.000560086	0.000486754	0.00054058	0.000589722	0.000530714	0.000569285	0.000582277	0.00053635	0.000595797	0.000612016	0.000756206
Bacteria;Bacteroidetes;Bacteroidia;Bacteroidales;Bacteroidaceae;Bacteroides;Bacteroides thetaiotaomicron	0.000275207	0.000295496	0.000303563	0.0002818	0.000268928	0.000308886	0.000289852	0.000287165	0.000275408	0.000269253	0.00032122	0.00034002	0.000302062	0.000305902	0.000335739	0.000432849
Bacteria;Bacteroidetes;Bacteroidia;Bacteroidales;Bacteroidaceae;Bacteroides;Bacteroides timonensis	0	0	0	0	0	0	0	0	0	0	0	0	0	0	0.000129731	0.000163841
Bacteria;Bacteroidetes;Bacteroidia;Bacteroidales;Bacteroidaceae;Bacteroides;Bacteroides uniformis	0.000977704	0.000973701	0.000893427	0.000962478	0.0010018	0.00106624	0.000872283	0.000920874	0.000735688	0.000925014	0.000877896	0.00091658	0.000855326	0.000833935	0.000889911	0.00120865
Bacteria;Bacteroidetes;Bacteroidia;Bacteroidales;Bacteroidaceae;Bacteroides;Bacteroides vulgatus	0.00580273	0.00572831	0.00591146	0.00482715	0.00518583	0.00601654	0.00513351	0.0056555	0.00658736	0.00559657	0.00617438	0.00606907	0.00597791	0.00645648	0.00675269	0.00840598
Bacteria;Bacteroidetes;Bacteroidia;Bacteroidales;Bacteroidaceae;Bacteroides;Bacteroides xylanisolvens	0.000132762	0.000141988	0.000133436	0.00014012	0.000143759	0.000156517	0.000136205	0	0	0.000128035	0.000165315	0.000190596	0.000146316	0.000144523	0.000164171	0.00023629
Bacteria;Bacteroidetes;Bacteroidia;Bacteroidales;Bacteroidaceae;Bacteroides;Bacteroides zoogleoformans	0	0	0	0	0	0	0	0	0	0	0	0	0	0	0	0.000148079
Bacteria;Bacteroidetes;Bacteroidia;Bacteroidales;Bacteroidaceae;Bacteroides;uncultured Bacteroides sp.	0.000264999	0.000271047	0.000274731	0.000267998	0.000274717	0.000307295	0.000264087	0.000275553	0.000245889	0.00025036	0.000257616	0.000257047	0.000245848	0.000263422	0.000266511	0.000343843
Bacteria;Bacteroidetes;Bacteroidia;Bacteroidales;Bacteroidaceae;Mediterranea;Mediterranea sp. An20	0.000160287	0.000149746	0.000143022	0.000156983	0.00016385	0.00017692	0.000145467	0.000144097	0	0.000137162	0	0.000135053	0	0	0.000139785	0.000184129
Bacteria;Bacteroidetes;Bacteroidia;Bacteroidales;Barnesiellaceae;Barnesiella;Barnesiella sp. WM24	0.000958956	0.000789163	0.000956894	0.0011173	0.000951435	0.00103737	0.000868804	0.000842504	0.000178317	0.000588461	0.0003011	0.000537749	0.000389548	0.000354888	0.000612709	0.000951573
Bacteria;Bacteroidetes;Bacteroidia;Bacteroidales;Dysgonamonadaceae;Dysgonomonas;	0	0	0	0.000147801	0.000155335	0.000155153	0.000129904	0.000132828	0	0	0	0	0	0	0	0.000125703
Bacteria;Bacteroidetes;Bacteroidia;Bacteroidales;Muribaculaceae;;	0.0290367	0.0277914	0.0317003	0.0334295	0.0265764	0.025674	0.0319823	0.025526	0.0111728	0.0173336	0.0142586	0.0138139	0.0120445	0.0109866	0.0161363	0.0231251
Bacteria;Bacteroidetes;Bacteroidia;Bacteroidales;Muribaculaceae;;Muribaculaceae bacterium	0.000843845	0.000834064	0.00102139	0.00111022	0.00107961	0.00116274	0.00119049	0.0011021	0.00018014	0.000723755	0.000313524	0.000658379	0.000475816	0.000447428	0.00066437	0.000941081
Bacteria;Bacteroidetes;Bacteroidia;Bacteroidales;Muribaculaceae;;Muribaculaceae bacterium Isolate-001 (NCI)	0.000446753	0.00067274	0.000831208	0.000854943	0.000718571	0.000679322	0.000959732	0.000760988	0.000171179	0.000279981	0.00023592	0.000292712	0.000338018	0.000249338	0.000452988	0.000506889
Bacteria;Bacteroidetes;Bacteroidia;Bacteroidales;Muribaculaceae;;Muribaculaceae bacterium Isolate-002 (NCI)	0.0229	0.0198127	0.0151084	0.0156188	0.0145775	0.00942571	0.0124494	0.00337774	0.000217068	0.00143465	0.000309723	0.00103815	0.000633631	0.00036309	0.000613403	0.000855505
Bacteria;Bacteroidetes;Bacteroidia;Bacteroidales;Muribaculaceae;;Muribaculaceae bacterium Isolate-013 (NCI)	0.00209666	0.00173565	0.00246285	0.00368843	0.00288647	0.00328919	0.00241919	0.00240761	0.000384136	0.00167754	0.000833762	0.00126793	0.00110385	0.000951703	0.00174105	0.00216648
Bacteria;Bacteroidetes;Bacteroidia;Bacteroidales;Muribaculaceae;;Muribaculaceae bacterium Isolate-036 (Harlan)	0	0	0	0	0	0	0	0	0	0	0	0	0	0	0	0.000126101
Bacteria;Bacteroidetes;Bacteroidia;Bacteroidales;Muribaculaceae;;Muribaculaceae bacterium Isolate-039 (Harlan)	0.000157377	0	0.000150037	0.000159563	0	0	0.000156797	0	0	0	0	0	0	0	0	0
Bacteria;Bacteroidetes;Bacteroidia;Bacteroidales;Muribaculaceae;;Muribaculaceae bacterium Isolate-042 (Harlan)	0.000244199	0.000322765	0.000353771	0.000311145	0.00027416	0.00027848	0.000311902	0.000286136	0.000155082	0.000204088	0.000205369	0.000174861	0.000173511	0.000162228	0.000160993	0.000187908
Bacteria;Bacteroidetes;Bacteroidia;Bacteroidales;Muribaculaceae;;Muribaculaceae bacterium Isolate-080 (Janvier)	0.000788174	0.000705005	0.000750515	0.00097322	0.000808956	0.000779688	0.000794331	0.000689139	0.000178821	0.000578001	0.000279033	0.000528466	0.000372391	0.000338258	0.000536431	0.000990507
Bacteria;Bacteroidetes;Bacteroidia;Bacteroidales;Muribaculaceae;;Muribaculaceae bacterium Isolate-083 (Janvier)	0	0.000154565	0.000202045	0.000158183	0.000150437	0	0.000236912	0.000170068	0	0	0	0	0	0	0	0
Bacteria;Bacteroidetes;Bacteroidia;Bacteroidales;Muribaculaceae;;Muribaculaceae bacterium Isolate-102 (HZI)	0.000282459	0.000306368	0.000469761	0.000844981	0.000500345	0.000521838	0.000635888	0.000456776	0	0.000194321	0.000150805	0.000163113	0.000150453	0	0.00018353	0.000282284
Bacteria;Bacteroidetes;Bacteroidia;Bacteroidales;Muribaculaceae;;Muribaculaceae bacterium Isolate-104 (HZI)	0.00108943	0.00115072	0.00138791	0.00141872	0.00135088	0.00143486	0.00154028	0.00138091	0.000332157	0.000862945	0.000472349	0.000886423	0.000651761	0.000620912	0.000864889	0.00123878
Bacteria;Bacteroidetes;Bacteroidia;Bacteroidales;Muribaculaceae;;Muribaculaceae bacterium Isolate-105 (HZI)	0.000137675	0.000166202	0.000188125	0.000200969	0.000182829	0.000175215	0.000223231	0.000179278	0	0	0	0	0	0	0	0
Bacteria;Bacteroidetes;Bacteroidia;Bacteroidales;Muribaculaceae;;Muribaculaceae bacterium Isolate-110 (HZI)	0.00074691	0.000826717	0.00100126	0.00100808	0.000914145	0.000920917	0.00110661	0.000924134	0.000200349	0.000526552	0.000325485	0.000531508	0.000445519	0.000374063	0.000571219	0.000830743
Bacteria;Bacteroidetes;Bacteroidia;Bacteroidales;Muribaculaceae;Candidatus Amulumruptor;Candidatus Amulumruptor caecigallinarius	0.000673206	0.000679322	0.000831098	0.000916511	0.000867394	0.000945583	0.000964716	0.000886608	0.000162917	0.000544484	0.000267954	0.000501822	0.000390825	0.000347364	0.000529844	0.000765206
Bacteria;Bacteroidetes;Bacteroidia;Bacteroidales;Muribaculaceae;Duncaniella;	0.000950417	0.000566778	0.000733951	0.000738946	0.000489381	0.000519508	0.000711254	0.000407294	0	0.000255751	0	0.000420947	0.000219748	0	0.000410573	0.000673515
Bacteria;Bacteroidetes;Bacteroidia;Bacteroidales;Muribaculaceae;Duncaniella;Duncaniella muris	0.000373813	0.000295554	0.000364606	0.000366233	0.000289632	0.000248814	0.00041529	0.000274466	0	0.000179004	0	0.000172816	0.000129342	0	0.000182894	0.000299539
Bacteria;Bacteroidetes;Bacteroidia;Bacteroidales;Muribaculaceae;Duncaniella;Duncaniella sp. TLL-A3	0.00264364	0.00213147	0.00227693	0.00369077	0.00283104	0.00280663	0.00263058	0.00309412	0.000631149	0.00103325	0.00289399	0.00176776	0.00185295	0.00111218	0.00199196	0.00361595
Bacteria;Bacteroidetes;Bacteroidia;Bacteroidales;Muribaculaceae;Muribaculum;	0.000139536	0.000142106	0	0.000162323	0.000159008	0.00016078	0	0.000134373	0	0	0	0	0	0	0	0
Bacteria;Bacteroidetes;Bacteroidia;Bacteroidales;Muribaculaceae;Muribaculum;Muribaculum intestinale	0.00147364	0.0018388	0.00166389	0.00114286	0.00119949	0.00126373	0.00115165	0.00121078	0.00140392	0.00136777	0.00165788	0.000761439	0.00071704	0.000815891	0.000658072	0.000967882
Bacteria;Bacteroidetes;Bacteroidia;Bacteroidales;Muribaculaceae;Muribaculum;Muribaculum sp. H5	0.000203174	0.000164438	0.000175894	0.000232353	0.000187727	0.000191469	0.000165871	0.000182882	0	0.000180338	0	0.000131959	0	0	0.000154463	0.000217941
Bacteria;Bacteroidetes;Bacteroidia;Bacteroidales;Muribaculaceae;Muribaculum;Muribaculum sp. TLL-A4	0.000263711	0.000231789	0.000313333	0.000321766	0.00024611	0.000228922	0.000276546	0.000201473	0	0.000142179	0	0	0	0	0	0.000132068
Bacteria;Bacteroidetes;Bacteroidia;Bacteroidales;Muribaculaceae;Paramuribaculum;Paramuribaculum intestinale	0.000131617	0.000172079	0.0001911	0.000176245	0.000149213	0.000144412	0.000207809	0.000166464	0	0	0	0	0	0	0	0.000175328
Bacteria;Bacteroidetes;Bacteroidia;Bacteroidales;Odoribacteraceae;;	0.00020284	0.000210103	0.000171487	0.000242615	0.000253846	0.000254326	0.000188063	0.000201187	0	0.000181673	0.000160911	0.000155298	0.00015745	0.000135246	0.000144235	0.000201184
Bacteria;Bacteroidetes;Bacteroidia;Bacteroidales;Odoribacteraceae;Butyricimonas;	0	0	0	0	0	0	0	0	0	0	0	0	0	0	0	0.000156234
Bacteria;Bacteroidetes;Bacteroidia;Bacteroidales;Odoribacteraceae;Butyricimonas;Butyricimonas virosa	0.000148313	0.000159384	0.000165316	0.000153442	0.000151495	0.000178114	0.000159477	0.000155023	0.000129248	0.000134813	0.000145845	0.00014591	0.000149845	0.000136038	0.000146026	0.000200886
Bacteria;Bacteroidetes;Bacteroidia;Bacteroidales;Odoribacteraceae;Odoribacter;	0	0	0	0.000144921	0.000145373	0.000145662	0	0.000136432	0	0	0	0	0	0	0	0
Bacteria;Bacteroidetes;Bacteroidia;Bacteroidales;Porphyromonadaceae;;	0.00017021	0.000161559	0.000147797	0.000199769	0.000203756	0.000205109	0.000171043	0.000176361	0	0.000145061	0	0	0	0	0	0.000169609
Bacteria;Bacteroidetes;Bacteroidia;Bacteroidales;Porphyromonadaceae;Porphyromonas;	0.00019702	0.000223267	0.000220409	0.000246155	0.000249839	0.000237333	0.000234938	0.000223611	0	0.000152692	0	0.000139407	0.000132262	0	0.000131695	0.000208643
Bacteria;Bacteroidetes;Bacteroidia;Bacteroidales;Prevotellaceae;;	0.000929332	0.00143851	0.00164897	0.00154336	0.00110688	0.00151198	0.00167667	0.00121193	0.000800079	0.0010523	0.00068305	0.00119062	0.000892559	0.000876981	0.000868357	0.00130447
Bacteria;Bacteroidetes;Bacteroidia;Bacteroidales;Prevotellaceae;Prevotella;	0.00218563	0.00265158	0.00272652	0.00294126	0.00259033	0.00286721	0.00289617	0.00257167	0.00133674	0.00196766	0.00153318	0.00194687	0.00171728	0.00157838	0.00176514	0.00242928
Bacteria;Bacteroidetes;Bacteroidia;Bacteroidales;Prevotellaceae;Prevotella;Prevotella copri	0.000164533	0.000189945	0.000199474	0.00021129	0.00019101	0.000206473	0.00021599	0.000192835	0	0.000139457	0.000133467	0.000145071	0.000137251	0.000130721	0.000141692	0.000184726
Bacteria;Bacteroidetes;Bacteroidia;Bacteroidales;Prevotellaceae;Prevotella;Prevotella sp. CAG:1031	0.000965301	0.00118081	0.00139518	0.00137804	0.00130123	0.00130272	0.00161617	0.00134876	0.000258844	0.000690719	0.00041301	0.000711719	0.000593295	0.00049992	0.000730651	0.00099533
Bacteria;Bacteroidetes;Bacteroidia;Bacteroidales;Prevotellaceae;Prevotella;Prevotella sp. CAG:279	0.000337605	0.000348447	0.000409489	0.000429482	0.000419255	0.000431588	0.000440537	0.000395567	0	0.00025036	0.000147096	0.000241103	0.000196325	0.000162567	0.000232359	0.000337429
Bacteria;Bacteroidetes;Bacteroidia;Bacteroidales;Prevotellaceae;Prevotella;Prevotella sp. CAG:485	0.000234802	0.000235021	0.000310578	0.000283301	0.00026481	0.000272001	0.000308517	0.000268402	0	0.000140044	0	0.000147641	0	0	0.000158508	0.000233356
Bacteria;Bacteroidetes;Bacteroidia;Bacteroidales;Prevotellaceae;Prevotella;Prevotella sp. CAG:755	0	0	0.000126788	0.000150982	0	0.000142593	0.000136863	0	0	0	0	0	0	0	0	0
Bacteria;Bacteroidetes;Bacteroidia;Bacteroidales;Prevotellaceae;Prevotella;Prevotella sp. CAG:873	0.00144807	0.00176492	0.00221676	0.00192544	0.00186491	0.00188741	0.00245591	0.00208933	0.000352599	0.000979292	0.000558484	0.00102489	0.00086798	0.000749597	0.00102802	0.00132789
Bacteria;Bacteroidetes;Bacteroidia;Bacteroidales;Prevotellaceae;Prevotella;Prevotella sp. CAG:891	0.000144211	0.000227205	0.000258166	0.000228813	0.000179657	0.000221761	0.0002631	0.000199242	0.000127075	0.000158883	0	0.000181837	0.000140536	0.000135416	0.000141288	0.00020561
Bacteria;Bacteroidetes;Bacteroidia;Bacteroidales;Prevotellaceae;Prevotella;Prevotella sp. MGM1	0.000609425	0.0007425	0.000846855	0.0011137	0.000659075	0.000911711	0.000753145	0.000716655	0.00041284	0.000560975	0.000781284	0.00063504	0.000510798	0.000443242	0.000645994	0.00112964
Bacteria;Bacteroidetes;Bacteroidia;Bacteroidales;Prevotellaceae;Prevotella;Prevotella sp. MGM2	0.0421313	0.0796203	0.0917987	0.0799063	0.0510454	0.0789123	0.090853	0.0608363	0.0458817	0.0552998	0.0358487	0.0647139	0.0480469	0.0479639	0.0427305	0.0653973
Bacteria;Bacteroidetes;Bacteroidia;Bacteroidales;Rikenellaceae;;	0.00738323	0.00776692	0.0059642	0.00995573	0.00932011	0.00835469	0.00788552	0.00832825	0.00497627	0.00565539	0.00594885	0.00445697	0.00590539	0.00391898	0.00417449	0.00554291
Bacteria;Bacteroidetes;Bacteroidia;Bacteroidales;Rikenellaceae;;Rikenellaceae bacterium	0.00305571	0.00320255	0.00224938	0.00373668	0.00366014	0.00347799	0.00255291	0.00287543	0.0018047	0.00258254	0.00244797	0.00211738	0.00234611	0.0018271	0.00176509	0.00254419
Bacteria;Bacteroidetes;Bacteroidia;Bacteroidales;Rikenellaceae;Alistipes;	0.021577	0.0226911	0.0184873	0.0297956	0.0273947	0.0240736	0.0256263	0.0264722	0.0159376	0.0157464	0.0176231	0.0125588	0.0179116	0.0114342	0.0126983	0.0159318
Bacteria;Bacteroidetes;Bacteroidia;Bacteroidales;Rikenellaceae;Alistipes;Alistipes finegoldii	0.000493408	0.000550028	0.000427963	0.000708462	0.000625793	0.000540593	0.000511672	0.000538463	0.000339101	0.000373432	0.000380744	0.000313639	0.000404331	0.000266873	0.000264951	0.000356026
Bacteria;Bacteroidetes;Bacteroidia;Bacteroidales;Rikenellaceae;Alistipes;Alistipes ihumii	0.000359358	0.000382064	0.000267422	0.000432002	0.000444021	0.000414538	0.000314629	0.000346314	0.000190613	0.000294658	0.000271338	0.000240998	0.000255764	0.00020533	0.000199363	0.000287854
Bacteria;Bacteroidetes;Bacteroidia;Bacteroidales;Rikenellaceae;Alistipes;Alistipes indistinctus	0.000382447	0.000400988	0.000265622	0.000475148	0.000472072	0.00045182	0.000313877	0.000354723	0.000197207	0.000328067	0.000298875	0.0002646	0.000282776	0.000212118	0.000209129	0.000305158
Bacteria;Bacteroidetes;Bacteroidia;Bacteroidales;Rikenellaceae;Alistipes;Alistipes onderdonkii	0.000159142	0.000160618	0	0.000202349	0.000197133	0.000183911	0.000135123	0.000152449	0	0.000131344	0	0	0	0	0	0.000129382
Bacteria;Bacteroidetes;Bacteroidia;Bacteroidales;Rikenellaceae;Alistipes;Alistipes putredinis	0.000321051	0.000325703	0.000216516	0.000389156	0.000390147	0.00036839	0.000254543	0.000291227	0.000171994	0.000266158	0.000241483	0.000216977	0.00021847	0.000182704	0.000162727	0.000249765
Bacteria;Bacteroidetes;Bacteroidia;Bacteroidales;Rikenellaceae;Alistipes;Alistipes senegalensis	0.000993399	0.00104957	0.000921451	0.00143403	0.00125882	0.00109448	0.00128964	0.00132857	0.000810087	0.000699952	0.000817305	0.000582959	0.000848512	0.000527523	0.000612652	0.000714338
Bacteria;Bacteroidetes;Bacteroidia;Bacteroidales;Rikenellaceae;Alistipes;Alistipes sp. 58_9_plus	0.0011003	0.00112944	0.000670079	0.00131293	0.00134743	0.00126873	0.000738006	0.000890041	0.000488635	0.000942947	0.000849988	0.000746072	0.000752205	0.000596759	0.000549607	0.00087455
Bacteria;Bacteroidetes;Bacteroidia;Bacteroidales;Rikenellaceae;Alistipes;Alistipes sp. 5CPEGH6	0.00124795	0.00132144	0.00129557	0.00192052	0.00163361	0.00134205	0.0019669	0.00192321	0.00117382	0.000751401	0.00105443	0.000623554	0.00117059	0.000615991	0.000813575	0.00086192
Bacteria;Bacteroidetes;Bacteroidia;Bacteroidales;Rikenellaceae;Alistipes;Alistipes sp. 6CPBBH3	0.000173883	0.000171843	0.000150992	0.000232713	0.000208932	0.000179194	0.000208186	0.000211942	0.000135958	0	0.000132771	0	0.00013859	0	0	0
Bacteria;Bacteroidetes;Bacteroidia;Bacteroidales;Rikenellaceae;Alistipes;Alistipes sp. An54	0	0	0	0.00013844	0	0	0	0	0	0	0	0	0	0	0	0
Bacteria;Bacteroidetes;Bacteroidia;Bacteroidales;Rikenellaceae;Alistipes;Alistipes sp. An66	0.00105828	0.00112127	0.00101467	0.00157247	0.00137336	0.00116126	0.00147611	0.0014868	0.00090613	0.000704595	0.000871823	0.000560511	0.000935936	0.00054636	0.000662464	0.000758145
Bacteria;Bacteroidetes;Bacteroidia;Bacteroidales;Rikenellaceae;Alistipes;Alistipes sp. CAG:268	0.00122892	0.00130017	0.00117117	0.0017927	0.0016011	0.00136427	0.00170719	0.00170675	0.00103631	0.000825372	0.00101164	0.000658064	0.00108919	0.000617122	0.000756598	0.000873406
Bacteria;Bacteroidetes;Bacteroidia;Bacteroidales;Rikenellaceae;Alistipes;Alistipes sp. CAG:831	0.000132905	0.000142576	0	0.000171265	0.000165631	0.000151289	0	0	0	0	0	0	0	0	0	0
Bacteria;Bacteroidetes;Bacteroidia;Bacteroidales;Rikenellaceae;Alistipes;Alistipes sp. CHKCI003	0.00165382	0.00173277	0.00135929	0.00220646	0.00210362	0.0018503	0.00183446	0.00191016	0.00111947	0.00122794	0.00132438	0.000981878	0.00131545	0.000882637	0.000930188	0.00122525
Bacteria;Bacteroidetes;Bacteroidia;Bacteroidales;Rikenellaceae;Alistipes;Alistipes sp. Marseille-P2431	0.000310175	0.000333343	0.000307897	0.000463146	0.00040189	0.000342644	0.000458074	0.000456719	0.000273972	0.000208358	0.00026443	0.000165526	0.000275841	0.000164095	0.00020075	0.000216499
Bacteria;Bacteroidetes;Bacteroidia;Bacteroidales;Rikenellaceae;Alistipes;Alistipes sp. Marseille-P5997	0	0	0	0.000165204	0.000147488	0	0.000164132	0.000160916	0	0	0	0	0	0	0	0
Bacteria;Bacteroidetes;Bacteroidia;Bacteroidales;Rikenellaceae;Alistipes;Alistipes timonensis	0.000273967	0.000288032	0.000293793	0.000411059	0.00034373	0.000287289	0.00043372	0.000421767	0.000274089	0.000176015	0.000235688	0.000145228	0.00025546	0.000153856	0.000190926	0.000204466
Bacteria;Bacteroidetes;Bacteroidia;Bacteroidales;Rikenellaceae;Millionella;Millionella massiliensis	0.000186	0.000212101	0.000163149	0.000229053	0.000224404	0.000220056	0.000177907	0.000194494	0	0.000164487	0.000148812	0.00013862	0.000140902	0	0	0.000171996
Bacteria;Bacteroidetes;Bacteroidia;Bacteroidales;Rikenellaceae;Mucinivorans;Mucinivorans hirudinis	0.000162148	0.000174312	0	0.000200009	0.000207039	0.000185957	0.000135734	0.000145756	0	0.000147676	0	0	0	0	0	0.000134454
Bacteria;Bacteroidetes;Bacteroidia;Bacteroidales;Rikenellaceae;Rikenella;Rikenella microfusus	0.000161575	0.000165438	0	0.000182246	0.000188283	0.00018033	0	0.000140665	0	0.000132145	0	0	0	0	0	0.000130824
Bacteria;Bacteroidetes;Bacteroidia;Bacteroidales;Tannerellaceae;Parabacteroides;	0.00101329	0.00105333	0.00108339	0.000979941	0.00101349	0.00113796	0.00103797	0.00106486	0.000938015	0.000969205	0.000947573	0.00101004	0.000966112	0.00100001	0.00107159	0.00135613
Bacteria;Bacteroidetes;Bacteroidia;Bacteroidales;Tannerellaceae;Parabacteroides;Parabacteroides distasonis	0.000505191	0.000531104	0.000513211	0.000476348	0.00048042	0.0005523	0.000507065	0.000516383	0.000470598	0.000478305	0.000515973	0.000620302	0.000497292	0.000501617	0.000549491	0.000791709
Bacteria;Bacteroidetes;Bacteroidia;Bacteroidales;Tannerellaceae;Parabacteroides;Parabacteroides goldsteinii	0.000136101	0.000205695	0.000214055	0.000185007	0.000143703	0.000187036	0.000201839	0.000154051	0.000135066	0.000150664	0	0.000169092	0.00013713	0.00013864	0.000137069	0.00018393
Bacteria;Bacteroidetes;Bacteroidia;Bacteroidales;Tannerellaceae;Parabacteroides;Parabacteroides merdae	0.000243102	0.000254533	0.000258791	0.000221912	0.000231862	0.000252735	0.000238088	0.000248552	0.000240924	0.000231467	0.000238979	0.000244512	0.000228995	0.000241588	0.000268071	0.000321666
Bacteria;Bacteroidetes;Bacteroidia;Bacteroidales;Tannerellaceae;Parabacteroides;Parabacteroides sp. An277	0	0	0	0	0	0	0	0	0	0	0	0	0	0	0	0.000136145
Bacteria;Bacteroidetes;Bacteroidia;Bacteroidales;Tannerellaceae;Parabacteroides;Parabacteroides sp. CAG:409	0.000155087	0.000161441	0.000175086	0.000148221	0.000149603	0.00016328	0.000163991	0.000172928	0.000166486	0.000141485	0.000148487	0.000147798	0.000153069	0.000161379	0.000171683	0.000207947
Bacteria;Bacteroidetes;Bacteroidia;Bacteroidales;Tannerellaceae;Parabacteroides;Parabacteroides sp. Marseille-P4001	0.000754781	0.000752021	0.000766235	0.000659435	0.000698535	0.000809184	0.000687417	0.000740909	0.00080644	0.000728078	0.000758661	0.000752523	0.000763095	0.000777427	0.000825421	0.00103769
Bacteria;Bacteroidetes;Bacteroidia;Bacteroidales;Tannerellaceae;Parabacteroides;Parabacteroides sp. SN4	0.000251069	0.000250595	0.000253759	0.000203249	0.000220619	0.000247507	0.000220551	0.000251699	0.000291079	0.000233975	0.00024992	0.000242834	0.000240372	0.000269588	0.000288065	0.000335937
Bacteria;Bacteroidetes;Chitinophagia;Chitinophagales;Chitinophagaceae;;Chitinophagaceae bacterium	0	0.000134054	0	0.000177866	0.000182106	0.000170271	0.000141564	0.000138949	0	0	0	0	0	0	0	0
Bacteria;Bacteroidetes;Flavobacteriia;Flavobacteriales;;;Flavobacteriales bacterium	0.000135242	0.000139755	0.000129983	0.000174385	0.000165353	0.000163337	0.000138602	0.000140036	0	0	0	0	0	0	0	0
Bacteria;Bacteroidetes;Flavobacteriia;Flavobacteriales;Flavobacteriaceae;;	0.000328732	0.000317828	0.000286154	0.000391976	0.000375454	0.000369867	0.000307295	0.000322746	0.000178045	0.000268773	0.000233694	0.000237222	0.000230942	0.000210817	0.000230568	0.000297749
Bacteria;Bacteroidetes;Flavobacteriia;Flavobacteriales;Flavobacteriaceae;Chryseobacterium;	0	0	0	0.000149601	0.000151606	0.000143105	0	0	0	0	0	0	0	0	0	0
Bacteria;Bacteroidetes;Flavobacteriia;Flavobacteriales;Flavobacteriaceae;Flavobacterium;	0.000167634	0.000189357	0.000145813	0.00021063	0.000212883	0.000196471	0.000164132	0.000164291	0	0.000146822	0.000131103	0.000139984	0.00013792	0	0	0.000152106
Bacteria;Bacteroidetes;Sphingobacteriia;Sphingobacteriales;Sphingobacteriaceae;Sphingobacterium;	0.000148743	0.000160795	0.000143536	0.000168984	0.000165353	0.000168509	0.000142881	0.000149074	0	0.000131398	0	0	0	0	0	0.000157327
Bacteria;Candidatus Rokubacteria;;;;;Candidatus Rokubacteria bacterium	0	0	0	0.000148161	0.000144427	0.00013924	0	0	0	0	0	0	0	0	0	0
Bacteria;Chlamydiae;Chlamydiia;Chlamydiales;Chlamydiaceae;Chlamydia;Chlamydia abortus	0	0	0	0	0	0	0	0	0.000316215	0.000177083	0	0	0	0	0	0
Bacteria;Chlamydiae;Chlamydiia;Chlamydiales;Chlamydiaceae;Chlamydia;Chlamydia trachomatis	0.000172547	0.000145279	0.000149817	0.000166224	0.000169583	0.000165667	0.000144714	0.000147644	0.000141001	0.000140684	0.000137083	0.000144389	0.000139746	0.000143901	0.000158566	0.00018761
Bacteria;Chloroflexi;;;;;Chloroflexi bacterium	0.000423187	0.000409744	0.000390353	0.000530896	0.000516875	0.000485181	0.000409037	0.000413015	0.000350738	0.00036105	0.000380327	0.000403797	0.000414187	0.000357886	0.000334641	0.000322213
Bacteria;Chloroflexi;Anaerolineae;Anaerolineales;Anaerolineaceae;;Anaerolineaceae bacterium	0	0	0	0	0.000141254	0.000133045	0.000152284	0.000133972	0.000204694	0	0.000205786	0.00021897	0.0002279	0.000200013	0.000176075	0.000140471
Bacteria;Cyanobacteria;;;;;	0	0	0	0.00021021	0.000235591	0.000215737	0	0	0	0	0	0	0	0	0	0
Bacteria;Deferribacteres;Deferribacteres;Deferribacterales;Deferribacteraceae;Mucispirillum;Mucispirillum schaedleri	0	0	0.000802413	0.00127482	0.0314233	0.0313695	0.0245843	0.0476269	0.109438	0.0868649	0.169426	0.0822314	0.0934866	0.0929312	0.136781	0.083428
Bacteria;Fibrobacteres;Fibrobacteria;Fibrobacterales;Fibrobacteraceae;Fibrobacter;	0	0	0	0.000145341	0.000140753	0	0.000128494	0.000131055	0	0	0	0	0	0	0	0
Bacteria;Firmicutes;;;;;	0.0277438	0.0238093	0.0230103	0.0326354	0.031	0.0287261	0.0228612	0.0269051	0.0274377	0.0251897	0.0289698	0.0284201	0.0311675	0.0271329	0.0228029	0.0200128
Bacteria;Firmicutes;;;;;Firmicutes bacterium	0.000974842	0.000812554	0.000699462	0.0014063	0.00104466	0.000836521	0.000813889	0.000647781	0.00055194	0.00063057	0.000742621	0.000505126	0.000714424	0.000781669	0.000556888	0.000665062
Bacteria;Firmicutes;;;;;Firmicutes bacterium ASF500	0.017505	0.0131937	0.013556	0.0173948	0.012653	0.0123842	0.0160514	0.0154298	0.00817138	0.009141	0.0138821	0.00669509	0.0131185	0.00971891	0.00806895	0.0094846
Bacteria;Firmicutes;;;;;Firmicutes bacterium CAG:110	0	0	0	0.000164544	0.000138082	0	0	0	0	0	0	0	0.000133479	0	0	0
Bacteria;Firmicutes;;;;;Firmicutes bacterium CAG:124	0.000226644	0.0002007	0.000192238	0.000327227	0.000272713	0.000237618	0.000186229	0.000236768	0.000188402	0.000165181	0.000268093	0.000154774	0.000276693	0.000212061	0.000182894	0.00017851
Bacteria;Firmicutes;;;;;Firmicutes bacterium CAG:129	0.000310032	0.000221974	0.00027991	0.000394617	0.000407122	0.000328379	0.00024688	0.000230933	0.000279636	0.000213375	0.000371843	0.000188445	0.000416317	0.000279147	0.000265471	0.000254389
Bacteria;Firmicutes;;;;;Firmicutes bacterium CAG:137	0.00014588	0.000132174	0.00013597	0.000181406	0.000179545	0.000154074	0.00012981	0.000156396	0.000183359	0	0.00018015	0	0.00020685	0.00015742	0.000152209	0.000124957
Bacteria;Firmicutes;;;;;Firmicutes bacterium CAG:170	0.000185284	0.000129647	0.00015797	0.000219271	0.000219506	0.000181581	0	0.000155023	0.000133592	0	0.000169998	0	0.000186469	0.000143166	0.000128748	0
Bacteria;Firmicutes;;;;;Firmicutes bacterium CAG:176	0.000129804	0	0	0.000176905	0.000175761	0.000136455	0	0	0	0	0.000146725	0	0.000164993	0	0	0
Bacteria;Firmicutes;;;;;Firmicutes bacterium CAG:176_63_11	0	0	0	0.000168324	0.000191901	0.000148788	0	0	0	0	0.000165315	0	0.000174849	0.000130891	0	0
Bacteria;Firmicutes;;;;;Firmicutes bacterium CAG:341	0.000189482	0.000159913	0	0	0	0	0	0.000201645	0	0	0	0	0	0	0.000128112	0
Bacteria;Firmicutes;;;;;Firmicutes bacterium CAG:475	0	0.000180541	0	0.000224432	0.000206316	0	0.000608101	0	0	0.000210332	0.000136897	0.000149686	0.000144187	0.000212118	0	0.000147979
Bacteria;Firmicutes;;;;;Firmicutes bacterium CAG:534	0.00025894	0.000371368	0.000302755	0.000305744	0.000341114	0.000308943	0.000320318	0.000554423	0.000894416	0.00299162	0.00069348	0.000846615	0.00100852	0.000634092	0.000574397	0.000320373
Bacteria;Firmicutes;;;;;Firmicutes bacterium CAG:552_39_19	0	0.000320179	0	0	0.000204813	0	0	0	0	0.000164167	0.000130824	0	0	0	0	0
Bacteria;Firmicutes;;;;;Firmicutes bacterium CAG:646	0	0	0	0	0	0	0	0.00015325	0.000183747	0	0.00015201	0.000158183	0.000172172	0.00015906	0.000136029	0
Bacteria;Firmicutes;;;;;Firmicutes bacterium CAG:83	0.000197258	0.000137169	0.000181109	0.000260857	0.000265867	0.000212554	0.000145091	0.000135517	0.000159814	0.000128943	0.000217701	0	0.000231003	0.000170034	0.000155908	0.000139278
Bacteria;Firmicutes;;;;;Firmicutes bacterium CAG:882	0	0	0	0	0	0	0	0	0.000159736	0.000140097	0.000156646	0.000162117	0.000179169	0.00014803	0.000132215	0
Bacteria;Firmicutes;;;;;Firmicutes bacterium CAG:95	0	0	0	0	0	0	0	0.000190376	0.000285415	0.000475636	0.0002349	0.000296646	0.000323356	0.000217944	0.000199883	0
Bacteria;Firmicutes;;;;;Firmicutes bacterium CAG_194_44_15	0	0	0	0	0	0	0	0	0	0	0	0.000165631	0	0	0	0
Bacteria;Firmicutes;;;;;Firmicutes bacterium M10-2	0	0	0	0.000306044	0.00044391	0.000354125	0	0	0	0	0	0	0	0	0	0
Bacteria;Firmicutes;Bacilli;;;;	0.00120416	0.00123958	0.00137626	0.00105369	0.00131659	0.000932057	0.00118672	0.000949133	0.00151804	0.00137332	0.000586948	0.00133181	0.000933746	0.0012429	0.00090141	0.000611509
Bacteria;Firmicutes;Bacilli;Bacillales;;;	0.000389221	0.000375481	0.000339521	0.000508453	0.000488101	0.000436873	0.00038078	0.000413644	0.00043208	0.000412766	0.000465581	0.000441454	0.000474174	0.000431024	0.000365904	0.000336583
Bacteria;Firmicutes;Bacilli;Bacillales;Bacillaceae;;	0.000205034	0.000209104	0.000183607	0.000283121	0.000272769	0.000245915	0.000203954	0.00020359	0.00021218	0.000219192	0.000224562	0.000212519	0.000235627	0.000228692	0.000179485	0.000179256
Bacteria;Firmicutes;Bacilli;Bacillales;Bacillaceae;Bacillus;	0.000417081	0.000401752	0.000390353	0.000541338	0.000546428	0.000493535	0.00039244	0.000402661	0.000391932	0.000371938	0.000426779	0.000418587	0.000446371	0.000410943	0.00035556	0.000313163
Bacteria;Firmicutes;Bacilli;Bacillales;Paenibacillaceae;;	0	0	0	0.00013652	0	0	0	0	0	0	0	0	0	0	0	0
Bacteria;Firmicutes;Bacilli;Bacillales;Paenibacillaceae;Paenibacillus;	0.000553277	0.000521114	0.000477217	0.000604167	0.00060264	0.000527294	0.000506171	0.000623641	0.000700932	0.000497678	0.000665248	0.000573571	0.000641418	0.000634148	0.000537414	0.000446374
Bacteria;Firmicutes;Bacilli;Lactobacillales;;;	0.000617774	0.000723517	0.000803625	0.000683138	0.000873127	0.00062067	0.000735843	0.000597269	0.000851863	0.000723755	0.000338697	0.000862402	0.000693861	0.000822905	0.000558275	0.000389042
Bacteria;Firmicutes;Bacilli;Lactobacillales;Enterococcaceae;Enterococcus;	0.000387838	0.000190591	0.000253245	0.000325607	0.000509918	0.000260976	0.000325631	0.000194952	0.00020803	0.000222181	0.000197813	0.000260142	0.000206729	0.000280166	0.000189019	0.000190941
Bacteria;Firmicutes;Bacilli;Lactobacillales;Enterococcaceae;Enterococcus;Enterococcus faecalis	0.000221635	0.000150627	0.000198849	0.00021129	0.000380129	0.000139865	0.000248572	0.00016818	0.000153685	0.00014965	0.000133884	0.000251331	0.000161647	0.000168846	0.00017151	0.000127045
Bacteria;Firmicutes;Bacilli;Lactobacillales;Enterococcaceae;Enterococcus;Enterococcus faecium	0.000744429	0.000347801	0.00103083	0.000570922	0.000737383	0.00121952	0.000481065	0.000336246	0.000448915	0.000398143	0.00035687	0.000474916	0.00066478	0.000941295	0.000371682	0.000467507
Bacteria;Firmicutes;Bacilli;Lactobacillales;Lactobacillaceae;Lactobacillus;	0.000996595	0.000508419	0.000507004	0.000452345	0.000441406	0.00040033	0.000416136	0.000255474	0.000625951	0.000662165	0.000292385	0.000395248	0.000286001	0.000420729	0.000263275	0.000297053
Bacteria;Firmicutes;Bacilli;Lactobacillales;Lactobacillaceae;Lactobacillus;Lactobacillus johnsonii	0.000392417	0.000160266	0.000176004	0	0	0	0	0	0.000309892	0.00037039	0	0	0	0	0	0
Bacteria;Firmicutes;Bacilli;Lactobacillales;Lactobacillaceae;Lactobacillus;Lactobacillus murinus	0.000584142	0.000536217	0.000462415	0.000513374	0.000418364	0.000514677	0.000589248	0.000352664	0.000240225	0.000486364	0.000556954	0.00128907	0.000447892	0.000546642	0.000257207	0.000404954
Bacteria;Firmicutes;Bacilli;Lactobacillales;Lactobacillaceae;Lactobacillus;Lactobacillus reuteri	0.000271916	0	0	0	0	0	0	0	0	0	0	0	0	0	0	0
Bacteria;Firmicutes;Bacilli;Lactobacillales;Lactobacillaceae;Lactobacillus;Lactobacillus ruminis	0	0	0	0	0	0	0	0	0	0	0	0	0	0.00014277	0.000153365	0
Bacteria;Firmicutes;Bacilli;Lactobacillales;Streptococcaceae;;	0.000155946	0.000207399	0.000234329	0.000169824	0.000223124	0.000149982	0.000214016	0.00016881	0.000253685	0.000203981	0	0.000243201	0.000164872	0.000238986	0.000158913	0
Bacteria;Firmicutes;Bacilli;Lactobacillales;Streptococcaceae;Lactococcus;	0.000911443	0.00115254	0.00134225	0.000959178	0.00125648	0.00083044	0.00120135	0.000952679	0.00139636	0.00112094	0.000445832	0.00137366	0.000888361	0.00129567	0.000885461	0.000526779
Bacteria;Firmicutes;Bacilli;Lactobacillales;Streptococcaceae;Lactococcus;Lactococcus lactis	0.00821458	0.0103889	0.0121265	0.00857397	0.0114754	0.00750237	0.0108816	0.008547	0.0126883	0.0100585	0.00392784	0.0123366	0.00807872	0.0115662	0.00802665	0.00468979
Bacteria;Firmicutes;Bacilli;Lactobacillales;Streptococcaceae;Streptococcus;	0.0001964	0.000188064	0.000172001	0.000291102	0.000318518	0.000267625	0.000180446	0.000191977	0.000204345	0.000190052	0.000172176	0.000204232	0.000182697	0.000187625	0.000170874	0.000137736
Bacteria;Firmicutes;Clostridia;;;;	0.00150818	0.0012461	0.00129271	0.00180416	0.00153593	0.00146577	0.00125828	0.00133852	0.0010751	0.000973421	0.00126708	0.000906405	0.00128941	0.00115206	0.000903722	0.000915075
Bacteria;Firmicutes;Clostridia;;;;Clostridia bacterium	0.000415125	0.000336635	0.000383265	0.000526936	0.000515539	0.000461027	0.000340441	0.000354323	0.00035516	0.000329348	0.000425573	0.000267065	0.00044996	0.000366823	0.000314069	0.000297053
Bacteria;Firmicutes;Clostridia;Candidatus Borkfalkiales;Candidatus Borkfalkiaceae;Candidatus Borkfalkia;Candidatus Borkfalkia ceftriaxoniphila	0.000200407	0.000220564	0	0.000306524	0.000210824	0.000140547	0.000150873	0	0.000130334	0.000160751	0.000137129	0	0	0.000199108	0	0.000157676
Bacteria;Firmicutes;Clostridia;Clostridiales;;;	0.0542193	0.0445237	0.0442269	0.056933	0.0500878	0.0493375	0.0444513	0.0576193	0.0574034	0.0439376	0.0561474	0.0543347	0.0589833	0.0521871	0.0450268	0.0360671
Bacteria;Firmicutes;Clostridia;Clostridiales;;;Clostridiales bacterium	0.00252467	0.00218566	0.00202835	0.00298771	0.00245369	0.00238089	0.00201768	0.00232427	0.00205528	0.0019002	0.00244357	0.00191272	0.00253531	0.00219811	0.00181756	0.00181121
Bacteria;Firmicutes;Clostridia;Clostridiales;;;Clostridiales bacterium 41_12_two_minus	0.00013696	0	0	0	0	0	0	0.000158399	0	0	0.000155209	0.000229565	0.000300237	0.000282541	0.00015793	0.000206704
Bacteria;Firmicutes;Clostridia;Clostridiales;;;Clostridiales bacterium 41_21_two_genomes	0.000307169	0.000244659	0.00019132	0	0.000139418	0.000221818	0	0.000312964	0	0	0.00013305	0	0	0	0.000208609	0
Bacteria;Firmicutes;Clostridia;Clostridiales;;;Clostridiales bacterium 42_27	0.000188767	0.000156681	0.000150698	0.000229233	0.000173145	0.000145321	0.000148758	0.000158685	0.000127425	0	0.000166799	0	0.000182758	0	0	0
Bacteria;Firmicutes;Clostridia;Clostridiales;;;Clostridiales bacterium 44_9	0	0	0	0	0	0	0	0	0	0	0	0	0.000138894	0.000132362	0	0
Bacteria;Firmicutes;Clostridia;Clostridiales;;;Clostridiales bacterium 52_15	0.0002234	0.000181364	0.000194295	0.000269259	0.000232196	0.000245915	0.00017645	0.000215431	0.000149651	0.000134867	0.000171481	0	0.000190667	0.000146503	0.000171626	0.000138432
Bacteria;Firmicutes;Clostridia;Clostridiales;;;Clostridiales bacterium 59_14	0.000191438	0.00014669	0.000156171	0.000226292	0.000194405	0.00018249	0.000138085	0.000155767	0.000135726	0	0.000187058	0	0.000202652	0.000138527	0.0001347	0.000130277
Bacteria;Firmicutes;Clostridia;Clostridiales;;;Clostridiales bacterium CCNA10	0.000148647	0.00013376	0.000128624	0.000165924	0	0	0	0.000145127	0	0	0.00014501	0	0.000201131	0.000129307	0.000146835	0.000162747
Bacteria;Firmicutes;Clostridia;Clostridiales;;;Clostridiales bacterium CHKCI001	0	0	0	0	0	0	0	0.000145127	0.00013429	0	0.000129573	0.000169826	0.00015459	0.000133097	0	0
Bacteria;Firmicutes;Clostridia;Clostridiales;;;Clostridiales bacterium CHKCI006	0	0	0	0	0	0	0	0	0.000129597	0	0	0	0	0	0.000142386	0
Bacteria;Firmicutes;Clostridia;Clostridiales;;;Clostridiales bacterium Marseille-P2846	0	0	0	0	0	0	0	0	0.000139721	0	0.000135785	0	0.000145708	0.000141525	0	0
Bacteria;Firmicutes;Clostridia;Clostridiales;;;Clostridiales bacterium Marseille-P5551	0	0	0	0	0	0.00016544	0	0.000155481	0.000137471	0.000136361	0	0.000208953	0.000152582	0	0	0
Bacteria;Firmicutes;Clostridia;Clostridiales;;;Clostridiales bacterium NK3B98	0.000216197	0.000183539	0.000188749	0.000261878	0.000239097	0.000221761	0.000181434	0.000206393	0.000163732	0.00013001	0.000185342	0.000129704	0.00018069	0.000151594	0.000126263	0
Bacteria;Firmicutes;Clostridia;Clostridiales;;;uncultured Clostridiales bacterium	0.000350294	0.000258412	0.000293279	0.000400737	0.000307665	0.000313262	0.000292532	0.000332929	0.000193406	0.000161499	0.000258589	0.00015598	0.000250715	0.00018904	0.000165038	0.000176521
Bacteria;Firmicutes;Clostridia;Clostridiales;;Intestinimonas;Intestinimonas butyriciproducens	0.000289566	0.000219506	0.000232566	0.000325187	0.000237205	0.000245802	0.000213122	0.000270633	0.000194221	0.00013967	0.0002629	0.000145123	0.000256677	0.000209573	0.000191966	0.000180549
Bacteria;Firmicutes;Clostridia;Clostridiales;;Intestinimonas;Intestinimonas massiliensis	0.000322817	0.0002456	0.000275098	0.000358551	0.000274104	0.000268421	0.000277205	0.000305299	0.000195501	0.000151038	0.000256549	0.000152781	0.000261422	0.000211835	0.000159722	0.000167471
Bacteria;Firmicutes;Clostridia;Clostridiales;;Intestinimonas;Intestinimonas timonensis	0.000499228	0.000464871	0.000514827	0.000653674	0.000434449	0.000395272	0.00035243	0.000475081	0.000322072	0.000262368	0.000449077	0.000253796	0.000532457	0.000315575	0.000749894	0.000332804
Bacteria;Firmicutes;Clostridia;Clostridiales;;Lawsonibacter;Lawsonibacter asaccharolyticus	0.000481339	0.000426611	0.000501935	0.00055856	0.00031618	0.000285812	0.000393522	0.000348717	0.000206129	0.00016342	0.000489131	0.000264862	0.000469002	0.00036835	0.000332619	0.000333351
Bacteria;Firmicutes;Clostridia;Clostridiales;Clostridiaceae;;	0.00119323	0.00114031	0.0012811	0.00132157	0.00119315	0.00127163	0.00144555	0.00160595	0.00537452	0.00257549	0.00251886	0.00214371	0.00188331	0.00162952	0.00116503	0.000860229
Bacteria;Firmicutes;Clostridia;Clostridiales;Clostridiaceae;;Clostridiaceae bacterium DSM 106076	0.000636092	0.00051841	0.000709159	0.000524955	0.000520938	0.00065136	0.000726628	0.000842332	0.00267518	0.001167	0.00124292	0.00121349	0.000975238	0.000974442	0.000775956	0.000513254
Bacteria;Firmicutes;Clostridia;Clostridiales;Clostridiaceae;;Clostridiaceae bacterium OM08-6BH	0.000185427	0	0	0.000189627	0.000144482	0.000133273	0.000138743	0.000179335	0.000195035	0.000191813	0.000315935	0.000419584	0.000505627	0.00049449	0.000184454	0.000256279
Bacteria;Firmicutes;Clostridia;Clostridiales;Clostridiaceae;Butyricicoccus;	0.00020303	0.000134231	0.000148678	0.000215011	0.000183274	0.000145662	0.000190132	0.000180022	0	0	0	0	0.000135426	0	0	0
Bacteria;Firmicutes;Clostridia;Clostridiales;Clostridiaceae;Butyricicoccus;Butyricicoccus porcorum	0.000279501	0.000175193	0.00019918	0.000227013	0.000187003	0.000183172	0.000304756	0.000217433	0	0	0	0	0.000130072	0	0	0
Bacteria;Firmicutes;Clostridia;Clostridiales;Clostridiaceae;Butyricicoccus;Butyricicoccus pullicaecorum	0.000609425	0.000390056	0.000409526	0.000758269	0.000535965	0.000496207	0.000478526	0.000541781	0.000325602	0.000256284	0.00042613	0.000260299	0.000432074	0.000299341	0.000302339	0.000323257
Bacteria;Firmicutes;Clostridia;Clostridiales;Clostridiaceae;Butyricicoccus;Butyricicoccus sp. 1XD8-22	0.00407597	0.00302342	0.00327158	0.00463188	0.00392629	0.00346458	0.00283237	0.0035922	0.00233313	0.00216817	0.00313756	0.00199439	0.00321451	0.0026698	0.00247401	0.00221168
Bacteria;Firmicutes;Clostridia;Clostridiales;Clostridiaceae;Clostridium;	0.00177275	0.00191349	0.00154768	0.00213613	0.00216406	0.00184036	0.00197358	0.00199683	0.00211843	0.00183332	0.0019696	0.00240238	0.00230212	0.00197473	0.00163351	0.00150684
Bacteria;Firmicutes;Clostridia;Clostridiales;Clostridiaceae;Clostridium;Clostridium botulinum	0	0	0	0	0	0	0	0	0.000132273	0	0.000144917	0	0	0	0	0
Bacteria;Firmicutes;Clostridia;Clostridiales;Clostridiaceae;Clostridium;Clostridium sp. ASF356	0.000297867	0.000222562	0.000203845	0.000344629	0.000332821	0.000241425	0.000432686	0.00117457	0.000202599	0.000168223	0.000222429	0.000207065	0.000241041	0.000224619	0.000178791	0.0001713
Bacteria;Firmicutes;Clostridia;Clostridiales;Clostridiaceae;Clostridium;Clostridium sp. ASF502	0.00085601	0.000597691	0.00079279	0.000671916	0.000695919	0.00070626	0.000732458	0.000814073	0.00373096	0.00164637	0.0015851	0.00131214	0.00100158	0.000920083	0.000655414	0.000558552
Bacteria;Firmicutes;Clostridia;Clostridiales;Clostridiaceae;Clostridium;Clostridium sp. CAG:1013	0	0	0	0.00014282	0	0	0	0	0	0	0.000129526	0	0	0	0	0
Bacteria;Firmicutes;Clostridia;Clostridiales;Clostridiaceae;Clostridium;Clostridium sp. CAG:349	0	0.000174841	0	0.000189567	0.000206928	0	0.000155199	0	0.000151668	0.0002209	0.000131891	0	0	0.000259915	0	0.000162897
Bacteria;Firmicutes;Clostridia;Clostridiales;Clostridiaceae;Clostridium;Clostridium sp. CAG:452	0	0	0	0	0	0	0	0	0	0	0	0.000211365	0.00013062	0	0	0
Bacteria;Firmicutes;Clostridia;Clostridiales;Clostridiaceae;Clostridium;Clostridium sp. CAG:510	0.000199405	0.0002781	0.000254898	0.000261758	0.000328424	0.000318661	0.000374151	0.000452371	0.000687899	0.000469819	0.000656996	0.000805653	0.000824481	0.000612936	0.000559777	0.000395059
Bacteria;Firmicutes;Clostridia;Clostridiales;Clostridiaceae;Clostridium;Clostridium sp. CAG:58	0.000376913	0.000682085	0.000234513	0.000563541	0.00059496	0.000464153	0.00123482	0.000664427	0.000183592	0.000191653	0.000197581	0.000215404	0.000215246	0.000213872	0.000153423	0.000162797
Bacteria;Firmicutes;Clostridia;Clostridiales;Clostridiaceae;Clostridium;Clostridium sp. CAG:632	0	0	0	0	0	0	0	0	0	0	0	0.000181732	0	0	0	0
Bacteria;Firmicutes;Clostridia;Clostridiales;Clostridiaceae;Clostridium;Clostridium sp. CAG:678	0.000949559	0.000778056	0.000569883	0.00042162	0.000406231	0.00063306	0.000191401	0.000955654	0.000252444	0	0.000372261	0.000344635	0.00029032	0.000230671	0.000618777	0.000359208
Bacteria;Firmicutes;Clostridia;Clostridiales;Clostridiaceae;Clostridium;Clostridium sp. KLE 1755	0	0	0	0	0	0	0	0	0.000152289	0	0.000137407	0	0	0	0	0
Bacteria;Firmicutes;Clostridia;Clostridiales;Clostridiaceae;Clostridium;Clostridium sp. KNHs205	0	0	0	0	0	0	0	0	0.000145811	0	0	0.00013563	0.00014516	0	0	0
Bacteria;Firmicutes;Clostridia;Clostridiales;Clostridiaceae;Clostridium;Clostridium sp. Marseille-P299	0	0	0	0	0	0	0	0	0	0	0	0.000149005	0.000141023	0	0	0
Bacteria;Firmicutes;Clostridia;Clostridiales;Clostridiaceae;Clostridium;Clostridium sp. Marseille-P3244	0	0	0	0	0	0	0	0	0	0.000136735	0	0.000213988	0.000147107	0	0	0
Bacteria;Firmicutes;Clostridia;Clostridiales;Clostridiaceae;Clostridium;Clostridium sp. Marseille-P8228	0.000162291	0.000167965	0.000133803	0.00021051	0.000195352	0.000195618	0.000184114	0.000215488	0.000173895	0.000140844	0.000170925	0.000163533	0.000188964	0.000171052	0.000136723	0
Bacteria;Firmicutes;Clostridia;Clostridiales;Clostridiaceae;Clostridium;Clostridium sp. SN20	0.000312274	0.000239605	0.000264667	0.000367973	0.000310726	0.000307295	0.000251393	0.000298606	0.000180567	0.000139563	0.000242734	0.000132116	0.000251627	0.000180668	0.000160242	0.000168714
Bacteria;Firmicutes;Clostridia;Clostridiales;Clostridiaceae;Clostridium;Clostridium sp. chh4-2	0.000211236	0.000207047	0.000185664	0.000203669	0.000196298	0.000199085	0.000239592	0.000229561	0.000184562	0.000131451	0.000176071	0.000149791	0.000192371	0.000165791	0.000139901	0
Bacteria;Firmicutes;Clostridia;Clostridiales;Clostridiaceae;Clostridium;uncultured Clostridium sp.	0.0015253	0.000970057	0.000948336	0.0015013	0.00161385	0.00137524	0.00118442	0.00194672	0.00120229	0.000954154	0.00101725	0.00127412	0.00118507	0.00104826	0.00092152	0.000680078
Bacteria;Firmicutes;Clostridia;Clostridiales;Clostridiaceae;Hungatella;	0	0	0	0	0	0	0	0.000133915	0.000172343	0	0.000175607	0	0	0.000145258	0	0
Bacteria;Firmicutes;Clostridia;Clostridiales;Clostridiaceae;Hungatella;Hungatella effluvii	0.000337796	0.000189181	0.000233081	0.000270159	0.00029837	0.000261317	0.000278145	0.000473079	0.000601359	0.000569568	0.00059877	0.000448378	0.000400316	0.000507839	0.000447151	0.000199444
Bacteria;Firmicutes;Clostridia;Clostridiales;Clostridiaceae;Hungatella;Hungatella hathewayi	0.000531142	0.000596457	0.000500723	0.000572242	0.000574311	0.000545253	0.000605139	0.000758128	0.000759854	0.000631691	0.000613187	0.000867646	0.000805012	0.00065372	0.000600863	0.000403462
Bacteria;Firmicutes;Clostridia;Clostridiales;Clostridiaceae;Lactonifactor;Lactonifactor longoviformis	0.000132571	0	0	0.000149661	0.000146486	0.000138842	0	0.000169496	0.00017211	0.000127662	0.000164944	0.000205334	0.000200584	0.0001775	0.000140421	0
Bacteria;Firmicutes;Clostridia;Clostridiales;Clostridiaceae;Sarcina;Sarcina sp. DSM 11001	0	0	0	0	0	0	0	0	0.000132622	0	0	0	0.000131046	0	0	0
Bacteria;Firmicutes;Clostridia;Clostridiales;Clostridiales Family XIII. Incertae Sedis;Bacilliculturomica;Bacilliculturomica massiliensis	0.000147979	0	0	0.000153082	0	0	0	0.000138606	0.000143988	0	0.000171388	0	0.000174423	0.000148369	0.000135567	0
Bacteria;Firmicutes;Clostridia;Clostridiales;Eubacteriaceae;;	0.000219298	0.000194	0.000180412	0.000231033	0.000240767	0.000210906	0.000190367	0.000244262	0.000255974	0.000262529	0.000259053	0.000368237	0.000315082	0.000263253	0.000228488	0.00017488
Bacteria;Firmicutes;Clostridia;Clostridiales;Eubacteriaceae;Eubacterium;	0.000366848	0.000333226	0.00028968	0.000412559	0.000426267	0.000381348	0.000283223	0.000407466	0.0004218	0.000667769	0.000421123	0.000578239	0.000485125	0.000411735	0.000356889	0.000270898
Bacteria;Firmicutes;Clostridia;Clostridiales;Eubacteriaceae;Eubacterium;Eubacterium coprostanoligenes	0.000348291	0.000289912	0.000206783	0.000161543	0.000153888	0.000240573	0	0.000354094	0	0	0.000145335	0	0	0	0.000226812	0.000137637
Bacteria;Firmicutes;Clostridia;Clostridiales;Eubacteriaceae;Eubacterium;Eubacterium plexicaudatum	0.00162825	0.00132074	0.00145556	0.00117503	0.00121435	0.00115848	0.00109175	0.00217216	0.00235109	0.00146859	0.00183168	0.00228049	0.00213658	0.00199634	0.00192712	0.00112252
Bacteria;Firmicutes;Clostridia;Clostridiales;Eubacteriaceae;Eubacterium;Eubacterium sp. 14-2	0.00101649	0.000559843	0.000766749	0.000573082	0.000502683	0.000558211	0.000450129	0.000681817	0.00130772	0.000505364	0.00113815	0.00110041	0.00107434	0.00143177	0.001757	0.00101413
Bacteria;Firmicutes;Clostridia;Clostridiales;Eubacteriaceae;Eubacterium;Eubacterium sp. CAG:115	0	0	0	0	0	0	0	0	0	0.000221006	0	0	0	0	0	0
Bacteria;Firmicutes;Clostridia;Clostridiales;Eubacteriaceae;Eubacterium;Eubacterium sp. CAG:251	0.000257986	0.000211572	0.00014989	0	0	0.000173453	0	0.00025433	0	0	0	0	0	0	0.00015585	0
Bacteria;Firmicutes;Clostridia;Clostridiales;Eubacteriaceae;Eubacterium;Eubacterium sp. CAG:786	0	0	0	0	0	0	0	0	0	0.000181246	0	0	0	0	0	0
Bacteria;Firmicutes;Clostridia;Clostridiales;Eubacteriaceae;Eubacterium;Eubacterium ventriosum	0	0	0	0	0	0	0	0	0.000145617	0	0.000135692	0.000152624	0.000143883	0.000133719	0	0
Bacteria;Firmicutes;Clostridia;Clostridiales;Eubacteriaceae;Eubacterium;[Eubacterium] eligens	0	0	0	0	0	0	0	0	0	0	0	0.000129389	0	0	0	0
Bacteria;Firmicutes;Clostridia;Clostridiales;Eubacteriaceae;Eubacterium;uncultured Eubacterium sp.	0.000163865	0.00013188	0.000130681	0	0	0	0	0	0	0.000173507	0	0	0	0	0	0
Bacteria;Firmicutes;Clostridia;Clostridiales;Eubacteriaceae;Intestinibacillus;Intestinibacillus massiliensis	0.000193585	0.000131527	0.000132113	0.00021255	0.000203533	0.000159757	0.000160136	0.000199528	0	0	0	0	0	0	0	0
Bacteria;Firmicutes;Clostridia;Clostridiales;Eubacteriaceae;Intestinibacillus;Intestinibacillus sp. Marseille-P6563	0.00101739	0.000492786	0.000472442	0.000868325	0.00105696	0.000568498	0.000782436	0.00103002	0	0	0	0	0	0	0	0
Bacteria;Firmicutes;Clostridia;Clostridiales;Lachnospiraceae;;	0.00886956	0.00743293	0.00715428	0.00743561	0.0077805	0.00762746	0.0073226	0.0110223	0.0138078	0.00856113	0.0121727	0.0135603	0.0128848	0.0124293	0.0120157	0.00749563
Bacteria;Firmicutes;Clostridia;Clostridiales;Lachnospiraceae;;Lachnospiraceae bacterium	0.00543412	0.00239429	0.00407307	0.00210762	0.00241396	0.00286181	0.00224439	0.00291278	0.00438511	0.00224027	0.00391212	0.00439152	0.00367786	0.00437404	0.00499304	0.0040124
Bacteria;Firmicutes;Clostridia;Clostridiales;Lachnospiraceae;;Lachnospiraceae bacterium 10-1	0.00144864	0.00183962	0.00171204	0.00160775	0.00164457	0.00163917	0.00158415	0.00305791	0.0044696	0.00488328	0.00379363	0.00344929	0.00365334	0.00330005	0.00289585	0.00133524
Bacteria;Firmicutes;Clostridia;Clostridiales;Lachnospiraceae;;Lachnospiraceae bacterium 28-4	0.00287491	0.00210896	0.000764399	0.000638792	0.00266552	0.000546844	0.00187978	0.00401722	0.0102132	0.00153808	0.00426208	0.0060613	0.00816517	0.0132773	0.015054	0.0114303
Bacteria;Firmicutes;Clostridia;Clostridiales;Lachnospiraceae;;Lachnospiraceae bacterium 3-1	0.0015286	0.000869502	0.00114458	0.000840421	0.000722634	0.000825154	0.000669081	0.000996441	0.00178069	0.000914981	0.00145372	0.00182167	0.00151183	0.00184633	0.00220016	0.00136617
Bacteria;Firmicutes;Clostridia;Clostridiales;Lachnospiraceae;;Lachnospiraceae bacterium 3-2	0.00129055	0.00119297	0.0015966	0.00145737	0.000806062	0.000870961	0.00116458	0.000966752	0.00133406	0.000728024	0.00103834	0.000911913	0.000914096	0.000846945	0.000841312	0.000697929
Bacteria;Firmicutes;Clostridia;Clostridiales;Lachnospiraceae;;Lachnospiraceae bacterium 3_1_46FAA	0.000299107	0.000282919	0.000173543	0.000157223	0.00014259	0.000213009	0.000162298	0.000333558	0	0	0	0	0	0	0.000181392	0
Bacteria;Firmicutes;Clostridia;Clostridiales;Lachnospiraceae;;Lachnospiraceae bacterium 7_1_58FAA	0.000154324	0.000144986	0.000139386	0.000177565	0.000135856	0	0.000130375	0.000147072	0	0	0.000130871	0	0.000184948	0	0.000163189	0.000178709
Bacteria;Firmicutes;Clostridia;Clostridiales;Lachnospiraceae;;Lachnospiraceae bacterium A2	0.00276677	0.00175135	0.00186505	0.00218419	0.00110154	0.00111693	0.000873458	0.00152444	0.002263	0.000960452	0.00191411	0.00200771	0.00183397	0.00239761	0.0028313	0.00157407
Bacteria;Firmicutes;Clostridia;Clostridiales;Lachnospiraceae;;Lachnospiraceae bacterium A4	0.00346111	0.00291141	0.00174792	0.00123798	0.00148823	0.00158097	0.00275616	0.00336876	0.00281889	0.00198895	0.00232698	0.00316277	0.00258478	0.00235202	0.00214185	0.00202805
Bacteria;Firmicutes;Clostridia;Clostridiales;Lachnospiraceae;;Lachnospiraceae bacterium AB2028	0	0	0	0	0	0	0	0	0	0	0	0.000142186	0	0	0	0
Bacteria;Firmicutes;Clostridia;Clostridiales;Lachnospiraceae;;Lachnospiraceae bacterium AM48-27BH	0.000151462	0.000179248	0.000156134	0.000148221	0	0	0.000253697	0.000230133	0	0	0	0	0.000132262	0	0	0
Bacteria;Firmicutes;Clostridia;Clostridiales;Lachnospiraceae;;Lachnospiraceae bacterium COE1	0.00146763	0.00143516	0.0012007	0.00109636	0.00115753	0.00117451	0.00137977	0.00230281	0.00346746	0.00183279	0.00408773	0.00345831	0.00270201	0.00269401	0.00276965	0.00198171
Bacteria;Firmicutes;Clostridia;Clostridiales;Lachnospiraceae;;Lachnospiraceae bacterium G11	0	0.000140225	0.000129395	0.00014246	0.000164908	0.000162996	0.00015755	0.00022344	0.000306905	0.00026477	0.000283391	0.000390318	0.000371053	0.000260085	0.000240623	0.000156333
Bacteria;Firmicutes;Clostridia;Clostridiales;Lachnospiraceae;;Lachnospiraceae bacterium G41	0	0	0	0	0	0	0	0	0	0	0	0.000180736	0	0	0	0
Bacteria;Firmicutes;Clostridia;Clostridiales;Lachnospiraceae;;Lachnospiraceae bacterium KGMB03038	0	0	0	0	0	0.000161689	0	0	0	0	0	0	0	0	0	0
Bacteria;Firmicutes;Clostridia;Clostridiales;Lachnospiraceae;;Lachnospiraceae bacterium M18-1	0.00081527	0.000675443	0.000778246	0.000673597	0.000710056	0.000719502	0.000802511	0.000997928	0.0070035	0.00295591	0.00295899	0.00206808	0.00165152	0.00141101	0.000945559	0.000731245
Bacteria;Firmicutes;Clostridia;Clostridiales;Lachnospiraceae;;Lachnospiraceae bacterium Marseille-P3773	0	0	0	0	0	0	0	0.000156339	0.000150078	0.000154454	0.000129665	0.000217921	0.000179351	0.00013881	0	0
Bacteria;Firmicutes;Clostridia;Clostridiales;Lachnospiraceae;;Lachnospiraceae bacterium NK4A179	0	0	0	0	0	0	0	0	0	0	0	0.000165998	0	0	0	0
Bacteria;Firmicutes;Clostridia;Clostridiales;Lachnospiraceae;;Lachnospiraceae bacterium OF09-33XD	0	0	0	0	0	0	0	0.0001334	0.000130411	0	0	0.000199355	0.000141449	0	0	0
Bacteria;Firmicutes;Clostridia;Clostridiales;Lachnospiraceae;;Lachnospiraceae bacterium OM04-12BH	0	0	0	0	0	0	0	0.000140208	0.00017886	0.000345146	0	0.000176592	0.000206364	0.000144862	0.000127015	0
Bacteria;Firmicutes;Clostridia;Clostridiales;Lachnospiraceae;;Lachnospiraceae bacterium P6A3	0	0	0	0	0	0	0	0	0	0	0	0.000129389	0	0	0	0
Bacteria;Firmicutes;Clostridia;Clostridiales;Lachnospiraceae;;Lachnospiraceae bacterium TWA4	0	0	0	0	0	0	0	0	0	0	0	0.00013605	0	0	0	0
Bacteria;Firmicutes;Clostridia;Clostridiales;Lachnospiraceae;;Lachnospiraceae bacterium XBB2008	0	0.000147689	0	0	0.000145874	0.000137819	0.000138179	0.000258506	0.00035097	0.000280461	0.000304531	0.00036787	0.000388209	0.000289555	0.000266106	0.000143256
Bacteria;Firmicutes;Clostridia;Clostridiales;Lachnospiraceae;;Lachnospiraceae bacterium XBD2001	0	0	0	0	0	0	0	0	0	0	0	0.000208585	0.00013354	0	0	0
Bacteria;Firmicutes;Clostridia;Clostridiales;Lachnospiraceae;;Lachnospiraceae bacterium XPB1003	0	0	0	0	0	0	0	0	0	0	0	0.000180421	0	0	0	0
Bacteria;Firmicutes;Clostridia;Clostridiales;Lachnospiraceae;;Lachnospiraceae bacterium YSD2013	0	0	0	0	0	0	0	0.000158913	0.000216757	0.000179644	0.000206204	0.000273411	0.000260327	0.000191585	0.000178213	0
Bacteria;Firmicutes;Clostridia;Clostridiales;Lachnospiraceae;;[Eubacterium] rectale	0.000240812	0.000260175	0.000196058	0.000236674	0.00024405	0.00021892	0.000217448	0.00040432	0.000483631	0.000313017	0.000365956	0.000549025	0.000448317	0.000433682	0.000420049	0.000267218
Bacteria;Firmicutes;Clostridia;Clostridiales;Lachnospiraceae;Acetatifactor;Acetatifactor muris	0.00413388	0.0034314	0.00343113	0.00402754	0.00384837	0.00396005	0.00414933	0.00595279	0.00684718	0.00264701	0.00691566	0.00456103	0.00581687	0.00601278	0.00473467	0.00338528
Bacteria;Firmicutes;Clostridia;Clostridiales;Lachnospiraceae;Anaerobium;Anaerobium acetethylicum	0	0	0	0	0	0	0	0.000157941	0.000165788	0	0.000164713	0.000205281	0.000151852	0.000149105	0.000130251	0
Bacteria;Firmicutes;Clostridia;Clostridiales;Lachnospiraceae;Anaerocolumna;Anaerocolumna jejuensis	0	0	0	0	0	0	0	0	0.000156788	0	0.000147792	0.00015105	0.00013786	0	0	0
Bacteria;Firmicutes;Clostridia;Clostridiales;Lachnospiraceae;Anaerocolumna;Anaerocolumna xylanovorans	0	0	0	0	0	0	0	0	0.000180528	0	0.000150295	0.000171715	0.000137069	0.000141299	0	0
Bacteria;Firmicutes;Clostridia;Clostridiales;Lachnospiraceae;Anaerosporobacter;Anaerosporobacter mobilis	0	0.000134348	0	0	0	0	0	0.000186772	0.000201358	0.000180125	0.000131844	0.000274617	0.000261118	0.00018344	0.000168274	0
Bacteria;Firmicutes;Clostridia;Clostridiales;Lachnospiraceae;Anaerotignum;	0.000282649	0.00021022	0.000181036	0.000247235	0.000161847	0.000182263	0.000131315	0.000155882	0	0	0.000159706	0.000129546	0.000156476	0.000159682	0	0.000143554
Bacteria;Firmicutes;Clostridia;Clostridiales;Lachnospiraceae;Anaerotignum;Anaerotignum lactatifermentans	0.000202506	0.000148923	0.000131673	0.000249876	0.000170473	0.000185047	0.000145138	0.000183568	0	0	0.000151361	0	0.00015532	0	0	0
Bacteria;Firmicutes;Clostridia;Clostridiales;Lachnospiraceae;Anaerotignum;Anaerotignum neopropionicum	0.000372525	0.000290324	0.00024061	0.000339709	0.000220174	0.000245915	0.000176309	0.000205706	0.000157681	0.00016358	0.000213807	0.000174861	0.000216828	0.000217888	0.000131984	0.000185223
Bacteria;Firmicutes;Clostridia;Clostridiales;Lachnospiraceae;Anaerotignum;Anaerotignum propionicum	0.000439072	0.000326115	0.00028395	0.000401578	0.00026904	0.000302293	0.000214721	0.000266114	0.000189256	0.00018813	0.000251264	0.000218079	0.000259354	0.000251091	0.000160068	0.00023072
Bacteria;Firmicutes;Clostridia;Clostridiales;Lachnospiraceae;Bariatricus;Bariatricus massiliensis	0.00015213	0.000129059	0.000134978	0.000145041	0.000147488	0	0	0.000165149	0.000165594	0.00014965	0.00013852	0.000212519	0.00017491	0.000147521	0.000132504	0
Bacteria;Firmicutes;Clostridia;Clostridiales;Lachnospiraceae;Blautia;	0.000857871	0.000877142	0.000750626	0.000854763	0.00088615	0.0008351	0.000828981	0.00137702	0.00166032	0.00102129	0.00136309	0.0014955	0.0015083	0.00137667	0.00119138	0.000746858
Bacteria;Firmicutes;Clostridia;Clostridiales;Lachnospiraceae;Blautia;Blautia coccoides	0	0	0	0	0	0	0	0	0	0	0	0.000168253	0	0	0	0
Bacteria;Firmicutes;Clostridia;Clostridiales;Lachnospiraceae;Blautia;Blautia obeum	0.000163293	0.000153213	0.000137476	0.000173485	0.000150549	0.000150493	0.000140671	0.00021177	0.000256517	0.000177296	0.000206018	0.000273306	0.000243414	0.000219754	0.00019526	0.000125653
Bacteria;Firmicutes;Clostridia;Clostridiales;Lachnospiraceae;Blautia;Blautia schinkii	0.000223639	0.00025612	0.000209648	0.000235594	0.000252176	0.000234321	0.000224124	0.000392593	0.000423081	0.000252015	0.000317975	0.000396716	0.000391738	0.000358847	0.000296964	0.000190046
Bacteria;Firmicutes;Clostridia;Clostridiales;Lachnospiraceae;Blautia;Blautia sp. An249	0	0	0	0	0	0	0	0.000165034	0.000178976	0.000137268	0.000153633	0.000212991	0.000200097	0.000172636	0.00015585	0
Bacteria;Firmicutes;Clostridia;Clostridiales;Lachnospiraceae;Blautia;[Ruminococcus] gnavus	0.000319286	0.00026805	0.000260737	0.000375414	0.000406509	0.000390157	0.000278004	0.000337677	0.000498643	0.000324918	0.000410507	0.000422154	0.000435541	0.000337353	0.000313491	0.000240317
Bacteria;Firmicutes;Clostridia;Clostridiales;Lachnospiraceae;Blautia;uncultured Blautia sp.	0.000190723	0.00015574	0.000149853	0.00020595	0.000183664	0.000175158	0.000169351	0.000202331	0.000181304	0.000142285	0.000181031	0.00020119	0.000201557	0.000176878	0.000168505	0.000132018
Bacteria;Firmicutes;Clostridia;Clostridiales;Lachnospiraceae;Butyrivibrio;	0.000725061	0.000870384	0.000711105	0.000813597	0.000855484	0.000792191	0.00079386	0.00123092	0.00153142	0.0014077	0.00133764	0.00182797	0.00177313	0.00131174	0.00118156	0.000761974
Bacteria;Firmicutes;Clostridia;Clostridiales;Lachnospiraceae;Butyrivibrio;Butyrivibrio fibrisolvens	0	0	0	0	0	0	0	0.000176761	0.000223391	0.000141058	0.000211071	0.000186452	0.00017491	0.00017207	0.000141866	0
Bacteria;Firmicutes;Clostridia;Clostridiales;Lachnospiraceae;Butyrivibrio;Butyrivibrio proteoclasticus	0	0	0	0	0	0	0	0.000137405	0.000153879	0.00018306	0	0.000218079	0.000197359	0	0	0
Bacteria;Firmicutes;Clostridia;Clostridiales;Lachnospiraceae;Butyrivibrio;Butyrivibrio sp. NC2002	0	0	0	0.000196108	0.000279113	0.000226365	0	0	0	0	0	0	0	0	0	0
Bacteria;Firmicutes;Clostridia;Clostridiales;Lachnospiraceae;Butyrivibrio;Butyrivibrio sp. NC3005	0	0	0	0	0	0	0	0	0.000130993	0	0	0.00012855	0.000134757	0	0	0
Bacteria;Firmicutes;Clostridia;Clostridiales;Lachnospiraceae;Catonella;Catonella morbi	0	0	0	0	0	0	0	0	0	0	0	0.000135893	0	0	0	0
Bacteria;Firmicutes;Clostridia;Clostridiales;Lachnospiraceae;Coprococcus;	0.000196877	0.000176545	0.000165573	0.000193348	0.000182551	0.000177489	0.000168269	0.000230933	0.000254578	0.000250627	0.000231052	0.000414863	0.000283324	0.000232085	0.000209418	0.000135648
Bacteria;Firmicutes;Clostridia;Clostridiales;Lachnospiraceae;Cuneatibacter;Cuneatibacter caecimuris	0.000194921	0.000181305	0.000170532	0.000266858	0.00024533	0.000216305	0.000188392	0.000267373	0.000263344	0.000629663	0.00024992	0.000348412	0.000489383	0.000214154	0.000192775	0.000139626
Bacteria;Firmicutes;Clostridia;Clostridiales;Lachnospiraceae;Dorea;	0.000322578	0.000237137	0.000271205	0.000327467	0.000371279	0.000494502	0.000357884	0.000349232	0.000417223	0.000219832	0.00035724	0.000377783	0.00034763	0.000353869	0.000346256	0.000235544
Bacteria;Firmicutes;Clostridia;Clostridiales;Lachnospiraceae;Dorea;Dorea formicigenerans	0	0	0	0	0	0	0	0	0.000132196	0	0	0.000132903	0.000138711	0	0	0
Bacteria;Firmicutes;Clostridia;Clostridiales;Lachnospiraceae;Dorea;Dorea longicatena	0.00022111	0.000173842	0.000180779	0.000187407	0.000192068	0.000201983	0.000193141	0.000220007	0.000241273	0.000173133	0.000229198	0.000232502	0.000232585	0.000229257	0.00021537	0.000190295
Bacteria;Firmicutes;Clostridia;Clostridiales;Lachnospiraceae;Dorea;Dorea sp. 5-2	0.00427671	0.0035128	0.004443	0.00481971	0.00329176	0.0034107	0.00390259	0.00426154	0.0057592	0.00387565	0.00489887	0.00422426	0.00652168	0.00556258	0.00518818	0.0031647
Bacteria;Firmicutes;Clostridia;Clostridiales;Lachnospiraceae;Dorea;Dorea sp. CAG:317	0	0	0	0.000143781	0.000222512	0.000378222	0	0.000189289	0	0	0	0	0	0	0	0
Bacteria;Firmicutes;Clostridia;Clostridiales;Lachnospiraceae;Dorea;Dorea sp. Marseille-P4003	0	0	0	0	0	0	0	0	0	0	0	0.000135578	0	0	0	0
Bacteria;Firmicutes;Clostridia;Clostridiales;Lachnospiraceae;Eisenbergiella;Eisenbergiella massiliensis	0.000206179	0.000199524	0.000188051	0.000188787	0.000207763	0.000202893	0.000237617	0.000311706	0.000366098	0.000170572	0.000362108	0.000211942	0.000270305	0.000308391	0.000274659	0.000134952
Bacteria;Firmicutes;Clostridia;Clostridiales;Lachnospiraceae;Eisenbergiella;Eisenbergiella sp. OF01-20	0.00022984	0.000264582	0.000250968	0.000223412	0.000248169	0.000246086	0.000264228	0.000476797	0.000668077	0.000363398	0.0005691	0.00047885	0.000543104	0.000513439	0.000459229	0.000243947
Bacteria;Firmicutes;Clostridia;Clostridiales;Lachnospiraceae;Faecalicatena;Faecalicatena contorta	0	0	0	0	0	0	0	0	0.000130683	0	0	0.000140193	0	0	0	0
Bacteria;Firmicutes;Clostridia;Clostridiales;Lachnospiraceae;Frisingicoccus;Frisingicoccus caecimuris	0.000129136	0	0	0.000153442	0.000144649	0.000140831	0	0.000153021	0.000132467	0.000183114	0	0.000179792	0.000172659	0.000136265	0	0
Bacteria;Firmicutes;Clostridia;Clostridiales;Lachnospiraceae;Herbinix;Herbinix hemicellulosilytica	0	0	0	0	0	0	0	0.000137233	0.000170869	0.000136308	0.000165176	0.000174075	0.000168035	0.000150293	0.00013366	0
Bacteria;Firmicutes;Clostridia;Clostridiales;Lachnospiraceae;Hespellia;Hespellia stercorisuis	0	0	0	0	0	0	0	0	0.000141622	0	0	0.000142711	0.000129342	0	0	0
Bacteria;Firmicutes;Clostridia;Clostridiales;Lachnospiraceae;Kineothrix;Kineothrix alysoides	0.000315422	0.000708413	0.000812183	0.000591025	0.000515595	0.000733767	0.000423612	0.00106886	0.00109647	0.000949831	0.000837517	0.0012449	0.00127207	0.000916633	0.000817389	0.0004418
Bacteria;Firmicutes;Clostridia;Clostridiales;Lachnospiraceae;Lachnoclostridium;	0.00155751	0.00113162	0.001121	0.00164892	0.0019366	0.00156858	0.00121291	0.00176509	0.00123449	0.000896728	0.00110936	0.000928748	0.00131764	0.00127638	0.000953996	0.000785494
Bacteria;Firmicutes;Clostridia;Clostridiales;Lachnospiraceae;Lachnoclostridium;Lachnoclostridium edouardi	0.000134908	0.000130234	0	0.000152362	0.000139418	0.000133102	0.000160888	0.000155481	0.000155431	0	0.000157573	0.000163218	0.000159457	0.00014045	0	0
Bacteria;Firmicutes;Clostridia;Clostridiales;Lachnospiraceae;Lachnoclostridium;Lachnoclostridium phytofermentans	0	0	0	0	0	0	0	0	0.000140962	0.000147782	0.000144037	0.000170403	0.000171016	0.000131909	0	0
Bacteria;Firmicutes;Clostridia;Clostridiales;Lachnospiraceae;Lachnoclostridium;Lachnoclostridium sp. An131	0.000683463	0.000264759	0.00031179	0.000595825	0.000693192	0.000533489	0.000435742	0.000867788	0.000270171	0.000160538	0.000194382	0.000188655	0.000217801	0.000218849	0.000208089	0.000142261
Bacteria;Firmicutes;Clostridia;Clostridiales;Lachnospiraceae;Lachnoclostridium;Lachnoclostridium sp. An138	0.000648495	0.000262996	0.000310431	0.000540017	0.000630412	0.000485465	0.000427984	0.000789647	0.000259349	0.000131718	0.000197164	0.000166837	0.000217984	0.000218906	0.000201097	0.000141465
Bacteria;Firmicutes;Clostridia;Clostridiales;Lachnospiraceae;Lachnoclostridium;Lachnoclostridium sp. An14	0.000222303	0.000217802	0.000181514	0.000231153	0.000206761	0.000209883	0.000220786	0.000251927	0.000198953	0.000159737	0.000194939	0.000196313	0.000206424	0.000199278	0.000156543	0
Bacteria;Firmicutes;Clostridia;Clostridiales;Lachnospiraceae;Lachnoclostridium;Lachnoclostridium sp. An169	0.000213478	0.000210925	0.000182836	0.000192988	0.000216835	0.000192038	0.000182139	0.000307759	0.000376882	0.000195442	0.000318995	0.000266278	0.000303826	0.000310428	0.000264373	0.000157129
Bacteria;Firmicutes;Clostridia;Clostridiales;Lachnospiraceae;Lachnoclostridium;Lachnoclostridium sp. An196	0.000314707	0.000209456	0.000173837	0.000327887	0.000251787	0.000224944	0.000223325	0.000328696	0.000357952	0.000349415	0.000510595	0.000677628	0.000781833	0.00076436	0.000315398	0.000392722
Bacteria;Firmicutes;Clostridia;Clostridiales;Lachnospiraceae;Lachnoclostridium;Lachnoclostridium sp. An76	0	0	0	0	0	0	0	0	0.000131071	0	0	0.000132588	0	0	0	0
Bacteria;Firmicutes;Clostridia;Clostridiales;Lachnospiraceae;Lachnoclostridium;Lachnoclostridium sp. Marseille-P6806	0	0	0	0	0	0	0	0.000160286	0.000217262	0.000135988	0.000201104	0.00019348	0.000196751	0.000183157	0.000152383	0
Bacteria;Firmicutes;Clostridia;Clostridiales;Lachnospiraceae;Lachnoclostridium;[Clostridium] asparagiforme	0	0	0	0.00020679	0.000153832	0	0	0	0	0	0	0	0	0	0	0
Bacteria;Firmicutes;Clostridia;Clostridiales;Lachnospiraceae;Lachnoclostridium;[Clostridium] clostridioforme	0.000704262	0.000675385	0.000618733	0.000732585	0.000909025	0.00087727	0.00059945	0.000848453	0.000828085	0.000724022	0.000752959	0.000755932	0.000814017	0.000760684	0.00064715	0.000481181
Bacteria;Firmicutes;Clostridia;Clostridiales;Lachnospiraceae;Lachnoclostridium;[Clostridium] hylemonae	0	0	0	0	0	0.000134921	0	0	0	0	0	0.000151627	0	0	0	0
Bacteria;Firmicutes;Clostridia;Clostridiales;Lachnospiraceae;Lachnoclostridium;[Clostridium] lavalense	0	0	0	0	0	0	0	0	0	0.000315472	0.000132818	0.000129861	0.000167366	0.000134794	0	0
Bacteria;Firmicutes;Clostridia;Clostridiales;Lachnospiraceae;Lachnoclostridium;[Clostridium] scindens	0	0	0	0	0	0	0	0	0	0	0	0.000140141	0.000142179	0	0	0
Bacteria;Firmicutes;Clostridia;Clostridiales;Lachnospiraceae;Lachnotalea;Lachnotalea glycerini	0	0	0	0	0	0	0	0.000161888	0.000163034	0.00013951	0.000132215	0.000197519	0.000177952	0.00014424	0.000127477	0
Bacteria;Firmicutes;Clostridia;Clostridiales;Lachnospiraceae;Lachnotalea;Lachnotalea sp. AF33-28	0.000219011	0.000172079	0.000167997	0.00021099	0.000203533	0.000189651	0.000172172	0.000254959	0.000282778	0.000192613	0.000289789	0.000241733	0.000239642	0.00024781	0.000212423	0.000141316
Bacteria;Firmicutes;Clostridia;Clostridiales;Lachnospiraceae;Marvinbryantia;Marvinbryantia formatexigens	0.000351439	0.000375717	0.000304445	0.00035165	0.00038241	0.000341906	0.000389713	0.000537491	0.000607138	0.000397449	0.000486118	0.000620145	0.000598101	0.000521754	0.000484308	0.000308141
Bacteria;Firmicutes;Clostridia;Clostridiales;Lachnospiraceae;Merdimonas;Merdimonas faecis	0	0	0	0	0	0.00015646	0	0	0.000143057	0.0001354	0	0.000210264	0.000145647	0.000136943	0.000128401	0
Bacteria;Firmicutes;Clostridia;Clostridiales;Lachnospiraceae;Oribacterium;Oribacterium sp. FC2011	0	0	0	0	0	0	0	0	0.00014391	0	0	0	0	0	0	0
Bacteria;Firmicutes;Clostridia;Clostridiales;Lachnospiraceae;Pseudobutyrivibrio;	0	0	0	0	0.000138861	0	0	0.000176418	0.00019104	0.00015819	0.000185991	0.000228883	0.000207215	0.000175351	0.000163131	0
Bacteria;Firmicutes;Clostridia;Clostridiales;Lachnospiraceae;Robinsoniella;	0.000209518	0.000179542	0.000162304	0.000196048	0.00020075	0.000177886	0.000180399	0.000318056	0.00035803	0.00022549	0.000321452	0.000330422	0.000315082	0.000309466	0.000275583	0.0001533
Bacteria;Firmicutes;Clostridia;Clostridiales;Lachnospiraceae;Robinsoniella;Robinsoniella sp. MCWD5	0	0	0	0	0	0	0	0	0.00013239	0.000152212	0	0.000268534	0.000174363	0.000127554	0	0
Bacteria;Firmicutes;Clostridia;Clostridiales;Lachnospiraceae;Roseburia;	0.00140943	0.00103165	0.000942937	0.00104001	0.0012399	0.000989628	0.000946285	0.00183689	0.00169985	0.0013801	0.0018124	0.00200068	0.00193916	0.00173433	0.00172568	0.00106022
Bacteria;Firmicutes;Clostridia;Clostridiales;Lachnospiraceae;Roseburia;Roseburia hominis	0.000401768	0.000295025	0.000331073	0.000260797	0.00033527	0.000251655	0.000280684	0.000450655	0.000358651	0.000312323	0.000397943	0.000413552	0.000410233	0.000381586	0.000402482	0.000244345
Bacteria;Firmicutes;Clostridia;Clostridiales;Lachnospiraceae;Roseburia;Roseburia intestinalis	0.000164008	0	0.00012991	0	0.000136635	0	0	0.000171842	0.000198487	0.000155788	0.000220158	0.000268586	0.000232646	0.000204199	0.000205604	0.000164935
Bacteria;Firmicutes;Clostridia;Clostridiales;Lachnospiraceae;Roseburia;Roseburia inulinivorans	0.000163436	0.000162734	0.000142801	0.000154042	0.000148879	0.000145321	0.000132255	0.000245692	0.000249069	0.000226717	0.000210654	0.000323289	0.000283141	0.000230841	0.000206413	0.000125703
Bacteria;Firmicutes;Clostridia;Clostridiales;Lachnospiraceae;Roseburia;Roseburia sp. 1XD42-69	0.00180748	0.00119238	0.0011729	0.00138812	0.00149102	0.00133824	0.000979243	0.00236099	0.00205194	0.00174905	0.00222907	0.00307083	0.00192273	0.00184876	0.0019986	0.00104053
Bacteria;Firmicutes;Clostridia;Clostridiales;Lachnospiraceae;Roseburia;Roseburia sp. 40_7	0.000448947	0.000170903	0.000127706	0.000256297	0.00033015	0.000230855	0	0.000546358	0.000332661	0.0001631	0.000490615	0.000321034	0.000450143	0.000511855	0.000455068	0.000343694
Bacteria;Firmicutes;Clostridia;Clostridiales;Lachnospiraceae;Roseburia;Roseburia sp. 499	0.000223019	0.00013476	0.000149964	0.000144561	0.000183998	0.000146856	0	0.00023408	0.000305276	0.000195549	0.000306941	0.000337975	0.000321895	0.000327906	0.000325106	0.00020561
Bacteria;Firmicutes;Clostridia;Clostridiales;Lachnospiraceae;Roseburia;Roseburia sp. 831b	0.000194778	0	0	0.000147921	0.000181549	0.000138786	0	0.000253987	0.000216098	0.000183701	0.000238794	0.000276978	0.000249802	0.000223035	0.000219357	0.000138631
Bacteria;Firmicutes;Clostridia;Clostridiales;Lachnospiraceae;Roseburia;Roseburia sp. AF20-18LB	0	0	0	0	0	0	0	0	0	0	0	0.000146068	0	0	0	0
Bacteria;Firmicutes;Clostridia;Clostridiales;Lachnospiraceae;Roseburia;Roseburia sp. CAG:303	0	0	0	0	0	0	0	0.000142953	0.000149224	0	0.000144037	0.00016668	0.000138833	0.000129081	0	0
Bacteria;Firmicutes;Clostridia;Clostridiales;Lachnospiraceae;Roseburia;uncultured Roseburia sp.	0.000136864	0	0	0	0	0	0	0.00015468	0.00012886	0	0.000145845	0.000173445	0.00016329	0.000145315	0	0
Bacteria;Firmicutes;Clostridia;Clostridiales;Lachnospiraceae;Tyzzerella;Tyzzerella sp. An114	0.000132094	0	0	0	0	0	0	0	0	0	0	0	0	0	0	0
Bacteria;Firmicutes;Clostridia;Clostridiales;Oscillospiraceae;;	0.00138033	0.0010876	0.00108166	0.00188673	0.00138199	0.00119309	0.00106876	0.00119511	0.000864664	0.000798153	0.00142683	0.000718327	0.0015616	0.000908883	0.00100797	0.000989264
Bacteria;Firmicutes;Clostridia;Clostridiales;Oscillospiraceae;Oscillibacter;	0.00147512	0.00115977	0.00121352	0.00198911	0.0015858	0.00135728	0.00116811	0.00121496	0.00107642	0.000895981	0.00160786	0.000804656	0.00178554	0.00110494	0.00116625	0.00114192
Bacteria;Firmicutes;Clostridia;Clostridiales;Oscillospiraceae;Oscillibacter;Oscillibacter ruminantium	0.0004042	0.000303018	0.000330669	0.000513194	0.000423484	0.000359126	0.000330238	0.000328066	0.000285105	0.000248599	0.000396043	0.000222327	0.00044339	0.000299115	0.000285927	0.000279351
Bacteria;Firmicutes;Clostridia;Clostridiales;Oscillospiraceae;Oscillibacter;Oscillibacter sp. 1-3	0.0148655	0.0117357	0.0116899	0.0176406	0.0130468	0.0125558	0.0126385	0.0107008	0.0130225	0.0107884	0.0202953	0.00728916	0.0218417	0.0126009	0.0139238	0.0125589
Bacteria;Firmicutes;Clostridia;Clostridiales;Oscillospiraceae;Oscillibacter;Oscillibacter sp. 57_20	0.000428339	0.000333872	0.000341467	0.000591025	0.000451479	0.000379358	0.000336821	0.000374516	0.000272149	0.000253616	0.000430534	0.000241156	0.000490661	0.000289386	0.000312047	0.000307345
Bacteria;Firmicutes;Clostridia;Clostridiales;Oscillospiraceae;Oscillibacter;Oscillibacter sp. CAG:155	0.000650308	0.000534748	0.000527976	0.000885607	0.000636145	0.000568043	0.000529303	0.000571127	0.000417029	0.000378556	0.000658897	0.000354024	0.000737299	0.000441319	0.000478587	0.00046343
Bacteria;Firmicutes;Clostridia;Clostridiales;Oscillospiraceae;Oscillibacter;Oscillibacter sp. PC13	0.000787363	0.00063548	0.000633681	0.00107967	0.00080506	0.000686767	0.000615436	0.000690741	0.000517301	0.000468271	0.000804602	0.000450633	0.000917016	0.000535499	0.000589653	0.000587989
Bacteria;Firmicutes;Clostridia;Clostridiales;Oscillospiraceae;Oscillibacter;Oscillibacter valericigenes	0.000432489	0.000343863	0.00037489	0.00055604	0.000468899	0.000400898	0.000359529	0.00037137	0.000283088	0.000253242	0.00042307	0.000242729	0.000455922	0.000316197	0.000294306	0.000291931
Bacteria;Firmicutes;Clostridia;Clostridiales;Peptococcaceae;Desulfotomaculum;Desulfotomaculum sp. BICA1-6	0	0	0	0.000155722	0.000236871	0.000186582	0	0	0	0	0	0	0	0	0	0
Bacteria;Firmicutes;Clostridia;Clostridiales;Peptostreptococcaceae;;	0	0	0	0	0	0	0	0	0	0	0	0.000135945	0	0.000131626	0	0
Bacteria;Firmicutes;Clostridia;Clostridiales;Peptostreptococcaceae;Clostridioides;Clostridioides difficile	0.000307169	0.000246951	0.000269809	0.000338509	0.000328035	0.000315081	0.000236019	0.000316511	0.000316331	0.000260874	0.000282093	0.000337922	0.000322808	0.000335033	0.00029396	0.000222615
Bacteria;Firmicutes;Clostridia;Clostridiales;Peptostreptococcaceae;Romboutsia;	0	0	0	0	0	0	0	0	0.000360086	0.00033682	0	0.000636351	0.000191032	0.000441149	0.000326724	0.000141416
Bacteria;Firmicutes;Clostridia;Clostridiales;Peptostreptococcaceae;Romboutsia;Romboutsia ilealis	0	0	0	0	0	0	0	0	0.00104061	0.000926349	0.000260212	0.00172512	0.00052686	0.00129075	0.000922676	0.000384716
Bacteria;Firmicutes;Clostridia;Clostridiales;Peptostreptococcaceae;Romboutsia;Romboutsia timonensis	0	0	0	0	0	0	0	0	0	0	0	0.000130543	0	0	0	0
Bacteria;Firmicutes;Clostridia;Clostridiales;Ruminococcaceae;;	0.00393314	0.00333778	0.0038249	0.00519284	0.00398974	0.00401586	0.00319068	0.00369373	0.00297681	0.00246117	0.00337	0.00294957	0.00371838	0.00284142	0.00248534	0.00236419
Bacteria;Firmicutes;Clostridia;Clostridiales;Ruminococcaceae;;Ruminococcaceae bacterium	0.000331928	0.000306544	0.000307052	0.000428822	0.000406843	0.000362081	0.000279555	0.000313022	0.000296238	0.000274377	0.000341432	0.000307293	0.000375311	0.000316706	0.000253047	0.000240267
Bacteria;Firmicutes;Clostridia;Clostridiales;Ruminococcaceae;;Ruminococcaceae bacterium AF10-16	0	0	0	0.000146661	0	0	0	0	0	0	0	0	0	0	0	0
Bacteria;Firmicutes;Clostridia;Clostridiales;Ruminococcaceae;;Ruminococcaceae bacterium AM07-15	0	0	0	0.000166224	0	0	0	0	0	0	0	0	0	0	0	0
Bacteria;Firmicutes;Clostridia;Clostridiales;Ruminococcaceae;;Ruminococcaceae bacterium D16	0.000151748	0	0.000133142	0.000218191	0	0.000146969	0	0.000140894	0	0	0.000147699	0	0	0	0	0
Bacteria;Firmicutes;Clostridia;Clostridiales;Ruminococcaceae;;Ruminococcaceae bacterium D5	0.000138534	0	0.000138284	0.000188787	0.000143202	0.000158052	0	0	0	0	0.000139354	0	0.000148141	0	0	0
Bacteria;Firmicutes;Clostridia;Clostridiales;Ruminococcaceae;;Ruminococcaceae bacterium Marseille-P2935	0	0	0.00014383	0.000172765	0.000165075	0.00019289	0	0	0	0	0	0	0.000147107	0	0	0
Bacteria;Firmicutes;Clostridia;Clostridiales;Ruminococcaceae;;Ruminococcaceae bacterium YRB3002	0	0.000152978	0	0.000176425	0	0	0	0.000156568	0	0	0.000157434	0	0.000173207	0.000147578	0	0
Bacteria;Firmicutes;Clostridia;Clostridiales;Ruminococcaceae;;[Clostridium] methylpentosum	0.00016563	0.000134054	0.000130791	0.000178106	0.000156281	0.000159757	0	0.000163833	0.000139411	0	0.000165825	0	0.000167731	0.000157533	0.000132215	0
Bacteria;Firmicutes;Clostridia;Clostridiales;Ruminococcaceae;;[Clostridium] viride	0.000134813	0	0	0.000171985	0.000160734	0.00013816	0	0	0	0	0	0	0	0	0	0
Bacteria;Firmicutes;Clostridia;Clostridiales;Ruminococcaceae;Acetivibrio;Acetivibrio ethanolgignens	0.00016959	0.000209633	0.000161129	0.000184526	0.000197967	0.000184536	0.00017504	0.000316854	0.000344337	0.00022186	0.000270086	0.000374111	0.000311735	0.000295438	0.000265818	0.000144151
Bacteria;Firmicutes;Clostridia;Clostridiales;Ruminococcaceae;Acutalibacter;Acutalibacter muris	0.000181993	0.000139637	0.000170238	0.000244835	0.000188673	0.00016669	0.000169445	0.000202274	0	0	0	0	0	0	0	0
Bacteria;Firmicutes;Clostridia;Clostridiales;Ruminococcaceae;Acutalibacter;Acutalibacter sp. 1XD8-33	0.00215104	0.00180547	0.00196447	0.00268785	0.00242425	0.00209622	0.00175829	0.00206439	0.0015675	0.0011425	0.00178147	0.00153867	0.00193253	0.00153573	0.00129262	0.00125156
Bacteria;Firmicutes;Clostridia;Clostridiales;Ruminococcaceae;Agathobaculum;Agathobaculum desmolans	0.000160669	0	0	0.000174145	0.00014515	0	0	0.00014753	0	0	0	0	0	0	0	0
Bacteria;Firmicutes;Clostridia;Clostridiales;Ruminococcaceae;Agathobaculum;Agathobaculum sp. Marseille-P7918	0.000132809	0	0	0	0.000143536	0	0	0	0	0	0	0	0	0	0	0
Bacteria;Firmicutes;Clostridia;Clostridiales;Ruminococcaceae;Anaeromassilibacillus;Anaeromassilibacillus senegalensis	0.000133716	0	0	0.00013832	0	0	0	0	0	0	0	0	0	0	0	0
Bacteria;Firmicutes;Clostridia;Clostridiales;Ruminococcaceae;Anaeromassilibacillus;Anaeromassilibacillus sp. An200	0.000237664	0.000200288	0.000209501	0.000341029	0.000252065	0.000215396	0.000205083	0.000238828	0.000227541	0.000213321	0.000248205	0.00018168	0.000290807	0.000219302	0.000193353	0.000164637
Bacteria;Firmicutes;Clostridia;Clostridiales;Ruminococcaceae;Anaerotruncus;	0.00176822	0.00167694	0.00393997	0.00602468	0.0110805	0.0118878	0.00205083	0.00283682	0.00235792	0.000840796	0.00196668	0.00363244	0.00278877	0.00190035	0.00452976	0.00222446
Bacteria;Firmicutes;Clostridia;Clostridiales;Ruminococcaceae;Anaerotruncus;Anaerotruncus colihominis	0.00051187	0.000407746	0.000503294	0.000649833	0.000521661	0.00052718	0.000452573	0.000442818	0.00045741	0.000358542	0.000532059	0.000395825	0.000573705	0.000431872	0.000381564	0.000378998
Bacteria;Firmicutes;Clostridia;Clostridiales;Ruminococcaceae;Anaerotruncus;Anaerotruncus sp. 1XD22-93	0.00191052	0.00150857	0.00210489	0.00279238	0.00345839	0.00345162	0.00154188	0.00219241	0.00163817	0.00147083	0.00171068	0.0017343	0.00194944	0.00155316	0.00192608	0.0013426
Bacteria;Firmicutes;Clostridia;Clostridiales;Ruminococcaceae;Anaerotruncus;Anaerotruncus sp. CAG:528	0.00083211	0.000673622	0.00049514	0.000328907	0.000320911	0.000537581	0	0.000847366	0.000180256	0	0.000296835	0.000271418	0.00020393	0.00014458	0.000527243	0.000284323
Bacteria;Firmicutes;Clostridia;Clostridiales;Ruminococcaceae;Anaerotruncus;Anaerotruncus sp. G3(2012)	0.00194692	0.00189715	0.0027476	0.00290838	0.00423251	0.00425762	0.00194339	0.00184426	0.00150508	0.000734482	0.00151862	0.00132022	0.00178086	0.00154643	0.00152857	0.00133564
Bacteria;Firmicutes;Clostridia;Clostridiales;Ruminococcaceae;Angelakisella;Angelakisella massiliensis	0.000829963	0.000957363	0.00126567	0.00135595	0.001388	0.00173084	0.000809094	0.000743541	0.00117463	0.000677696	0.00109638	0.000623029	0.00137507	0.00101568	0.000717996	0.000777786
Bacteria;Firmicutes;Clostridia;Clostridiales;Ruminococcaceae;Faecalibacterium;	0.000569401	0.000467515	0.000479016	0.000685118	0.000606147	0.000556733	0.000475611	0.000540694	0.000499031	0.000387735	0.000547126	0.000374688	0.00057042	0.000476954	0.000392312	0.000378352
Bacteria;Firmicutes;Clostridia;Clostridiales;Ruminococcaceae;Faecalibacterium;Faecalibacterium prausnitzii	0.000801961	0.000731099	0.000693659	0.000824998	0.000749627	0.000731608	0.000616282	0.000669747	0.000663383	0.000587821	0.000636923	0.000531455	0.000712295	0.000633978	0.000521118	0.000480187
Bacteria;Firmicutes;Clostridia;Clostridiales;Ruminococcaceae;Faecalibacterium;Faecalibacterium sp. CAG:1138	0	0.000185184	0	0.000219331	0.000226352	0.00013458	0.000173911	0	0.000161598	0.000229492	0.000152706	0	0	0.000277903	0	0.000170902
Bacteria;Firmicutes;Clostridia;Clostridiales;Ruminococcaceae;Flavonifractor;	0.00107259	0.000785226	0.000893023	0.00119423	0.000863387	0.000903186	0.00083735	0.000987688	0.000610397	0.000479586	0.00077943	0.000452101	0.000792419	0.00057566	0.000512797	0.000508679
Bacteria;Firmicutes;Clostridia;Clostridiales;Ruminococcaceae;Flavonifractor;Flavonifractor plautii	0.000689521	0.000569422	0.000609954	0.000891668	0.000667312	0.00068563	0.000583606	0.000650813	0.000402173	0.0003563	0.000511661	0.000335824	0.000574009	0.000467282	0.000400633	0.000417534
Bacteria;Firmicutes;Clostridia;Clostridiales;Ruminococcaceae;Flavonifractor;Flavonifractor sp. An10	0.00035559	0.000261997	0.000345581	0.000379914	0.000318017	0.00034094	0.000326477	0.000343111	0.000203181	0.000146288	0.000256503	0.000148585	0.000268054	0.000198599	0.000152267	0.00015872
Bacteria;Firmicutes;Clostridia;Clostridiales;Ruminococcaceae;Flavonifractor;Flavonifractor sp. An100	0.000922939	0.000699657	0.000663799	0.00103749	0.000592177	0.000741553	0.000682104	0.000791878	0.000478007	0.000508406	0.000777622	0.000370387	0.000745208	0.000596985	0.000465643	0.000593061
Bacteria;Firmicutes;Clostridia;Clostridiales;Ruminococcaceae;Flavonifractor;Flavonifractor sp. An306	0.000445799	0.000333696	0.000392006	0.000537077	0.000378014	0.00038112	0.00038031	0.000416104	0.000263383	0.000203928	0.00031867	0.000180211	0.000320983	0.000226259	0.000214099	0.000215405
Bacteria;Firmicutes;Clostridia;Clostridiales;Ruminococcaceae;Flavonifractor;Flavonifractor sp. An82	0.000236185	0.000185125	0.000216883	0.000268419	0.000176874	0.000179478	0.000199159	0.000223669	0	0	0.000190905	0	0.000192675	0.000139489	0.000127361	0.000130228
Bacteria;Firmicutes;Clostridia;Clostridiales;Ruminococcaceae;Flavonifractor;uncultured Flavonifractor sp.	0.000313514	0.000269402	0.000250564	0.000389636	0.000273604	0.000281549	0.000225487	0.000305299	0.000206401	0.000160591	0.000281073	0.000153568	0.000284115	0.000226542	0.000192082	0.00019288
Bacteria;Firmicutes;Clostridia;Clostridiales;Ruminococcaceae;Gemmiger;Gemmiger sp. An120	0	0	0.000130865	0.000170905	0.00017231	0.000155835	0	0	0.000136036	0	0.000135321	0	0.000158058	0	0	0
Bacteria;Firmicutes;Clostridia;Clostridiales;Ruminococcaceae;Hydrogenoanaerobacterium;Hydrogenoanaerobacterium saccharovorans	0.000139154	0.000153625	0.000158925	0.000195928	0.000196854	0.000213521	0	0.000148731	0.000158999	0.000126808	0.000161746	0	0.000194196	0.000159909	0	0.000136642
Bacteria;Firmicutes;Clostridia;Clostridiales;Ruminococcaceae;Marasmitruncus;Marasmitruncus massiliensis	0.000136006	0.000131233	0.0001417	0.000179666	0.000156393	0.000176011	0	0	0.000131187	0	0.000141719	0	0.000157875	0	0	0
Bacteria;Firmicutes;Clostridia;Clostridiales;Ruminococcaceae;Neglecta;Neglecta timonensis	0.000135433	0	0	0.000167844	0.000174592	0.000136626	0	0.000133744	0.000132661	0	0.000133513	0.00013862	0.000140902	0	0	0
Bacteria;Firmicutes;Clostridia;Clostridiales;Ruminococcaceae;Papillibacter;Papillibacter cinnamivorans	0	0	0	0.000163944	0.000166188	0.000135262	0	0	0	0	0.000141904	0	0.000161891	0	0	0
Bacteria;Firmicutes;Clostridia;Clostridiales;Ruminococcaceae;Phocea;Phocea massiliensis	0	0	0.000177143	0.000199169	0.000226241	0.000265011	0	0	0	0	0	0	0	0	0	0
Bacteria;Firmicutes;Clostridia;Clostridiales;Ruminococcaceae;Pseudoflavonifractor;	0.00107035	0.000899945	0.000890452	0.00122424	0.000927002	0.000956324	0.000916242	0.00115186	0.00055004	0.000360623	0.000617823	0.000323027	0.000521749	0.000402685	0.000411382	0.000367263
Bacteria;Firmicutes;Clostridia;Clostridiales;Ruminococcaceae;Pseudoflavonifractor;Pseudoflavonifractor capillosus	0.000333693	0.000256237	0.000284868	0.000407578	0.000300652	0.000320991	0.000304756	0.000337963	0.000216757	0.000190692	0.000292292	0.000153463	0.000291781	0.000211552	0.000199941	0.000208593
Bacteria;Firmicutes;Clostridia;Clostridiales;Ruminococcaceae;Pseudoflavonifractor;Pseudoflavonifractor sp. AF19-9AC	0.000881293	0.000639653	0.000607457	0.000977	0.000560509	0.000741269	0.000639555	0.000759958	0.000437316	0.000463681	0.000724773	0.000346576	0.000700796	0.000564686	0.000425135	0.000567702
Bacteria;Firmicutes;Clostridia;Clostridiales;Ruminococcaceae;Pseudoflavonifractor;Pseudoflavonifractor sp. An184	0.000745097	0.000530458	0.000550674	0.000814437	0.000537523	0.000606121	0.000559816	0.000630276	0.000395966	0.000368896	0.000621161	0.000300002	0.00059658	0.000464227	0.00036417	0.00043996
Bacteria;Firmicutes;Clostridia;Clostridiales;Ruminococcaceae;Pseudoflavonifractor;Pseudoflavonifractor sp. An85	0.000339275	0.00027904	0.000282407	0.000370853	0.000295421	0.000295416	0.000302499	0.000368166	0.000197673	0.000137856	0.000209217	0	0.000195291	0.000154705	0.000145217	0
Bacteria;Firmicutes;Clostridia;Clostridiales;Ruminococcaceae;Pseudoflavonifractor;Pseudoflavonifractor sp. Marseille-P3106	0.000387695	0.000328524	0.000326004	0.000516254	0.000375843	0.000382257	0.000360329	0.000452772	0.0002481	0.000179218	0.000237913	0.000182519	0.000232585	0.000192716	0.000170528	0.000179902
Bacteria;Firmicutes;Clostridia;Clostridiales;Ruminococcaceae;Pygmaiobacter;Pygmaiobacter massiliensis	0.000143686	0	0	0.000167604	0.000138861	0.000141798	0	0	0	0	0.000132679	0	0.000151122	0	0	0
Bacteria;Firmicutes;Clostridia;Clostridiales;Ruminococcaceae;Ruminococcus;	0.000609091	0.000573771	0.0005423	0.000675817	0.000720686	0.000626012	0.000503115	0.000616776	0.000629132	0.000860116	0.00063734	0.00223407	0.000865425	0.000593139	0.000534293	0.000444087
Bacteria;Firmicutes;Clostridia;Clostridiales;Ruminococcaceae;Ruminococcus;Ruminococcus albus	0.000170067	0.000128941	0	0.000177986	0.000179378	0.000158109	0	0.000159428	0.000162529	0.000181459	0.000171666	0.000284163	0.000194257	0.00014803	0.000133024	0
Bacteria;Firmicutes;Clostridia;Clostridiales;Ruminococcaceae;Ruminococcus;Ruminococcus flavefaciens	0.000326108	0.000325057	0.000273556	0.000446944	0.000459661	0.000331448	0.000282423	0.000307416	0.000302367	0.00162854	0.000326829	0.00748616	0.00110939	0.000310088	0.000266742	0.000244593
Bacteria;Firmicutes;Clostridia;Clostridiales;Ruminococcaceae;Ruminococcus;Ruminococcus gauvreauii	0.000144736	0	0	0.000151042	0.000162737	0	0	0.000190662	0.000141001	0	0.000131103	0.000187449	0.000164933	0.00013519	0	0
Bacteria;Firmicutes;Clostridia;Clostridiales;Ruminococcaceae;Ruminococcus;Ruminococcus sp. 1xD21-23	0.00166241	0.00124692	0.00117448	0.00144735	0.00142818	0.00130795	0.00137582	0.00202738	0.00177064	0.000829855	0.00177865	0.000961423	0.00127401	0.00155372	0.00127812	0.000772317
Bacteria;Firmicutes;Clostridia;Clostridiales;Ruminococcaceae;Ruminococcus;Ruminococcus sp. CAG:624	0	0	0	0	0	0	0	0	0	0	0	0.000398657	0	0	0	0
Bacteria;Firmicutes;Clostridia;Clostridiales;Ruminococcaceae;Ruminococcus;Ruminococcus sp. HUN007	0	0	0	0	0	0	0	0	0	0	0	0.000139512	0	0	0	0
Bacteria;Firmicutes;Clostridia;Clostridiales;Ruminococcaceae;Ruminococcus;uncultured Ruminococcus sp.	0.000138343	0	0	0	0	0	0	0	0.000126649	0	0.00013495	0	0	0	0	0
Bacteria;Firmicutes;Clostridia;Clostridiales;Ruminococcaceae;Ruthenibacterium;Ruthenibacterium lactatiformans	0.000133716	0	0	0.000157523	0	0	0	0	0	0	0.000142507	0	0.000142057	0	0	0
Bacteria;Firmicutes;Clostridia;Clostridiales;Ruminococcaceae;Sporobacter;Sporobacter termitidis	0.000137341	0	0	0.000161723	0.000147098	0	0	0	0	0	0.000155163	0	0.000161891	0.000131004	0	0
Bacteria;Firmicutes;Clostridia;Clostridiales;Ruminococcaceae;Subdoligranulum;	0	0	0	0.000198809	0.000160511	0	0	0	0	0.000155948	0	0	0	0.000148426	0	0
Bacteria;Firmicutes;Clostridia;Clostridiales;Ruminococcaceae;Subdoligranulum;Subdoligranulum variabile	0.000259942	0.00024225	0.000242851	0.000305144	0.000286182	0.000272399	0.000237947	0.00026783	0.000236036	0.000199231	0.000244542	0.00020633	0.000264707	0.000215682	0.000184801	0.000155637
Bacteria;Firmicutes;Erysipelotrichia;Erysipelotrichales;Erysipelotrichaceae;;	0.000769236	0.000755136	0.000647675	0.00282094	0.00405419	0.00337979	0.000472743	0.000358499	0.000587782	0.000936809	0.00031167	0.00048399	0.000327249	0.000515984	0.000335739	0.000293671
Bacteria;Firmicutes;Erysipelotrichia;Erysipelotrichales;Erysipelotrichaceae;;Erysipelotrichaceae bacterium	0	0	0	0.000447544	0.000654066	0.000529283	0	0	0	0	0	0	0	0	0	0
Bacteria;Firmicutes;Erysipelotrichia;Erysipelotrichales;Erysipelotrichaceae;Absiella;Absiella dolichum	0.000216006	0.000205577	0.000184562	0.00013934	0.00018884	0.000164588	0	0	0.000136463	0.00026525	0	0	0	0	0	0
Bacteria;Firmicutes;Erysipelotrichia;Erysipelotrichales;Erysipelotrichaceae;Allobaculum;Allobaculum stercoricanis	0	0	0	0.00575609	0.00856436	0.00696582	0	0	0	0	0	0	0	0	0	0
Bacteria;Firmicutes;Erysipelotrichia;Erysipelotrichales;Erysipelotrichaceae;Catenibacterium;Catenibacterium mitsuokai	0.000151176	0.000165085	0.000167079	0.00014192	0.000155669	0.000178909	0.00016841	0.000164805	0.000156245	0.000155361	0.000151639	0.00017119	0.000164811	0.00015725	0.000172204	0.000229428
Bacteria;Firmicutes;Erysipelotrichia;Erysipelotrichales;Erysipelotrichaceae;Dubosiella;Dubosiella newyorkensis	0	0	0	0.000422101	0.000614105	0.000494161	0	0	0	0	0	0	0	0	0	0
Bacteria;Firmicutes;Erysipelotrichia;Erysipelotrichales;Erysipelotrichaceae;Erysipelatoclostridium;[Clostridium] cocleatum	0	0	0	0	0	0	0	0	0	0	0	0.000564707	0.000433899	0.000505972	0	0
Bacteria;Firmicutes;Erysipelotrichia;Erysipelotrichales;Erysipelotrichaceae;Faecalibaculum;Faecalibaculum rodentium	0.0671058	0.0683126	0.0582897	0.0157992	0.018071	0.0176626	0.0352331	0.0192972	0.0414966	0.0856145	0.0108466	0.0197918	0.00886481	0.0305573	0.011691	0.00908566
Bacteria;Firmicutes;Erysipelotrichia;Erysipelotrichales;Erysipelotrichaceae;Faecalicoccus;Faecalicoccus pleomorphus	0	0	0	0.000186447	0.000263085	0.000212611	0	0	0	0	0	0	0	0	0	0
Bacteria;Firmicutes;Erysipelotrichia;Erysipelotrichales;Erysipelotrichaceae;Turicibacter;	0	0	0	0	0	0	0	0	0	0	0	0	0	0	0.00018509	0
Bacteria;Firmicutes;Negativicutes;Acidaminococcales;Acidaminococcaceae;Acidaminococcus;Acidaminococcus sp. CAG:917	0	0.000168082	0	0.000232833	0.00021561	0.000136285	0.000216978	0	0.000147479	0.000200085	0.000142414	0	0	0.000275301	0.000133487	0.000197306
Bacteria;Firmicutes;Negativicutes;Selenomonadales;Selenomonadaceae;Selenomonas;Selenomonas ruminantium	0.000145117	0.000140108	0	0.00013748	0	0	0	0.000134602	0.000147479	0	0.000151454	0	0.000159944	0.000145768	0.000127824	0
Bacteria;Fusobacteria;Fusobacteriia;Fusobacteriales;Fusobacteriaceae;Fusobacterium;Fusobacterium naviforme	0	0	0	0	0	0	0	0	0.000129946	0	0.000137268	0	0.000144734	0	0	0
Bacteria;Gemmatimonadetes;;;;;Gemmatimonadetes bacterium	0	0	0	0.00013802	0	0	0	0	0	0	0	0	0	0	0	0
Bacteria;Planctomycetes;;;;;	0	0	0	0.000147441	0.000156671	0.000136796	0	0	0	0	0	0	0	0	0	0
Bacteria;Planctomycetes;;;;;Planctomycetes bacterium	0.000208421	0.000207341	0.000186435	0.000269319	0.000271544	0.00024995	0.000188956	0.000194037	0.00014647	0.000166836	0.000168236	0.000146749	0.000181176	0.00016466	0.000141057	0.000153151
Bacteria;Proteobacteria;;;;;	0.00861997	0.00878423	0.00806115	0.007694	0.00813119	0.00718212	0.0102516	0.00717324	0.00240586	0.00301665	0.00316612	0.00357087	0.00235225	0.00427777	0.00296808	0.00361058
Bacteria;Proteobacteria;;;;;Proteobacteria bacterium CAG:139	0.000596593	0.000612383	0.00056386	0.00048517	0.000521272	0.000462846	0.000750183	0.000475196	0	0.000131451	0.00013903	0.00017355	0	0.000240514	0.000147471	0.000206356
Bacteria;Proteobacteria;Alphaproteobacteria;;;;	0.000436878	0.00041568	0.00037467	0.000519014	0.000503851	0.000470802	0.00039827	0.000389046	0.000315749	0.000357581	0.000366605	0.000357485	0.000368011	0.000345668	0.000300489	0.000318583
Bacteria;Proteobacteria;Alphaproteobacteria;;;;Alphaproteobacteria bacterium	0.000144163	0.000146866	0	0.000173545	0.000177542	0.00015413	0	0.000130254	0	0	0	0	0	0	0	0
Bacteria;Proteobacteria;Alphaproteobacteria;Rhizobiales;;;	0.000277068	0.000287444	0.000255485	0.00034955	0.000329983	0.00028746	0.000281812	0.000297519	0.000222576	0.000214015	0.000252238	0.00024939	0.000266168	0.000231972	0.000205489	0.000203521
Bacteria;Proteobacteria;Alphaproteobacteria;Rhizobiales;;;Rhizobiales bacterium	0.000157425	0.000172079	0.000155914	0.000199469	0.000185779	0.00017925	0.000158396	0.0001735	0.000152909	0.000144207	0.000156136	0.000152886	0.000168035	0.000149161	0.000129962	0.000130128
Bacteria;Proteobacteria;Alphaproteobacteria;Rhizobiales;Phyllobacteriaceae;Mesorhizobium;Mesorhizobium sp. LSHC412B00	0	0	0	0	0	0	0	0	0	0	0.00108493	0	0	0	0	0
Bacteria;Proteobacteria;Alphaproteobacteria;Rhizobiales;Rhizobiaceae;Rhizobium;	0	0	0	0	0.000149937	0	0	0	0	0	0	0	0	0	0	0
Bacteria;Proteobacteria;Alphaproteobacteria;Rhodobacterales;Rhodobacteraceae;;	0.000131569	0.000136934	0.000138027	0.000163643	0.00015322	0.000136569	0.000143257	0.000147358	0	0	0.000132122	0	0.000129281	0	0	0
Bacteria;Proteobacteria;Alphaproteobacteria;Rhodospirillales;Rhodospirillaceae;Azospirillum;	0.00060518	0.000586289	0.000262207	0.000168084	0.00126839	0.000420278	0.000165119	0.000269832	0.000275175	0.00139627	0	0.00323357	0.000742471	0.00162477	0.000236578	0.000160261
Bacteria;Proteobacteria;Alphaproteobacteria;Rhodospirillales;Rhodospirillaceae;Azospirillum;Azospirillum sp. CAG:239	0	0	0	0	0	0	0	0	0	0	0	0.000200036	0	0	0	0
Bacteria;Proteobacteria;Betaproteobacteria;;;;	0.000338273	0.00033587	0.000297099	0.00034757	0.000335214	0.000311102	0.000378006	0.000288081	0	0.000153653	0.000154467	0.000151207	0.000135365	0.000179254	0.000135509	0.000168665
Bacteria;Proteobacteria;Betaproteobacteria;Burkholderiales;;;	0.00464504	0.00480498	0.00445744	0.00390332	0.00412743	0.00361746	0.00583996	0.0037502	0.000802212	0.00114634	0.00117584	0.00142108	0.000592261	0.0019641	0.00122501	0.00161952
Bacteria;Proteobacteria;Betaproteobacteria;Burkholderiales;;;Burkholderiales bacterium	0.000188004	0.00018871	0.000174278	0.000171445	0.000174759	0.000153392	0.000222996	0.000158627	0	0	0	0	0	0	0	0
Bacteria;Proteobacteria;Betaproteobacteria;Burkholderiales;;;Burkholderiales bacterium 1_1_47	0.000191391	0.000197526	0.000188933	0.000157583	0.000169861	0.000153846	0.000244388	0.000160115	0	0	0	0	0	0	0	0
Bacteria;Proteobacteria;Betaproteobacteria;Burkholderiales;Burkholderiaceae;;	0.000146119	0.000144809	0.000151469	0.000161183	0.000154946	0.000148618	0.000160465	0.000136432	0	0	0	0	0	0	0	0
Bacteria;Proteobacteria;Betaproteobacteria;Burkholderiales;Burkholderiaceae;Burkholderia;	0.000140347	0.000136346	0	0.000161603	0.000150827	0.000144469	0.000146642	0.000132142	0	0	0	0	0	0	0	0
Bacteria;Proteobacteria;Betaproteobacteria;Burkholderiales;Sutterellaceae;;	0.000173358	0.000181423	0.000167189	0.000153682	0.000151773	0	0.000225675	0.000144326	0	0	0	0	0	0	0	0
Bacteria;Proteobacteria;Betaproteobacteria;Burkholderiales;Sutterellaceae;Parasutterella;Parasutterella excrementihominis	0.000250115	0.000249537	0.000232824	0.000200489	0.000218504	0.000188457	0.00031966	0.000202274	0	0	0	0	0	0	0	0
Bacteria;Proteobacteria;Betaproteobacteria;Burkholderiales;Sutterellaceae;Parasutterella;Parasutterella excrementihominis CAG:233	0.000233895	0.000230085	0.000216222	0.000187107	0.00019652	0.000174874	0.00028153	0.000183454	0	0	0	0	0	0	0	0
Bacteria;Proteobacteria;Betaproteobacteria;Burkholderiales;Sutterellaceae;Sutterella;	0.000165105	0.000178308	0.000163443	0.000143601	0.000156782	0.000138445	0.000214157	0.000135517	0	0	0	0	0	0	0	0
Bacteria;Proteobacteria;Deltaproteobacteria;;;;	0.000163722	0.000179248	0.000152057	0.000251316	0.000259411	0.000230684	0.000169774	0.00016532	0.000154539	0.000145274	0.000163368	0.00013605	0.000157571	0.000171957	0.000130886	0.000152902
Bacteria;Proteobacteria;Deltaproteobacteria;;;;Deltaproteobacteria bacterium	0.000410784	0.000409686	0.000362109	0.000482049	0.000467063	0.000419084	0.000390889	0.000377548	0.000300931	0.000309494	0.000359234	0.00032481	0.000354505	0.000327001	0.000289972	0.000311473
Bacteria;Proteobacteria;Gammaproteobacteria;;;;	0.000589008	0.000576181	0.00051244	0.000646113	0.000665587	0.000606689	0.000562919	0.000525593	0.000401707	0.000439238	0.000446852	0.000420213	0.000428788	0.000452349	0.000387516	0.000419573
Bacteria;Proteobacteria;Gammaproteobacteria;;;;Gammaproteobacteria bacterium	0.000222208	0.000232964	0.000213578	0.000282941	0.000277611	0.000263192	0.000233339	0.000241573	0.000186657	0.000189678	0.000198323	0.00020696	0.000218896	0.000205104	0.000191735	0.000205013
Bacteria;Proteobacteria;Gammaproteobacteria;Enterobacterales;;;	0	0	0	0.000151702	0.000139028	0	0.000133525	0.000129568	0	0	0	0	0	0	0	0
Bacteria;Proteobacteria;Gammaproteobacteria;Enterobacterales;Enterobacteriaceae;Escherichia;Escherichia coli	0.000254217	0.000223208	0.000176445	0.000199409	0.000190064	0.000217328	0.000132725	0.000272693	0.000151901	0	0.000188634	0.000139564	0.000160491	0.000165622	0.00021589	0.000171499
Bacteria;Proteobacteria;Gammaproteobacteria;Enterobacterales;Enterobacteriaceae;Klebsiella;Klebsiella oxytoca	0.00185199	0.00172502	0.0015039	0.00206574	0.00191428	0.0016103	0.00162576	0.00207806	0.00234434	0.00197774	0.0021319	0.00219128	0.00266642	0.00210732	0.00199109	0.00146607
Bacteria;Proteobacteria;Gammaproteobacteria;Pseudomonadales;Pseudomonadaceae;Pseudomonas;	0.000387981	0.000387588	0.000379371	0.000460806	0.000467063	0.000428007	0.000385764	0.000394309	0.00030962	0.000319795	0.000350565	0.000317363	0.000362718	0.000319987	0.000300316	0.00028666
Bacteria;Proteobacteria;Gammaproteobacteria;Vibrionales;Vibrionaceae;Vibrio;Vibrio parahaemolyticus	0.000362793	0.000388999	0.000392557	0.000376374	0.000424598	0.000437669	0.000373963	0.00031714	0.00034457	0.000431392	0.000255576	0.000301051	0.000320861	0.000325078	0.000275526	0.000319428
Bacteria;Tenericutes;Mollicutes;Anaeroplasmatales;Anaeroplasmataceae;Anaeroplasma;Anaeroplasma bactoclasticum	0	0	0	0	0	0	0	0	0.000199031	0	0	0	0	0	0	0
Bacteria;Tenericutes;Mollicutes;Mycoplasmatales;Mycoplasmataceae;Mycoplasma;Mycoplasma sp. CAG:776	0	0	0	0.000161183	0	0	0	0	0	0	0	0	0	0	0	0.000166079
Bacteria;Verrucomicrobia;;;;;Verrucomicrobia bacterium	0.000181754	0.000172137	0.000170715	0.000218191	0.000203477	0.000192265	0.000173441	0.000180823	0.000150311	0.000158777	0.000160818	0.000158183	0.000167123	0.000167149	0.000141519	0.000158819
Bacteria;Verrucomicrobia;Verrucomicrobiae;Verrucomicrobiales;Akkermansiaceae;;	0.000135719	0.000183656	0.000239729	0.000152182	0.000164407	0.00017908	0.000257928	0.000137462	0	0.00021188	0	0.000129651	0	0.000145598	0	0.00014614
Bacteria;Verrucomicrobia;Verrucomicrobiae;Verrucomicrobiales;Akkermansiaceae;Akkermansia;	0.0240458	0.0310492	0.0414137	0.0267625	0.029166	0.0314185	0.0447496	0.0241613	0.0136353	0.0381716	0.010232	0.0224998	0.0201048	0.0255748	0.0163741	0.025537
Bacteria;Verrucomicrobia;Verrucomicrobiae;Verrucomicrobiales;Akkermansiaceae;Akkermansia;Akkermansia muciniphila	0.0226189	0.0292895	0.0391534	0.0252045	0.0273829	0.029542	0.0419463	0.0227501	0.0129111	0.0358532	0.00973084	0.0212095	0.0189621	0.0240778	0.015476	0.0238539
Bacteria;Verrucomicrobia;Verrucomicrobiae;Verrucomicrobiales;Akkermansiaceae;Akkermansia;Akkermansia muciniphila CAG:154	0.000258559	0.000327408	0.00043553	0.0002812	0.000308333	0.000327697	0.000462917	0.000246093	0.000146509	0.00040444	0	0.0002389	0.00020977	0.000268457	0.000171048	0.000266323
Bacteria;Verrucomicrobia;Verrucomicrobiae;Verrucomicrobiales;Akkermansiaceae;Akkermansia;Akkermansia sp. 54_46	0	0	0.000138651	0	0	0	0.000141376	0	0	0	0	0	0	0	0	0
Eukaryota;;;;;;	0.000194587	0.000182363	0.000157346	0.000232233	0.00022279	0.00020437	0.000170432	0.000174015	0.000151591	0.000149384	0.000173799	0.000140508	0.000162317	0.000154196	0.000136896	0.000154891
Viruses;;;;;;unidentified phage	0.000153513	0.000155623	0.000192826	0.000191607	0.000193125	0	0.000130657	0.000135231	0	0	0.000216449	0.000136574	0.000269149	0.000168959	0.000185263	0.00018204
