# Supplementary material for: Potential roles of 1,5-anhydro-d-fructose in modulating gut microbiome in mice
Source: Sci Rep. 2021 Oct 4;11:19648. doi: 10.1038/s41598-021-99052-y (PMC8490373; doi:10.1038/s41598-021-99052-y)
Supplement: Supplementary file 2 — Supplementary Information 2. [file 41598_2021_99052_MOESM2_ESM.xlsx]

## Sheet: Genes
orthology	definition	1,5AF-1	1,5AF-2	1,5AF-3	1,5AF-4	1,5AF-5	1,5AF-6	1,5AF-7	1,5AF-8	Control-1	Control-2	Control-3	Control-4	Control-5	Control-6	Control-7	Control-8
K00001	E1.1.1.1, adh; alcohol dehydrogenase [EC:1.1.1.1]	0.0367663	0.0392273	0.0402242	0.0410683	0.0444927	0.0489073	0.0414831	0.0495376	0.0500042	0.0321067	0.0582008	0.0468271	0.0562746	0.0534903	0.0609982	0.0658141
K00002	AKR1A1, adh; alcohol dehydrogenase (NADP+) [EC:1.1.1.2]	0.000275219	0.00042757	0.000783391	0.000396778	0.000150518	0.00029909	0.00031502	0.000790694	0.00124635	0.000508847	0.00111417	0.000555966	0.00024009	0.000686437	0.000380043	0.000163074
K00003	hom; homoserine dehydrogenase [EC:1.1.1.3]	0.0290348	0.0283624	0.0281181	0.0158892	0.0166401	0.0156453	0.0236716	0.0208221	0.0279923	0.0341837	0.0137324	0.0173746	0.0136293	0.0235822	0.0156257	0.010517
K00004	BDH, butB; (R,R)-butanediol dehydrogenase / meso-butanediol dehydrogenase / diacetyl reductase [EC:1.1.1.4 1.1.1.- 1.1.1.303]	3.3249e-05	0	0	0	0	0	0	0	0	0	4.60228e-05	0	5.94892e-05	4.86361e-05	0	0
K00005	gldA; glycerol dehydrogenase [EC:1.1.1.6]	0.00715024	0.00642848	0.00576523	0.00502935	0.00557324	0.00505896	0.00637844	0.00491594	0.00363145	0.0018134	0.00322255	0.00322295	0.00373959	0.00458263	0.00464534	0.00401192
K00008	SORD, gutB; L-iditol 2-dehydrogenase [EC:1.1.1.14]	0.00950982	0.00598089	0.00695401	0.00736849	0.00841915	0.00922656	0.00668654	0.00927143	0.012621	0.00543739	0.0116757	0.00581965	0.0102172	0.00806761	0.00745109	0.00488061
K00009	mtlD; mannitol-1-phosphate 5-dehydrogenase [EC:1.1.1.17]	0.00572917	0.00615322	0.00618213	0.00681368	0.0079711	0.00585397	0.00751255	0.00881054	0.00653658	0.0054582	0.0026715	0.0084999	0.00570168	0.00645494	0.00546245	0.00274574
K00010	iolG; myo-inositol 2-dehydrogenase / D-chiro-inositol 1-dehydrogenase [EC:1.1.1.18 1.1.1.369]	0.00333477	0.00466072	0.00266812	0.00329708	0.00387189	0.00300777	0.00356939	0.00389484	0.00382409	0.00363162	0.00531682	0.00283778	0.00367474	0.00401291	0.00378722	0.00369122
K00012	UGDH, ugd; UDPglucose 6-dehydrogenase [EC:1.1.1.22]	0.0533496	0.0541459	0.0543275	0.0644143	0.0648231	0.0656117	0.0595809	0.0663607	0.0554923	0.0493623	0.0716245	0.0702584	0.0683556	0.0551797	0.063427	0.0699398
K00013	hisD; histidinol dehydrogenase [EC:1.1.1.23]	0.0656557	0.065976	0.0629984	0.0584814	0.0596049	0.0596213	0.0586921	0.0595803	0.0673885	0.0631851	0.070701	0.0668819	0.0639103	0.0663165	0.0676364	0.0694482
K00014	aroE; shikimate dehydrogenase [EC:1.1.1.25]	0.0743618	0.0661748	0.0644443	0.0705967	0.0843326	0.0762816	0.0587543	0.0640887	0.0655663	0.0707628	0.0654759	0.0579094	0.0549636	0.060037	0.0657655	0.0599099
K00015	gyaR, GOR1; glyoxylate reductase [EC:1.1.1.26]	7.035e-05	4.37475e-05	0.000110001	0	0	0	8.0495e-05	0	6.85795e-05	7.31721e-05	0.00033345	0.000193451	0	0	5.62236e-05	8.35855e-05
K00016	LDH, ldh; L-lactate dehydrogenase [EC:1.1.1.27]	0.0752479	0.0803878	0.0705744	0.0485948	0.0555122	0.045761	0.0573024	0.0414781	0.0546697	0.0763061	0.0218247	0.0377759	0.0236108	0.0442375	0.0271517	0.0165218
K00018	hprA; glycerate dehydrogenase [EC:1.1.1.29]	0.00174152	0.00114862	0.00146027	0.00236815	0.00208913	0.00192025	0.00248582	0.00193393	0.00381855	0.00155505	0.00343339	0.00299298	0.00369837	0.00359517	0.00365159	0.00274582
K00019	E1.1.1.30, bdh; 3-hydroxybutyrate dehydrogenase [EC:1.1.1.30]	0	0	0	0	6.63675e-05	6.51968e-05	0	0	0	0	0	0	0	0	0	5.31319e-05
K00020	mmsB, HIBADH; 3-hydroxyisobutyrate dehydrogenase [EC:1.1.1.31]	0	4.88067e-05	3.07962e-05	0	0.000161984	0	0.000180385	0.000243226	6.90343e-05	0	0	5.45685e-05	0	5.68824e-05	0	4.74326e-05
K00023	phbB; acetoacetyl-CoA reductase [EC:1.1.1.36]	0	0	0	0	0	0	0	0	0	0	0	0	0	0	0	5.57237e-05
K00024	mdh; malate dehydrogenase [EC:1.1.1.37]	0.150767	0.139686	0.151859	0.183158	0.18505	0.192827	0.166355	0.168833	0.120818	0.137374	0.173591	0.162878	0.165062	0.14658	0.172188	0.204181
K00027	ME2, sfcA, maeA; malate dehydrogenase (oxaloacetate-decarboxylating) [EC:1.1.1.38]	0.0486698	0.0436926	0.0393376	0.0416838	0.0403851	0.0364758	0.0417755	0.0471306	0.0468611	0.0468624	0.0462451	0.0416523	0.048009	0.0451135	0.0423773	0.0296226
K00029	E1.1.1.40, maeB; malate dehydrogenase (oxaloacetate-decarboxylating)(NADP+) [EC:1.1.1.40]	0.0636838	0.0620946	0.0609468	0.0783047	0.0739167	0.081827	0.064974	0.0721298	0.0633464	0.0597814	0.0779899	0.073522	0.0733537	0.0639405	0.0772632	0.0892454
K00030	IDH3; isocitrate dehydrogenase (NAD+) [EC:1.1.1.41]	0.00496496	0.00615436	0.00429577	0.00423517	0.00548423	0.00388941	0.00530648	0.00488822	0.00105316	0.00173142	0.000692182	0.00100015	0.000454646	0.00135444	0.00155356	0.000456747
K00031	IDH1, IDH2, icd; isocitrate dehydrogenase [EC:1.1.1.42]	0.0454746	0.0440675	0.0418091	0.0435899	0.0447725	0.0403971	0.0390961	0.0408985	0.0538904	0.0532879	0.0440046	0.0414055	0.0507884	0.0525928	0.0472589	0.0330492
K00033	PGD, gnd, gntZ; 6-phosphogluconate dehydrogenase [EC:1.1.1.44 1.1.1.343]	0.0315887	0.0319657	0.0355136	0.0356769	0.0401036	0.040536	0.0367049	0.0410273	0.0420677	0.0349531	0.0493662	0.0519076	0.0515144	0.045718	0.0515881	0.053869
K00034	gdh; glucose 1-dehydrogenase [EC:1.1.1.47]	0	0.000108101	3.37839e-05	7.08829e-05	0.000187959	0	0	0	5.18358e-05	0.000114574	0.000220128	0	0	0.000184019	0	0
K00036	G6PD, zwf; glucose-6-phosphate 1-dehydrogenase [EC:1.1.1.49 1.1.1.363]	0.0293094	0.0283303	0.0291912	0.0284986	0.031117	0.0354207	0.0316726	0.0330905	0.0362391	0.0288181	0.0462472	0.041296	0.0447771	0.0382371	0.0447692	0.0530083
K00038	E1.1.1.53; 3alpha(or 20beta)-hydroxysteroid dehydrogenase [EC:1.1.1.53]	0	0	0	0	0	0	0	0	0	0	0	6.03014e-05	0	0	0	0
K00040	uxuB; fructuronate reductase [EC:1.1.1.57]	0.00494604	0.00319182	0.00333861	0.00453054	0.00322259	0.00361502	0.00428025	0.00566201	0.00363933	0.000531988	0.00497447	0.00100283	0.00169728	0.00268331	0.00196611	0.00107699
K00041	uxaB; tagaturonate reductase [EC:1.1.1.58]	0.0360525	0.0334607	0.0335239	0.0359659	0.039181	0.0390752	0.0341769	0.041842	0.0368207	0.0292512	0.0502806	0.0431666	0.0457927	0.0433399	0.0462606	0.0547747
K00042	garR, glxR; 2-hydroxy-3-oxopropionate reductase [EC:1.1.1.60]	0.000821951	0.000635526	0.00100406	0.00103383	0.00273914	0.00215604	0.0011649	0.00101868	0.00148894	0.000371641	0.00131743	0.00141718	0.00149909	0.00183939	0.00173359	0.00125679
K00045	E1.1.1.67, mtlK; mannitol 2-dehydrogenase [EC:1.1.1.67]	0	2.77011e-05	0	0	0	0	0	0	0	0	0	0	0	0	0	0
K00046	idnO; gluconate 5-dehydrogenase [EC:1.1.1.69]	0.0776734	0.083638	0.0814018	0.10339	0.103614	0.0985277	0.0975181	0.107659	0.0928201	0.0640774	0.11036	0.0830384	0.105641	0.0909599	0.105655	0.102036
K00048	fucO; lactaldehyde reductase [EC:1.1.1.77]	0.0504999	0.0517402	0.051256	0.0576609	0.0576445	0.0647221	0.0489582	0.0602023	0.0642173	0.0452408	0.0709717	0.0718633	0.0674547	0.0669668	0.073855	0.0781341
K00052	leuB, IMDH; 3-isopropylmalate dehydrogenase [EC:1.1.1.85]	0.126296	0.130915	0.127432	0.143627	0.128271	0.134595	0.132424	0.128381	0.118535	0.120869	0.136297	0.124779	0.125101	0.118852	0.126935	0.13192
K00053	ilvC; ketol-acid reductoisomerase [EC:1.1.1.86]	0.100576	0.113178	0.110316	0.115839	0.129938	0.113632	0.123986	0.122875	0.114517	0.121341	0.105122	0.11395	0.116883	0.118843	0.11798	0.0992111
K00054	mvaA; hydroxymethylglutaryl-CoA reductase [EC:1.1.1.88]	0.000586321	3.49128e-05	0.000264353	4.62205e-05	0.000117604	0	6.42393e-05	0	0.000533513	0.000679636	0.000113545	0	0	7.62831e-05	0.00017346	0
K00055	E1.1.1.90; aryl-alcohol dehydrogenase [EC:1.1.1.90]	6.33923e-05	0	9.94956e-05	0.00036532	0.000322903	0.000275116	7.25339e-05	0.000145452	0.00015095	3.33648e-05	0.000170942	0	0.00016572	0	5.01996e-05	7.53188e-05
K00057	gpsA; glycerol-3-phosphate dehydrogenase (NAD(P)+) [EC:1.1.1.94]	0.0703399	0.0693233	0.0748869	0.0741795	0.0762261	0.0766297	0.0730754	0.0659279	0.0828788	0.0753426	0.0844368	0.086647	0.0800983	0.0816314	0.0849732	0.0830456
K00058	serA, PHGDH; D-3-phosphoglycerate dehydrogenase / 2-oxoglutarate reductase [EC:1.1.1.95 1.1.1.399]	0.115536	0.111532	0.0976631	0.0809502	0.0753876	0.0743221	0.0812372	0.0724695	0.0818949	0.121878	0.0630932	0.0727834	0.0624098	0.0805222	0.059337	0.0607713
K00059	fabG; 3-oxoacyl-[acyl-carrier protein] reductase [EC:1.1.1.100]	0.175782	0.179398	0.18355	0.186271	0.186626	0.186337	0.186224	0.189578	0.165568	0.158098	0.172961	0.183525	0.179296	0.172036	0.181452	0.196709
K00060	tdh; threonine 3-dehydrogenase [EC:1.1.1.103]	0.000299467	4.20797e-05	0.000237431	0.000165199	0.000196962	0.00024162	0.000153514	0.000101891	0.000161132	0.000140319	0.000313448	4.40268e-05	0.000174682	0.000142817	0.000105184	0.000118974
K00065	kduD; 2-dehydro-3-deoxy-D-gluconate 5-dehydrogenase [EC:1.1.1.127]	0.0348084	0.0337775	0.0301223	0.0164006	0.0156327	0.013109	0.0236865	0.0162724	0.0227523	0.038629	0.0105906	0.0139114	0.0102071	0.0201771	0.0107158	0.00609766
K00067	rfbD, rmlD; dTDP-4-dehydrorhamnose reductase [EC:1.1.1.133]	0.091013	0.0944394	0.087483	0.0758518	0.0712938	0.0789531	0.0809762	0.0759062	0.0891091	0.0988756	0.0963061	0.0798791	0.084013	0.0864957	0.0884829	0.0858092
K00068	srlD; sorbitol-6-phosphate 2-dehydrogenase [EC:1.1.1.140]	0.00249741	0.00185021	0.00271466	0.00483486	0.00501618	0.00247455	0.00259502	0.00654365	0.00111195	0.00066799	0.00153467	0.00145559	0.00213908	0.00128049	0.00040963	0.00111376
K00074	paaH, hbd, fadB, mmgB; 3-hydroxybutyryl-CoA dehydrogenase [EC:1.1.1.157]	0.107706	0.105418	0.0935971	0.070779	0.0613994	0.0631134	0.0758255	0.0647183	0.0953701	0.120133	0.0608023	0.0664538	0.0693061	0.0829882	0.0647759	0.0420682
K00075	murB; UDP-N-acetylmuramate dehydrogenase [EC:1.3.1.98]	0.092223	0.093578	0.091431	0.0604742	0.0674821	0.0654954	0.0752417	0.0724146	0.0937337	0.102374	0.0826607	0.078231	0.0766983	0.08402	0.0807777	0.0771195
K00076	hdhA; 7-alpha-hydroxysteroid dehydrogenase [EC:1.1.1.159]	0.00187648	0.00132529	0.00171157	0.00220751	0.00253817	0.00432695	0.00382296	0.00321107	0.000467722	0.00197617	0.00126387	0.00234035	0.00101168	0.00159293	0.00325253	0.00206911
K00077	panE, apbA; 2-dehydropantoate 2-reductase [EC:1.1.1.169]	0.0808185	0.0816108	0.0740179	0.0590888	0.06625	0.0640085	0.0669125	0.0691596	0.0864599	0.0761422	0.0644303	0.0714647	0.0693416	0.0849541	0.071749	0.0681999
K00087	ygeS, xdhA; xanthine dehydrogenase molybdenum-binding subunit [EC:1.17.1.4]	0	0	3.48682e-05	9.75436e-05	4.31091e-05	0	1.69463e-05	0	2.82136e-05	1.55902e-05	1.99688e-05	0	0.00015487	2.11027e-05	2.34566e-05	0.000193566
K00088	IMPDH, guaB; IMP dehydrogenase [EC:1.1.1.205]	0.125618	0.111942	0.114222	0.139403	0.126123	0.128029	0.122208	0.127922	0.109179	0.109407	0.125091	0.109334	0.119863	0.108916	0.115655	0.110314
K00091	E1.1.1.219; dihydroflavonol-4-reductase [EC:1.1.1.219]	0.0262812	0.0282893	0.0250762	0.0079867	0.00753799	0.00709639	0.014769	0.0104799	0.0205949	0.0341266	0.00679869	0.00916595	0.00534922	0.0157362	0.00681427	0.00384215
K00096	araM, egsA; glycerol-1-phosphate dehydrogenase [NAD(P)+] [EC:1.1.1.261]	0.00105778	0.00113309	0.000936535	0.00167668	0.00209887	0.00221625	0.00289914	0.00259688	0.00592546	0.00147067	0.00802022	0.00462705	0.00907573	0.00784051	0.00847218	0.00627543
K00097	pdxA; 4-hydroxythreonine-4-phosphate dehydrogenase [EC:1.1.1.262]	0.0441582	0.042954	0.0407826	0.0498374	0.0480757	0.0564104	0.0461155	0.0503013	0.0434772	0.0400106	0.0601272	0.0518594	0.0566854	0.0484852	0.0601	0.0669906
K00099	dxr; 1-deoxy-D-xylulose-5-phosphate reductoisomerase [EC:1.1.1.267]	0.0866844	0.0826043	0.0820276	0.0824908	0.0847576	0.0833286	0.080517	0.0851475	0.0964137	0.0871277	0.0958923	0.0913402	0.0932359	0.0937381	0.0992496	0.0984955
K00100	bdhAB; butanol dehydrogenase [EC:1.1.1.-]	0	7.44456e-05	2.33956e-05	4.90869e-05	8.67751e-05	0	0.000102868	0.000183835	0	3.16271e-05	0	4.05692e-05	0.000103914	4.24781e-05	0	0
K00102	LDHD, dld; D-lactate dehydrogenase (cytochrome) [EC:1.1.2.4]	0.00114725	0.00118455	0.00140993	0.0007841	0.00100809	0.000970735	0.00133746	0.00109266	0.000185559	0.000341786	0.000145926	0.00025635	7.54497e-05	0.000246739	0.00030593	0.000102874
K00104	glcD; glycolate oxidase [EC:1.1.3.15]	0.026208	0.0258477	0.0232063	0.018655	0.0215456	0.0183517	0.0153824	0.0118063	0.020246	0.0283973	0.00721179	0.0108464	0.00543191	0.0157728	0.00909498	0.00559821
K00105	E1.1.3.21; alpha-glycerophosphate oxidase [EC:1.1.3.21]	7.6029e-05	0.00016536	0.000163809	0.000187622	0.000221072	0.000164889	0.000152024	0.000232213	0.000144476	0.000119883	0	0.000280843	0.00013234	0.000108108	0.000120166	4.51665e-05
K00108	betA, CHDH; choline dehydrogenase [EC:1.1.99.1]	0	2.56235e-05	1.63727e-05	0	0	0	0	0	7.82862e-05	2.16871e-05	2.7778e-05	0	0	2.96198e-05	6.45749e-05	2.47885e-05
K00111	glpA, glpD; glycerol-3-phosphate dehydrogenase [EC:1.1.5.3]	0.037741	0.0362564	0.0335608	0.0222302	0.0237824	0.0226352	0.0238895	0.0258649	0.0386279	0.0425693	0.0244659	0.0210996	0.0209961	0.0280687	0.0208466	0.0134136
K00112	glpB; glycerol-3-phosphate dehydrogenase subunit B [EC:1.1.5.3]	0.00147571	0.00227819	0.00111547	0.000810282	0.00103452	0.000949216	0.000625206	0.00104551	0.00187493	0.00132384	0.00361246	0.000550857	0.000381182	0.00054537	0.000389088	0.000552219
K00113	glpC; glycerol-3-phosphate dehydrogenase subunit C	0.00470043	0.00362051	0.00310187	0.00435339	0.00408114	0.00282037	0.00189461	0.00298221	0.00254379	0.00469486	0.00331279	0.000968591	0.00107463	0.00129381	0.00122664	0.00108167
K00116	mqo; malate dehydrogenase (quinone) [EC:1.1.5.4]	4.60575e-05	0	1.80721e-05	3.81458e-05	3.37847e-05	6.68964e-05	0	0	4.40456e-05	0	3.12992e-05	6.22388e-05	4.01344e-05	6.6153e-05	0	5.47227e-05
K00118	gfo; glucose-fructose oxidoreductase [EC:1.1.99.28]	0	0	0	0	0	0	0	0	0	0	0	0	9.28745e-05	0	8.44003e-05	0
K00121	frmA, ADH5, adhC; S-(hydroxymethyl)glutathione dehydrogenase / alcohol dehydrogenase [EC:1.1.1.284 1.1.1.1]	0	0	0	0	0	0	3.57756e-05	0	0	0	0	4.19985e-05	0	0	0	0
K00123	fdoG, fdhF, fdwA; formate dehydrogenase major subunit [EC:1.17.1.9]	5.32899e-05	3.9153e-05	3.26185e-05	3.25284e-05	2.87517e-05	1.42897e-05	0	1.51097e-05	2.23357e-05	2.46845e-05	3.16173e-05	0	0	0	0	0
K00124	fdoH, fdsB; formate dehydrogenase iron-sulfur subunit	4.15015e-05	0	0	6.83331e-05	0	0	0	0	0	0	0	0	0	0	0	0
K00128	ALDH; aldehyde dehydrogenase (NAD+) [EC:1.2.1.3]	0.0290259	0.0282322	0.0265005	0.0117867	0.01436	0.0105042	0.0197538	0.0167938	0.0296874	0.036224	0.0151764	0.0157695	0.0140814	0.023131	0.018085	0.0114623
K00130	betB, gbsA; betaine-aldehyde dehydrogenase [EC:1.2.1.8]	0	0	0	0	0	0	0	0	0	2.55143e-05	0	0	0	3.45357e-05	0	5.5386e-05
K00132	E1.2.1.10; acetaldehyde dehydrogenase (acetylating) [EC:1.2.1.10]	0.000175421	0.000137108	0.000305581	0.000212613	0.000260523	0.000186978	0.000353452	0.000487332	0.000345888	0.000113608	0.000406301	0.000116306	0.000262912	0.000304324	0.000242168	0.000127751
K00133	asd; aspartate-semialdehyde dehydrogenase [EC:1.2.1.11]	0.0830284	0.0780756	0.0768855	0.0947471	0.0901787	0.0834767	0.0796856	0.0921626	0.0885869	0.0828999	0.0824717	0.0864261	0.0937715	0.0897599	0.0889965	0.069396
K00134	GAPDH, gapA; glyceraldehyde 3-phosphate dehydrogenase [EC:1.2.1.12]	0.125124	0.131335	0.133957	0.177308	0.171627	0.159943	0.151736	0.138703	0.119977	0.135773	0.128673	0.148154	0.139355	0.139671	0.129547	0.134467
K00135	gabD; succinate-semialdehyde dehydrogenase / glutarate-semialdehyde dehydrogenase [EC:1.2.1.16 1.2.1.79 1.2.1.20]	0.00025246	0	3.96241e-05	7.94855e-05	7.34835e-05	0	8.36633e-05	7.47071e-05	6.78106e-05	0.000104743	3.40387e-05	0	0.000170003	6.56248e-05	0	0
K00140	mmsA, iolA, ALDH6A1; malonate-semialdehyde dehydrogenase (acetylating) / methylmalonate-semialdehyde dehydrogenase [EC:1.2.1.18 1.2.1.27]	0.000159924	0.000511455	0.000232935	0.000188085	0.000365744	0.000165251	0.000418255	0.000244628	0.000345556	0.00052908	0.00036964	0.000307312	0.000557829	0.000585945	0.000253284	0.000298591
K00145	argC; N-acetyl-gamma-glutamyl-phosphate reductase [EC:1.2.1.38]	0.107865	0.11341	0.118831	0.110444	0.110975	0.115559	0.11734	0.106106	0.107945	0.117218	0.104275	0.118636	0.115412	0.109464	0.10731	0.111432
K00147	proA; glutamate-5-semialdehyde dehydrogenase [EC:1.2.1.41]	0.0435376	0.0486204	0.0419374	0.0350933	0.0392011	0.0311441	0.0387505	0.0358973	0.0436606	0.0478531	0.0338802	0.0367209	0.0293554	0.0364518	0.0308872	0.0264309
K00148	fdhA; glutathione-independent formaldehyde dehydrogenase [EC:1.2.1.46]	0	0	0	0	0	0	0	0	0	0	0	0	5.06482e-05	0	0	0
K00150	gap2; glyceraldehyde-3-phosphate dehydrogenase (NAD(P)) [EC:1.2.1.59]	0.000203601	0.000379831	0.000266297	0.00201141	0.000839549	0.000294827	0	0.000467157	0.000161606	0.000964651	0.000458062	0.00059255	0.00112365	0.0004835	0.00150544	0.000483813
K00151	hpaE, hpcC; 5-carboxymethyl-2-hydroxymuconic-semialdehyde dehydrogenase [EC:1.2.1.60]	0	0	0	0	0	0	0	0	2.25651e-05	0	0	0	3.91193e-05	0	0	0
K00156	poxB; pyruvate dehydrogenase (quinone) [EC:1.2.5.1]	0	0	4.59187e-05	0	0	0	0	0	0	0	0	0	3.50302e-05	2.86394e-05	0	0
K00158	E1.2.3.3, poxL; pyruvate oxidase [EC:1.2.3.3]	0.000630216	0.000150887	0.000285961	3.21977e-05	5.81253e-05	0	2.33236e-05	0	0.000330064	0.000321859	0.000107654	2.73807e-05	0	2.78627e-05	3.15046e-05	4.84383e-05
K00161	PDHA, pdhA; pyruvate dehydrogenase E1 component alpha subunit [EC:1.2.4.1]	0.0238929	0.028039	0.0406584	0.0328361	0.033849	0.0321018	0.0479124	0.0292599	0.021202	0.033261	0.0128503	0.0301227	0.0260794	0.0311417	0.0247482	0.0240652
K00162	PDHB, pdhB; pyruvate dehydrogenase E1 component beta subunit [EC:1.2.4.1]	3.54997e-05	8.76336e-05	5.52954e-05	0	0	0	0	0	0.000133405	0	0.000137008	0	0.000113281	0	5.53717e-05	4.15395e-05
K00163	aceE; pyruvate dehydrogenase E1 component [EC:1.2.4.1]	0	0	0	0	0	0	0	0	0	0	0	0	0	0	0	1.5147e-05
K00164	OGDH, sucA; 2-oxoglutarate dehydrogenase E1 component [EC:1.2.4.2]	0.000302052	0.000195368	0.000284745	0.000298324	0.000351505	0.000193002	0.000401962	0.000297178	8.11944e-05	1.27038e-05	0.000130173	0.000113424	8.41311e-05	3.43912e-05	9.59587e-05	0.000115508
K00169	porA; pyruvate ferredoxin oxidoreductase alpha subunit [EC:1.2.7.1]	0.0115533	0.00868098	0.00769476	0.0134235	0.0105129	0.0124374	0.0116776	0.0137601	0.0112243	0.0045756	0.0184535	0.00990329	0.0132519	0.0106349	0.00965948	0.00776597
K00170	porB; pyruvate ferredoxin oxidoreductase beta subunit [EC:1.2.7.1]	0.00488226	0.00430627	0.00292448	0.00677859	0.0055496	0.00599549	0.0050707	0.00587666	0.00474688	0.00243107	0.00641751	0.00514065	0.00648895	0.00434634	0.00412582	0.00265032
K00171	porD; pyruvate ferredoxin oxidoreductase delta subunit [EC:1.2.7.1]	0.00554497	0.00432758	0.00628596	0.0101123	0.00838577	0.00533436	0.00727139	0.00966994	0.00860667	0.0036654	0.0127811	0.00726405	0.00943711	0.0065743	0.00805475	0.00493117
K00172	porG; pyruvate ferredoxin oxidoreductase gamma subunit [EC:1.2.7.1]	0.0144153	0.0102236	0.0118633	0.0182189	0.0158817	0.0131892	0.0147234	0.0155379	0.0149266	0.00835031	0.027191	0.0172187	0.0263763	0.0154567	0.0210361	0.0107951
K00174	korA, oorA, oforA; 2-oxoglutarate/2-oxoacid ferredoxin oxidoreductase subunit alpha [EC:1.2.7.3 1.2.7.11]	0.18539	0.178502	0.170472	0.256546	0.245819	0.237748	0.205026	0.223783	0.157149	0.151396	0.208268	0.170638	0.206045	0.155772	0.187454	0.217304
K00175	korB, oorB, oforB; 2-oxoglutarate/2-oxoacid ferredoxin oxidoreductase subunit beta [EC:1.2.7.3 1.2.7.11]	0.169742	0.168091	0.160472	0.221016	0.211859	0.207706	0.183074	0.194949	0.143264	0.143735	0.200686	0.172618	0.191218	0.156172	0.181952	0.215512
K00176	korD, oorD; 2-oxoglutarate ferredoxin oxidoreductase subunit delta [EC:1.2.7.3]	0.0645208	0.0666012	0.0756333	0.0808292	0.0841386	0.0820373	0.0798882	0.0732183	0.0630184	0.0599156	0.093124	0.0750436	0.0803752	0.0639452	0.0862801	0.100112
K00177	korC, oorC; 2-oxoglutarate ferredoxin oxidoreductase subunit gamma [EC:1.2.7.3]	0.0646792	0.068874	0.074228	0.090587	0.0854635	0.0962133	0.0860935	0.0849753	0.0591291	0.0562415	0.0839739	0.0768823	0.0764902	0.0712087	0.0819767	0.090495
K00179	iorA; indolepyruvate ferredoxin oxidoreductase, alpha subunit [EC:1.2.7.8]	0.0486654	0.0475917	0.0435339	0.0626336	0.0615527	0.0626396	0.050076	0.0662678	0.0634309	0.0417257	0.0797963	0.0621352	0.0800787	0.0663097	0.0747098	0.0712872
K00180	iorB; indolepyruvate ferredoxin oxidoreductase, beta subunit [EC:1.2.7.8]	0.0472489	0.0422551	0.0449245	0.0507396	0.0568668	0.0550236	0.0482765	0.0624644	0.0660259	0.0365831	0.0734545	0.0621382	0.0769571	0.0657272	0.0737021	0.0778937
K00183	K00183; prokaryotic molybdopterin-containing oxidoreductase family, molybdopterin binding subunit	2.92828e-05	0	3.44699e-05	4.82148e-05	2.13083e-05	0	0	0	1.36681e-05	0	1.93479e-05	0	0	0	0	1.7396e-05
K00184	K00184; prokaryotic molybdopterin-containing oxidoreductase family, iron-sulfur binding subunit	5.628e-05	6.99959e-05	3.42958e-05	0	0	6.46914e-05	0	8.60885e-05	8.51875e-05	0.000117911	0	0	7.79354e-05	0	0	0
K00187	vorB; 2-oxoisovalerate ferredoxin oxidoreductase, beta subunit [EC:1.2.7.7]	3.83303e-05	9.53433e-05	0	0	0	0	0	0	0	0	0	0	0	0	0	0
K00194	cdhD, acsD; acetyl-CoA decarbonylase/synthase, CODH/ACS complex subunit delta [EC:2.1.1.245]	0	0	0	0	0	0	0	0	0.000629953	0.000309422	0.000445864	0.00128323	0.000128072	0.000628242	0.000232773	0.000305593
K00196	cooF; anaerobic carbon-monoxide dehydrogenase iron sulfur subunit	0.00022922	0	0.000106155	0.000533042	0	0.000524198	0.000141975	0.000247602	0.000235579	0.000321716	0.000103018	0.000102632	0	0.000217735	0	0.00019084
K00197	cdhE, acsC; acetyl-CoA decarbonylase/synthase, CODH/ACS complex subunit gamma [EC:2.1.1.245]	0	0	0	0	0	0	0	0	0.000289825	0.000427608	6.83767e-05	0.000476845	0.000132576	0.000541945	0.000441757	9.03826e-05
K00198	cooS, acsA; anaerobic carbon-monoxide dehydrogenase catalytic subunit [EC:1.2.7.4]	0.00234736	0.00136968	0.00214617	0.00386744	0.00427471	0.00332143	0.00210171	0.00171299	0.00317073	0.00219546	0.00435373	0.00296334	0.00463289	0.00328376	0.00290032	0.00241991
K00200	fwdA, fmdA; formylmethanofuran dehydrogenase subunit A [EC:1.2.7.12]	0	0	0	0	2.95096e-05	0	0	3.10161e-05	0	0	0	0	0	0	0	0
K00205	fwdF, fmdF; 4Fe-4S ferredoxin	0	3.90985e-05	9.86823e-05	0.000105273	4.71657e-05	0.000181912	0	0.000147929	2.99433e-05	0.000132368	0	8.57595e-05	0	0	0.000149368	0
K00208	fabI; enoyl-[acyl-carrier protein] reductase I [EC:1.3.1.9 1.3.1.10]	0.055211	0.0550689	0.0574395	0.065307	0.0635852	0.0714067	0.0627344	0.0687683	0.0623737	0.0527355	0.0841419	0.0658534	0.0743553	0.066943	0.0791863	0.0851329
K00209	fabV, ter; enoyl-[acyl-carrier protein] reductase / trans-2-enoyl-CoA reductase (NAD+) [EC:1.3.1.9 1.3.1.44]	0	0	0	9.7669e-05	4.25088e-05	0	0	0	0	0.000560663	0	0.00175212	0.000361829	4.22597e-05	0	0
K00210	E1.3.1.12; prephenate dehydrogenase [EC:1.3.1.12]	0.0443988	0.0654367	0.0589045	0.0617944	0.0636358	0.0695541	0.0684715	0.065717	0.0587943	0.0571325	0.0725125	0.0757385	0.070493	0.0612785	0.0694645	0.0911024
K00215	dapB; 4-hydroxy-tetrahydrodipicolinate reductase [EC:1.17.1.8]	0.0968205	0.112449	0.112999	0.102767	0.0983997	0.106283	0.1104	0.106364	0.108224	0.106674	0.0965999	0.102935	0.099797	0.110725	0.102885	0.109637
K00219	fadH; 2,4-dienoyl-CoA reductase (NADPH2) [EC:1.3.1.34]	4.63815e-05	5.76851e-05	2.68668e-05	8.45547e-05	0.000126443	6.7097e-05	9.19282e-05	3.54736e-05	3.31332e-05	9.90456e-05	0.000210203	3.85686e-05	6.06251e-05	0.000106998	8.17688e-05	5.51076e-05
K00221	E4.99.1.2; alkylmercury lyase [EC:4.99.1.2]	5.44217e-05	0	0	0	0	0	0	0	0	0	0	0	0	0	0	0
K00226	pyrD; dihydroorotate dehydrogenase (fumarate) [EC:1.3.98.1]	0.033209	0.0321425	0.0347908	0.0346245	0.0368816	0.0407992	0.0357789	0.03849	0.0424646	0.0307123	0.0452284	0.0409539	0.0445565	0.0419077	0.0494754	0.0526082
K00228	CPOX, hemF; coproporphyrinogen III oxidase [EC:1.3.3.3]	0	0	0	0	0	5.52662e-05	0	0	0	0	0	0	0	0	0	0
K00231	PPOX, hemY; protoporphyrinogen/coproporphyrinogen III oxidase [EC:1.3.3.4 1.3.3.15]	0	3.14675e-05	0	0	0.000258892	0.000147052	0.000261697	0.000777451	0.00108924	0.000588514	0.00119923	0.00109218	0.000575761	0.00101386	0.00156968	0.000966204
K00234	SDHA, SDH1; succinate dehydrogenase (ubiquinone) flavoprotein subunit [EC:1.3.5.1]	0	0	0	0	0	0	0	0	0	0	0	0	3.15162e-05	0	0	0
K00239	sdhA, frdA; succinate dehydrogenase / fumarate reductase, flavoprotein subunit [EC:1.3.5.1 1.3.5.4]	0.0798874	0.0877588	0.0890517	0.101928	0.0970165	0.110224	0.099057	0.100642	0.0914419	0.0796957	0.113178	0.0984395	0.099215	0.0952706	0.120023	0.124591
K00240	sdhB, frdB; succinate dehydrogenase / fumarate reductase, iron-sulfur subunit [EC:1.3.5.1 1.3.5.4]	0.0851905	0.0921307	0.0951603	0.112233	0.100416	0.115693	0.103728	0.103743	0.0896811	0.0811896	0.101828	0.095857	0.0987528	0.0929947	0.113109	0.121206
K00241	sdhC, frdC; succinate dehydrogenase / fumarate reductase, cytochrome b subunit	0.0157006	0.0105372	0.011939	0.0156926	0.0172083	0.0157904	0.0104473	0.0115455	0.0060041	0.0132683	0.00633957	0.00813826	0.00722196	0.00612474	0.00743648	0.0113774
K00243	K00243; uncharacterized protein	0.0403278	0.042621	0.0467623	0.0464067	0.0525527	0.0503579	0.0440989	0.0542252	0.0609662	0.0412588	0.0678428	0.0673121	0.0630719	0.0646031	0.0721171	0.0763208
K00244	frdA; fumarate reductase flavoprotein subunit [EC:1.3.5.4]	0.000687647	0.00043498	0.000559784	0.000306356	0.00192913	0.00223252	0.00161933	0.00269341	0.00596872	0.00423678	0.0101796	0.00478875	0.00623623	0.00456998	0.00910562	0.00455565
K00245	frdB; fumarate reductase iron-sulfur subunit [EC:1.3.5.4]	0	0	0	0	0	0	5.38824e-05	0	0	0	0	0	0	0	0	0
K00248	ACADS, bcd; butyryl-CoA dehydrogenase [EC:1.3.8.1]	0.0656939	0.0616175	0.0536539	0.0799214	0.0725805	0.0658361	0.0644206	0.0813381	0.0874678	0.0636237	0.0946913	0.0880272	0.115057	0.0865512	0.0932285	0.0566982
K00249	ACADM, acd; acyl-CoA dehydrogenase [EC:1.3.8.7]	0	3.76619e-05	2.33956e-05	0.000100511	8.83742e-05	4.4038e-05	0	9.313e-05	0	0	0	0	0	0	4.72162e-05	3.32719e-05
K00252	GCDH, gcdH; glutaryl-CoA dehydrogenase [EC:1.3.8.6]	0	3.6144e-05	0	0	0	0	0	0	0	0	0	3.81711e-05	0	0	0	0
K00254	DHODH, pyrD; dihydroorotate dehydrogenase [EC:1.3.5.2]	0.0155172	0.0210702	0.0277607	0.0229269	0.0230152	0.024508	0.0349376	0.0183581	0.0102629	0.0228936	0.00862715	0.017102	0.0192389	0.0184703	0.0122343	0.0187501
K00259	ald; alanine dehydrogenase [EC:1.4.1.1]	0.00533628	0.00600452	0.00615656	0.00858987	0.00644577	0.00807591	0.00462921	0.00706427	0.0045085	0.0051333	0.00795077	0.00292448	0.00409896	0.0037441	0.00423278	0.00486642
K00260	gudB, rocG; glutamate dehydrogenase [EC:1.4.1.2]	0	0	0	0	0	0	0	0	2.65439e-05	0	0	0	0	0	4.41369e-05	0
K00261	GLUD1_2, gdhA; glutamate dehydrogenase (NAD(P)+) [EC:1.4.1.3]	0	3.40028e-05	0	4.62205e-05	4.0854e-05	0	0	0	0	0	0	0	0	0	0	0
K00262	E1.4.1.4, gdhA; glutamate dehydrogenase (NADP+) [EC:1.4.1.4]	0.198385	0.189703	0.200253	0.232924	0.23048	0.226217	0.219345	0.210679	0.168431	0.176847	0.208084	0.203524	0.20315	0.18033	0.208105	0.220868
K00264	GLT1; glutamate synthase (NADH) [EC:1.4.1.14]	4.28599e-05	2.01178e-05	5.08301e-05	9.27275e-05	0.000148599	0.000165948	9.42244e-05	0.000264214	0.000287347	0.000317029	0.000666688	0.000276013	0.000312671	0.000530793	0.000625538	0.00032445
K00265	gltB; glutamate synthase (NADPH) large chain [EC:1.4.1.13]	0.0423698	0.0419007	0.0408332	0.0441384	0.0420603	0.0463822	0.0420829	0.0444958	0.0448766	0.0322783	0.0493425	0.0434298	0.0472875	0.0435027	0.0498864	0.0534037
K00266	gltD; glutamate synthase (NADPH) small chain [EC:1.4.1.13]	0.102291	0.101872	0.0838451	0.0835428	0.0813994	0.0727769	0.0797834	0.0756009	0.0758878	0.108191	0.058925	0.0776038	0.0664961	0.0623622	0.0568805	0.0429452
K00275	pdxH, PNPO; pyridoxamine 5'-phosphate oxidase [EC:1.4.3.5]	0.0139312	0.0185447	0.0227207	0.0206095	0.0201175	0.0219652	0.028395	0.0187303	0.00844923	0.0216544	0.00785122	0.0146933	0.0134642	0.0158962	0.0129288	0.0174583
K00278	nadB; L-aspartate oxidase [EC:1.4.3.16]	0.0630249	0.0628594	0.0640258	0.0903261	0.080315	0.07883	0.0704639	0.0699991	0.0360937	0.0510163	0.0531004	0.0611209	0.0524909	0.0468567	0.0615412	0.0703975
K00281	GLDC, gcvP; glycine dehydrogenase [EC:1.4.4.2]	0.0168419	0.021976	0.0287459	0.0247057	0.0252196	0.0283075	0.0356044	0.022225	0.0123897	0.0254273	0.0144018	0.0214756	0.0203998	0.0222623	0.0161866	0.02498
K00282	gcvPA; glycine dehydrogenase subunit 1 [EC:1.4.4.2]	0.0148532	0.0162879	0.0144536	0.0194721	0.0173457	0.0203565	0.017882	0.0165083	0.00661472	0.0102042	0.00852948	0.0112334	0.00975307	0.00791479	0.00953372	0.0120224
K00283	gcvPB; glycine dehydrogenase subunit 2 [EC:1.4.4.2]	0.0205585	0.0200989	0.0202152	0.0294759	0.025483	0.0260587	0.0225511	0.021477	0.00740574	0.01482	0.0101028	0.0128797	0.0112792	0.0112038	0.0118718	0.0150733
K00284	GLU, gltS; glutamate synthase (ferredoxin) [EC:1.4.7.1]	0.00650204	0.00682396	0.0060698	0.00706591	0.00545203	0.0059002	0.00561114	0.00890322	0.0106207	0.0111149	0.00718567	0.0140936	0.0143413	0.00962095	0.00991531	0.00514459
K00285	dadA; D-amino-acid dehydrogenase [EC:1.4.5.1]	0	0	0	0	0	0	0	0	0	0	3.58426e-05	3.61246e-05	0	0	0	0
K00286	proC; pyrroline-5-carboxylate reductase [EC:1.5.1.2]	0.044568	0.04227	0.0416684	0.0227395	0.0268292	0.0243129	0.0320825	0.0276189	0.0409068	0.0455853	0.0267606	0.031811	0.027129	0.0352149	0.0272191	0.0226464
K00287	DHFR, folA; dihydrofolate reductase [EC:1.5.1.3]	0.102646	0.110485	0.108957	0.0932372	0.100783	0.10498	0.114245	0.11021	0.114192	0.110089	0.105278	0.110457	0.109663	0.104127	0.104258	0.10996
K00288	MTHFD; methylenetetrahydrofolate dehydrogenase (NADP+) / methenyltetrahydrofolate cyclohydrolase / formyltetrahydrofolate synthetase [EC:1.5.1.5 3.5.4.9 6.3.4.3]	1.22089e-05	1.51843e-05	5.80556e-05	3.87081e-05	3.28912e-05	1.63471e-05	4.19085e-05	3.59604e-05	2.23919e-05	1.1895e-05	1.65486e-05	0	2.12776e-05	0	3.86723e-05	1.34261e-05
K00290	LYS1; saccharopine dehydrogenase (NAD+, L-lysine forming) [EC:1.5.1.7]	0.064401	0.070239	0.072536	0.0907615	0.0782696	0.0850372	0.0800613	0.0751517	0.0450023	0.0520227	0.0643195	0.0688635	0.0651709	0.0540132	0.0633011	0.0793103
K00294	E1.2.1.88; 1-pyrroline-5-carboxylate dehydrogenase [EC:1.2.1.88]	2.24463e-05	5.58333e-05	0	0	0	0	0	0	0	0	0	0	3.91193e-05	0	0	0
K00297	metF, MTHFR; methylenetetrahydrofolate reductase (NADPH) [EC:1.5.1.20]	0.0802599	0.0887072	0.0954395	0.0950732	0.099425	0.105346	0.106472	0.0920694	0.0809395	0.0845641	0.0897977	0.0896856	0.0984881	0.0921682	0.0914536	0.108458
K00298	ceo; N5-(carboxyethyl)ornithine synthase [EC:1.5.1.24]	0.00593458	0.0083436	0.00890946	0.00831481	0.0103535	0.00693211	0.00923661	0.00761182	0.0101466	0.00686782	0.0039759	0.0101996	0.00719496	0.0106092	0.00799794	0.00437956
K00299	ssuE; FMN reductase [EC:1.5.1.38]	0	0	0	0	0	0	0	0	0	0	0	0	0.000103115	0	0	0
K00302	soxA; sarcosine oxidase, subunit alpha [EC:1.5.3.1]	0.0266291	0.0304965	0.0226476	0.0252687	0.0364441	0.026324	0.0208779	0.0272896	0.0357083	0.0269549	0.0271948	0.026099	0.0287998	0.0343228	0.0311314	0.018006
K00303	soxB; sarcosine oxidase, subunit beta [EC:1.5.3.1]	5.58712e-05	0	0	0	0	0	0	0	0	0	0	0	0	0	0	0
K00311	ETFDH; electron-transferring-flavoprotein dehydrogenase [EC:1.5.5.1]	0	0	0	0	0	2.92814e-05	0	0	1.9872e-05	4.39233e-05	0	2.80243e-05	0	0	0	2.40492e-05
K00313	fixC; electron transfer flavoprotein-quinone oxidoreductase [EC:1.5.5.-]	0.000146397	0.000215837	9.14906e-05	0.000245434	0.000256446	0.000168654	0.000130346	0.000167897	0.000196232	5.99579e-05	0.00029857	7.65097e-05	0	0.000127434	0.000137427	3.22542e-05
K00322	sthA, udhA; NAD(P) transhydrogenase [EC:1.6.1.1]	0	0	0	0	0	0	0	0	4.67625e-05	0	6.69062e-05	0	4.32416e-05	0	0	0
K00324	pntA; H+-translocating NAD(P) transhydrogenase subunit alpha [EC:1.6.1.2 7.1.1.1]	6.12887e-05	7.59215e-05	2.408e-05	0	0.000177682	0	0	0	2.90719e-05	0.000128516	0	8.23251e-05	0.000106388	0.000130815	4.83404e-05	0
K00325	pntB; H+-translocating NAD(P) transhydrogenase subunit beta [EC:1.6.1.2 7.1.1.1]	0	0	5.81634e-05	0	0.000107865	0	2.8268e-05	3.77904e-05	0	2.6006e-05	0	0.00039794	4.30564e-05	0.000176007	0	2.93534e-05
K00330	nuoA; NADH-quinone oxidoreductase subunit A [EC:7.1.1.2]	0.0759878	0.0742597	0.081152	0.0933666	0.0958104	0.0905347	0.0855323	0.0844814	0.065547	0.0605551	0.0772161	0.0825683	0.0801386	0.0730612	0.0803672	0.0977478
K00331	nuoB; NADH-quinone oxidoreductase subunit B [EC:7.1.1.2]	0.0911251	0.0949613	0.108177	0.123025	0.116522	0.118007	0.119242	0.115015	0.0764463	0.0909499	0.0953841	0.099378	0.101735	0.0966854	0.111214	0.126765
K00332	nuoC; NADH-quinone oxidoreductase subunit C [EC:7.1.1.2]	0	0	0	0	0	0	0	0	0	8.70595e-05	0	0	0	0	0	5.48321e-05
K00333	nuoD; NADH-quinone oxidoreductase subunit D [EC:7.1.1.2]	0.0127374	0.0158742	0.0215418	0.0185836	0.0191839	0.0197543	0.0269125	0.0157752	0.00873295	0.0179551	0.00721424	0.0148985	0.0135528	0.0156449	0.0119198	0.0152685
K00334	nuoE; NADH-quinone oxidoreductase subunit E [EC:7.1.1.2]	0.0133916	0.0157307	0.0217414	0.0181086	0.0191686	0.0221377	0.0276901	0.0163968	0.01016	0.0203991	0.0105833	0.012303	0.0161144	0.0177977	0.0106612	0.0169679
K00335	nuoF; NADH-quinone oxidoreductase subunit F [EC:7.1.1.2]	0.00147648	0.000807397	0.00110192	0.00280761	0.00129108	0.00140501	0.000987126	0.00235746	0.00109655	0.000737202	0.00205211	0.00138402	0.00211281	0.00181086	0.00148646	0.00109091
K00336	nuoG; NADH-quinone oxidoreductase subunit G [EC:7.1.1.2]	0.00115346	0.00118518	0.00111063	0.000874188	0.00129808	0.000828143	0.00141627	0.00142601	0.000964023	0.000519876	0.00071389	0.000291184	0.000939088	0.000789041	0.000442871	0.000470287
K00337	nuoH; NADH-quinone oxidoreductase subunit H [EC:7.1.1.2]	0.0709876	0.0719754	0.071787	0.0854061	0.0829361	0.0903831	0.0754627	0.0797066	0.0652036	0.0630462	0.0748831	0.0786429	0.0747432	0.0721262	0.0876152	0.100378
K00338	nuoI; NADH-quinone oxidoreductase subunit I [EC:7.1.1.2]	0.0215999	0.0179341	0.0197551	0.030829	0.0318396	0.0244884	0.0263364	0.0198112	0.00827953	0.0186021	0.020823	0.020867	0.0177182	0.0145621	0.0194663	0.02635
K00339	nuoJ; NADH-quinone oxidoreductase subunit J [EC:7.1.1.2]	0.0586165	0.0635474	0.0659344	0.0700838	0.0728918	0.0765724	0.065986	0.0721032	0.0628766	0.0535383	0.0756929	0.0746513	0.072644	0.0648267	0.0846627	0.0936973
K00340	nuoK; NADH-quinone oxidoreductase subunit K [EC:7.1.1.2]	0.0655684	0.0610143	0.0650277	0.0799888	0.0841949	0.0832501	0.0835394	0.0682334	0.0503347	0.0584527	0.0643158	0.0612406	0.0604507	0.0641615	0.0594364	0.0756008
K00341	nuoL; NADH-quinone oxidoreductase subunit L [EC:7.1.1.2]	0.0567337	0.0585659	0.0603019	0.0698235	0.0641744	0.0735139	0.0629981	0.0707539	0.0607734	0.0520319	0.0719159	0.0684999	0.0702424	0.0642645	0.0736359	0.087444
K00342	nuoM; NADH-quinone oxidoreductase subunit M [EC:7.1.1.2]	0.0812262	0.086033	0.090278	0.105267	0.0932676	0.10161	0.0971969	0.0927056	0.0792211	0.0732443	0.0908933	0.0971901	0.0930318	0.0883762	0.100437	0.117057
K00343	nuoN; NADH-quinone oxidoreductase subunit N [EC:7.1.1.2]	0.062373	0.0616582	0.0617864	0.0732499	0.06972	0.0749434	0.0693182	0.076814	0.0646989	0.0557781	0.0677429	0.0682092	0.0671519	0.0622433	0.0743449	0.0834009
K00346	nqrA; Na+-transporting NADH:ubiquinone oxidoreductase subunit A [EC:7.2.1.1]	0.0336332	0.0328698	0.036261	0.0378114	0.0390341	0.0428021	0.0369781	0.040223	0.0374253	0.0328152	0.0505701	0.0453413	0.0488126	0.04035	0.0452488	0.0575043
K00347	nqrB; Na+-transporting NADH:ubiquinone oxidoreductase subunit B [EC:7.2.1.1]	0.0484846	0.0475509	0.0540979	0.0632231	0.0591577	0.0633676	0.0582696	0.0557791	0.0417857	0.0451708	0.0580992	0.0547454	0.0590434	0.0511171	0.0614122	0.072452
K00348	nqrC; Na+-transporting NADH:ubiquinone oxidoreductase subunit C [EC:7.2.1.1]	0.0312181	0.0312135	0.0307267	0.0357076	0.0369259	0.0404472	0.0367244	0.0431425	0.0318306	0.0323191	0.0438994	0.0372147	0.0389389	0.0360516	0.0383085	0.0476486
K00349	nqrD; Na+-transporting NADH:ubiquinone oxidoreductase subunit D [EC:7.2.1.1]	0.0552069	0.04786	0.0556974	0.0692856	0.0684415	0.0654572	0.0576761	0.0562364	0.0373743	0.0480891	0.0550101	0.0545792	0.0603184	0.0405243	0.0497788	0.0690175
K00350	nqrE; Na+-transporting NADH:ubiquinone oxidoreductase subunit E [EC:7.2.1.1]	0.0522578	0.0492491	0.0552254	0.067647	0.0678479	0.0728331	0.060947	0.0603007	0.0324657	0.0484736	0.0550484	0.0525281	0.052668	0.0440095	0.0552856	0.069827
K00351	nqrF; Na+-transporting NADH:ubiquinone oxidoreductase subunit F [EC:7.2.1.1]	0.0621469	0.0621966	0.066407	0.0818694	0.0773444	0.0790354	0.0776612	0.0697106	0.0432985	0.0522119	0.0618114	0.0633767	0.0634077	0.0528499	0.0634714	0.0835321
K00354	E1.6.99.1; NADPH2 dehydrogenase [EC:1.6.99.1]	3.09314e-05	0.000115409	7.28212e-05	5.09293e-05	4.5016e-05	4.47463e-05	0	9.46281e-05	9.05702e-05	6.51196e-05	0	4.15481e-05	5.52399e-05	8.81448e-05	5.39016e-05	3.67507e-05
K00364	E1.7.1.7, guaC; GMP reductase [EC:1.7.1.7]	0.00262787	0.00353304	0.00406928	0.00415731	0.00393012	0.00299048	0.00381275	0.00337387	0.00554298	0.00313626	0.00132346	0.00433551	0.00354589	0.00419857	0.00388763	0.00137548
K00366	nirA; ferredoxin-nitrite reductase [EC:1.7.7.1]	0.0538195	0.0526455	0.0449258	0.0195589	0.0173064	0.0174219	0.0338132	0.0215215	0.0385386	0.0607538	0.0133978	0.0192474	0.0107607	0.0286921	0.0131492	0.00987312
K00370	narG, narZ, nxrA; nitrate reductase / nitrite oxidoreductase, alpha subunit [EC:1.7.5.1 1.7.99.-]	0.000198432	4.70079e-05	7.41531e-05	0	0	2.73389e-05	4.32471e-05	0	7.20012e-05	2.98398e-05	2.54803e-05	0	0	0	2.99306e-05	3.36807e-05
K00371	narH, narY, nxrB; nitrate reductase / nitrite oxidoreductase, beta subunit [EC:1.7.5.1 1.7.99.-]	0.00013338	0	0.000157522	0	6.47051e-05	0	0.000103549	0	0	2.34004e-05	0	3.0567e-05	0	0	0.000107289	5.28248e-05
K00373	narJ, narW; nitrate reductase molybdenum cofactor assembly chaperone NarJ/NarW	0.000120181	0	0	0	0	8.69291e-05	0	0	5.72354e-05	0	0	0	0	0	0	0
K00374	narI, narV; nitrate reductase gamma subunit [EC:1.7.5.1 1.7.99.-]	0	0	0	0	0	0	0	0	0	5.39769e-05	0	0	0	0	0	0
K00375	K00375; GntR family transcriptional regulator / MocR family aminotransferase	0.0275844	0.0293301	0.0234775	0.0096825	0.00856581	0.00902662	0.0166711	0.0100877	0.0220271	0.0319163	0.00676257	0.00911623	0.00505199	0.0146646	0.00523872	0.00414217
K00380	cysJ; sulfite reductase (NADPH) flavoprotein alpha-component [EC:1.8.1.2]	0	1.02641e-05	0	0	0	0	0	0	7.86065e-06	0	1.1151e-05	0	0	0	0	0
K00381	cysI; sulfite reductase (NADPH) hemoprotein beta-component [EC:1.8.1.2]	0	0	0	0	0	0	0	0	0	0	0	0	0	0	0	2.37987e-05
K00382	DLD, lpd, pdhD; dihydrolipoamide dehydrogenase [EC:1.8.1.4]	0.0444366	0.052119	0.0629094	0.0570236	0.0619945	0.0610418	0.068422	0.0567888	0.051973	0.0514933	0.0639656	0.0695646	0.0668469	0.0658805	0.0637584	0.0743886
K00383	GSR, gor; glutathione reductase (NADPH) [EC:1.8.1.7]	0	0	0	0	0	0	2.94013e-05	0	0	0	0	0	0	0	0	0
K00384	trxB, TRR; thioredoxin reductase (NADPH) [EC:1.8.1.9]	0.0959735	0.0933734	0.0981532	0.0883889	0.0922128	0.0925256	0.10252	0.0882064	0.0808101	0.102148	0.0785106	0.0867901	0.0872893	0.0829285	0.0821627	0.0997041
K00385	asrC; anaerobic sulfite reductase subunit C	0.000520029	0.000493113	0.000656832	0.00159756	0.00142249	0.00124365	0.000537608	0.00109196	0.00194708	0.00113846	0.00217418	0.00164306	0.00319456	0.00210072	0.00176539	0.00234817
K00390	cysH; phosphoadenosine phosphosulfate reductase [EC:1.8.4.8 1.8.4.10]	0.000485326	0.000817315	0.000456676	0.00133532	0.000849149	0.000588597	0.000685395	0.000296716	0.00102135	0.00048946	0.00232705	0.000843636	0.00141326	0.00254189	0.00196327	0.000978674
K00395	aprB; adenylylsulfate reductase, subunit B [EC:1.8.99.2]	0	0	0.000266297	0	0	0.000163631	0.00038827	0.000346042	0.000538686	0	0.00045752	0.000151936	0.000197131	0.0004835	0.000716575	0
K00404	ccoN; cytochrome c oxidase cbb3-type subunit I [EC:1.9.3.1]	0	0	0	4.0678e-05	0.000611235	0.000500354	0.000310468	0.00090665	0.00178839	0.00143033	0.00273141	0.00172534	0.00142086	0.00172486	0.00316935	0.00155573
K00405	ccoO; cytochrome c oxidase cbb3-type subunit II	0	0	3.06919e-05	6.43953e-05	0.00136605	0.00147102	0.000984495	0.00215367	0.0036879	0.0025113	0.00801514	0.00409763	0.00381699	0.00473666	0.00668041	0.00311335
K00406	ccoP; cytochrome c oxidase cbb3-type subunit III	0	0	3.00801e-05	0	0	0	0	0	0	0	0	0	0	0	0	8.98887e-05
K00412	CYTB, petB; ubiquinol-cytochrome c reductase cytochrome b subunit	0	0	2.30384e-05	4.1297e-05	0	0	0	0	5.24544e-05	0	0	0	4.68703e-05	4.29217e-05	0	0
K00425	cydA; cytochrome bd ubiquinol oxidase subunit I [EC:7.1.1.7]	0.0403777	0.0386166	0.0427212	0.0474141	0.0483617	0.0502722	0.0444547	0.0474102	0.0401623	0.0381741	0.0499257	0.0496509	0.0489321	0.0417971	0.0528343	0.0602952
K00426	cydB; cytochrome bd ubiquinol oxidase subunit II [EC:7.1.1.7]	0.0272941	0.0270436	0.0294905	0.0305213	0.0347959	0.0339072	0.0311688	0.0351537	0.028312	0.027856	0.0370606	0.0339996	0.0382951	0.0341867	0.0357015	0.0431469
K00428	E1.11.1.5; cytochrome c peroxidase [EC:1.11.1.5]	0	0	0	0	4.82499e-05	0.000143883	0	0	0.000189469	6.97977e-05	0.000312902	4.45329e-05	0.000231119	0.000141716	0.000367553	7.87818e-05
K00432	gpx; glutathione peroxidase [EC:1.11.1.9]	0.0350669	0.0341836	0.0350299	0.0367691	0.0373628	0.041883	0.0413176	0.0449628	0.045858	0.0319106	0.0489353	0.0489121	0.046926	0.0464578	0.056015	0.0536725
K00433	cpo; non-heme chloroperoxidase [EC:1.11.1.10]	0.00272231	0.00365447	0.00434054	0.0045535	0.005031	0.00318805	0.00449928	0.00429636	0.00572096	0.00336597	0.00174783	0.00557212	0.00338888	0.00535653	0.00431153	0.00215632
K00435	hemQ; Fe-coproporphyrin III decarboxylase [EC:1.11.1.-]	0	0	0	0	0	0	0	0	8.82666e-05	4.87743e-05	6.24727e-05	0	0	0	0	0
K00437	hydB; [NiFe] hydrogenase large subunit [EC:1.12.2.1]	0	0	1.64321e-05	0	0.000182842	0.000181746	0.000239586	0.000384351	0.000578378	0.000286538	0.00104457	0.000421891	0.000401417	0.000537028	0.000829068	0.000373177
K00450	E1.13.11.4; gentisate 1,2-dioxygenase [EC:1.13.11.4]	0.00239098	0.00420091	0.00187634	0.00518658	0.00386634	0.00280003	0.00429907	0.00133522	0.000614527	0.00171785	0.00199563	0.00356849	0.00165356	0.00075706	6.01074e-05	0.000135277
K00451	HGD, hmgA; homogentisate 1,2-dioxygenase [EC:1.13.11.5]	0	0	0	0	0	0	0	0	0	0	0	3.58737e-05	0	0	0	0
K00453	TDO2, kynA; tryptophan 2,3-dioxygenase [EC:1.13.11.11]	0	0	0	0	0	0	0	0	0	0	5.3456e-05	0	0	0	0	0
K00457	HPD, hppD; 4-hydroxyphenylpyruvate dioxygenase [EC:1.13.11.27]	3.28701e-05	0	0	0	0	0	3.76102e-05	0	0	0	0	0	0	0	0	0
K00459	ncd2, npd; nitronate monooxygenase [EC:1.13.12.16]	0	7.63253e-05	0	5.89957e-05	0	0.000311001	0	0	6.82558e-05	3.83117e-05	0	0	0	0	0	4.25715e-05
K00481	pobA; p-hydroxybenzoate 3-monooxygenase [EC:1.14.13.2]	0	0	4.48223e-05	0	0	0	0	0	0	0	0	0	0	0	4.63773e-05	0
K00520	merA; mercuric reductase [EC:1.16.1.1]	0	7.60143e-05	0	0	0	0	0	0	1.97292e-05	0	2.73387e-05	0	0	0	0	0
K00525	E1.17.4.1A, nrdA, nrdE; ribonucleoside-diphosphate reductase alpha chain [EC:1.17.4.1]	0.0810871	0.0865242	0.0870881	0.0842355	0.0821122	0.0900455	0.0883481	0.0863968	0.0768583	0.0869518	0.0853406	0.083492	0.0814413	0.0792719	0.0892646	0.0955851
K00526	E1.17.4.1B, nrdB, nrdF; ribonucleoside-diphosphate reductase beta chain [EC:1.17.4.1]	0.0255916	0.0285329	0.0244704	0.011171	0.0119526	0.0100589	0.0179988	0.0121299	0.0209755	0.0313877	0.00688753	0.0148956	0.00790478	0.0183095	0.00889341	0.00459921
K00528	fpr; ferredoxin/flavodoxin---NADP+ reductase [EC:1.18.1.2 1.19.1.1]	0.0593881	0.0465379	0.0452573	0.0451507	0.0447415	0.0399668	0.0419382	0.0427941	0.0324866	0.046737	0.0307844	0.0274231	0.0252837	0.0292563	0.0327792	0.0230834
K00532	E1.12.7.2; ferredoxin hydrogenase [EC:1.12.7.2]	0	0	0	0	0	2.88262e-05	0	0	0	0	0	0	0	0	0	0
K00533	E1.12.7.2L; ferredoxin hydrogenase large subunit [EC:1.12.7.2]	2.60438e-05	3.23909e-05	2.04381e-05	4.28817e-05	3.79029e-05	0	0	3.98378e-05	0	0	0	0	0	0	0	0
K00537	arsC1, arsC; arsenate reductase (glutaredoxin) [EC:1.20.4.1]	0.0366072	0.0338533	0.0526655	0.054687	0.0449311	0.0465245	0.052753	0.0488522	0.0343784	0.0352663	0.0433515	0.0423315	0.0454465	0.0407577	0.0356781	0.0342786
K00548	metH, MTR; 5-methyltetrahydrofolate--homocysteine methyltransferase [EC:2.1.1.13]	0.0580526	0.0582948	0.0542781	0.0443763	0.0434484	0.0476648	0.0521231	0.051037	0.0620394	0.0599634	0.057369	0.0501557	0.0556821	0.0535206	0.0514963	0.0592641
K00549	metE; 5-methyltetrahydropteroyltriglutamate--homocysteine methyltransferase [EC:2.1.1.14]	0.00240201	0.00238207	0.00322083	0.00340417	0.0042576	0.00255084	0.00330483	0.00304636	0.00392368	0.00278425	0.00178306	0.00432867	0.00267568	0.0039419	0.00346675	0.00157135
K00554	trmD; tRNA (guanine37-N1)-methyltransferase [EC:2.1.1.228]	0.0928836	0.0985357	0.103012	0.100976	0.0988244	0.0943271	0.0983623	0.100684	0.0876556	0.0951236	0.0784767	0.0992456	0.0847055	0.0862908	0.0877902	0.0893213
K00557	trmA; tRNA (uracil-5-)-methyltransferase [EC:2.1.1.35]	0.000434891	0.000413612	0.000562117	0.000851423	0.000929947	0.000406677	0.000468014	0.000351751	0.000687997	0.000350072	0.000310046	0.000824698	0.000477353	0.000546752	0.000364643	0.000243158
K00558	DNMT1, dcm; DNA (cytosine-5)-methyltransferase 1 [EC:2.1.1.37]	0.0602387	0.0595733	0.0609536	0.0842014	0.0807812	0.0779344	0.0707484	0.0877329	0.0788501	0.0582586	0.0841157	0.0775449	0.0939069	0.0701494	0.076297	0.0651364
K00560	thyA, TYMS; thymidylate synthase [EC:2.1.1.45]	0.104312	0.10797	0.106441	0.117705	0.113508	0.11957	0.113714	0.114964	0.0986033	0.100186	0.0984704	0.111856	0.103777	0.101072	0.113202	0.104721
K00563	rlmA1; 23S rRNA (guanine745-N1)-methyltransferase [EC:2.1.1.187]	0.032228	0.0365228	0.0289325	0.0140239	0.0159	0.0145778	0.0265705	0.0166358	0.0270979	0.041104	0.0100652	0.0150079	0.0108074	0.0214455	0.0130954	0.00736695
K00564	rsmC; 16S rRNA (guanine1207-N2)-methyltransferase [EC:2.1.1.172]	0.026838	0.0275051	0.0253304	0.00728368	0.00887399	0.00882082	0.017165	0.0110625	0.0248141	0.0372193	0.00894654	0.0114023	0.00666772	0.0162687	0.00851434	0.00518346
K00566	mnmA, trmU; tRNA-uridine 2-sulfurtransferase [EC:2.8.1.13]	0.169041	0.177122	0.185848	0.180459	0.183431	0.196368	0.183573	0.193012	0.172405	0.168668	0.17953	0.19263	0.193939	0.187135	0.202676	0.218868
K00567	ogt, MGMT; methylated-DNA-[protein]-cysteine S-methyltransferase [EC:2.1.1.63]	0.0823519	0.0829508	0.0891732	0.0697125	0.0716986	0.0762726	0.090904	0.0722996	0.0757233	0.091842	0.0666626	0.0759867	0.070768	0.081193	0.0706494	0.0773187
K00568	ubiG; 2-polyprenyl-6-hydroxyphenyl methylase / 3-demethylubiquinone-9 3-methyltransferase [EC:2.1.1.222 2.1.1.64]	0	0	0	0	0	0	0	0	4.73672e-05	0	0	0	8.20708e-05	0	0	0
K00571	E2.1.1.72; site-specific DNA-methyltransferase (adenine-specific) [EC:2.1.1.72]	0.0377561	0.0345222	0.0347194	0.0543852	0.0442971	0.0416506	0.0419235	0.0633742	0.0574831	0.0251362	0.0744864	0.0418638	0.0510496	0.0478799	0.0536333	0.0336459
K00574	cfa; cyclopropane-fatty-acyl-phospholipid synthase [EC:2.1.1.79]	0.000859905	0.000552094	0.000301692	0.000390184	0.00056126	0.000470547	0.000553984	0.000362023	0.000225714	0.0024715	0.000680246	0.00926816	0.00196769	0.000804138	0.000563692	0.00067001
K00575	cheR; chemotaxis protein methyltransferase CheR [EC:2.1.1.80]	0.00341147	0.00314284	0.00273353	0.00437349	0.00528756	0.00422745	0.00457456	0.00817189	0.00953694	0.00358865	0.0092343	0.00786846	0.0132346	0.0109512	0.0115113	0.00624884
K00588	E2.1.1.104; caffeoyl-CoA O-methyltransferase [EC:2.1.1.104]	0.000748828	0.00139754	0.000662375	0.000959134	0.000544252	0.00078028	0.001571	0.000891507	0.000567331	0.000625733	0.000224228	0.000670568	0.000724336	0.000711308	0.000922109	0.000789316
K00590	E2.1.1.113; site-specific DNA-methyltransferase (cytosine-N4-specific) [EC:2.1.1.113]	0.00117246	0.00162752	0.00151536	0.0017243	0.00156876	0.000712785	0.0014535	0.00111763	0.00168971	0.000475981	0.00233255	0.00171252	0.00153752	0.00150744	0.00270897	0.00199528
K00595	cobL; precorrin-6Y C5,15-methyltransferase (decarboxylating) [EC:2.1.1.132]	4.43031e-05	4.31554e-05	1.36152e-05	5.70044e-05	0.000129217	0.000100281	7.91093e-05	5.22273e-05	0	0.000123746	0	0.000543031	3.05583e-05	7.41609e-05	0	2.08329e-05
K00598	tam; trans-aconitate 2-methyltransferase [EC:2.1.1.144]	0.024247	0.0229523	0.0213972	0.00783126	0.0071276	0.00694865	0.0130395	0.00770755	0.0142635	0.0269664	0.00469845	0.00733757	0.0033649	0.0118763	0.00544451	0.00374873
K00600	glyA, SHMT; glycine hydroxymethyltransferase [EC:2.1.2.1]	0.108748	0.111213	0.108468	0.118595	0.123396	0.11878	0.121873	0.116205	0.105228	0.121142	0.10623	0.122158	0.112835	0.107518	0.110049	0.106438
K00602	purH; phosphoribosylaminoimidazolecarboxamide formyltransferase / IMP cyclohydrolase [EC:2.1.2.3 3.5.4.10]	0.119643	0.113425	0.11361	0.129267	0.128876	0.131912	0.119348	0.131289	0.150529	0.124744	0.160984	0.14709	0.152883	0.148555	0.15457	0.147681
K00603	fctD; glutamate formiminotransferase / 5-formyltetrahydrofolate cyclo-ligase [EC:2.1.2.5 6.3.3.2]	0.0010412	0.000719698	0.00105904	0.00196616	0.00151343	0.00122657	0.00136677	0.00224133	0.000147013	0.000365562	0.000780386	0.000466478	0.000537989	0.00071474	0.000793648	0.000503545
K00604	MTFMT, fmt; methionyl-tRNA formyltransferase [EC:2.1.2.9]	0.0822047	0.0916427	0.102512	0.0906441	0.091983	0.0917286	0.105525	0.0936185	0.0865245	0.0992786	0.0947426	0.0963704	0.100394	0.0987994	0.0996953	0.104157
K00605	gcvT, AMT; aminomethyltransferase [EC:2.1.2.10]	0.0379028	0.0359835	0.0402816	0.0423166	0.0422917	0.0507792	0.0412215	0.0451352	0.0411195	0.0353391	0.0602501	0.0493915	0.0531766	0.0472221	0.0562456	0.0659516
K00606	panB; 3-methyl-2-oxobutanoate hydroxymethyltransferase [EC:2.1.2.11]	0.0742827	0.078913	0.0773122	0.0984047	0.0929538	0.0955556	0.0910958	0.0934033	0.0574672	0.0615663	0.078887	0.0764027	0.0820313	0.063176	0.0826565	0.090365
K00609	pyrB, PYR2; aspartate carbamoyltransferase catalytic subunit [EC:2.1.3.2]	0.118905	0.117663	0.131445	0.133629	0.130069	0.136851	0.143817	0.128301	0.105753	0.125907	0.110055	0.116216	0.114528	0.107792	0.11248	0.122402
K00610	pyrI; aspartate carbamoyltransferase regulatory subunit	0.0450029	0.0395621	0.0399061	0.0510961	0.0580765	0.052908	0.0436176	0.0554451	0.0517975	0.0490128	0.066551	0.054031	0.0633931	0.0555743	0.0674731	0.0678932
K00611	OTC, argF, argI; ornithine carbamoyltransferase [EC:2.1.3.3]	0.069047	0.0738739	0.0740596	0.0753428	0.0869022	0.0711646	0.0734039	0.0627494	0.0649449	0.082533	0.0464842	0.0713318	0.0644365	0.0727648	0.0534279	0.0423663
K00612	E2.1.3.-; carbamoyltransferase [EC:2.1.3.-]	3.74591e-05	0	0	6.16773e-05	2.72581e-05	0	0	5.72991e-05	0	0	0	1.35823e-05	0	0	0	0
K00613	GATM; glycine amidinotransferase [EC:2.1.4.1]	0.000181216	0.000300506	0.000165913	0.000149188	0.000351644	0.000174768	0.000138232	9.23986e-05	0.00011507	0.000222549	0.000162887	0.000162277	5.2637e-05	0	0.000191337	0.000107655
K00615	E2.2.1.1, tktA, tktB; transketolase [EC:2.2.1.1]	0.236671	0.240792	0.230689	0.206964	0.209466	0.206605	0.232353	0.235155	0.228833	0.247065	0.197808	0.226245	0.220445	0.226347	0.202623	0.16889
K00616	E2.2.1.2, talA, talB; transaldolase [EC:2.2.1.2]	0.0108891	0.0115552	0.0124926	0.0133192	0.0161366	0.0145134	0.0133968	0.0123051	0.0170427	0.0085132	0.024465	0.0209277	0.0167916	0.0140145	0.0160694	0.0190401
K00620	argJ; glutamate N-acetyltransferase / amino-acid N-acetyltransferase [EC:2.3.1.35 2.3.1.1]	0.0326697	0.0337553	0.0298474	0.0201226	0.0219712	0.0178275	0.0230578	0.0182879	0.0273485	0.0370706	0.0125313	0.0183066	0.0152989	0.0215491	0.0131867	0.00899086
K00625	E2.3.1.8, pta; phosphate acetyltransferase [EC:2.3.1.8]	0.134319	0.140777	0.136669	0.147844	0.130221	0.145397	0.141571	0.144241	0.128841	0.141718	0.135527	0.153069	0.150132	0.135152	0.140485	0.142412
K00626	E2.3.1.9, atoB; acetyl-CoA C-acetyltransferase [EC:2.3.1.9]	0.06492	0.058211	0.0520988	0.0683003	0.0567813	0.0568478	0.0537632	0.0682506	0.0675223	0.0650413	0.0697258	0.0665023	0.0767833	0.0694831	0.065908	0.0420727
K00627	DLAT, aceF, pdhC; pyruvate dehydrogenase E2 component (dihydrolipoamide acetyltransferase) [EC:2.3.1.12]	0.000116175	0.000110804	0.000126127	0.000309224	6.483e-05	0.000176982	0.00026615	0	2.55563e-05	9.37822e-05	9.65763e-05	3.6379e-05	0.000124072	3.83194e-05	7.05508e-05	0.000245998
K00631	plsB; glycerol-3-phosphate O-acyltransferase [EC:2.3.1.15]	0	0	0	0	0	0	0	0	0	0	0	0	0	0	2.20951e-05	0
K00632	fadA, fadI; acetyl-CoA acyltransferase [EC:2.3.1.16]	0.00100605	0.000147456	0.000857428	0.00019125	8.61076e-05	0.00068356	0.00149041	0.000900609	8.45322e-05	0	0.000679812	7.96784e-05	0	0	9.37059e-05	0
K00633	lacA; galactoside O-acetyltransferase [EC:2.3.1.18]	0.00768756	0.00710596	0.00734055	0.00765212	0.00594412	0.00519392	0.00613823	0.00721046	0.00955141	0.00428985	0.00614967	0.0098535	0.00761479	0.00870733	0.00647903	0.00386622
K00634	ptb; phosphate butyryltransferase [EC:2.3.1.19]	0.0428641	0.0467536	0.0454204	0.0483745	0.0468146	0.0572558	0.0441496	0.056103	0.0586199	0.0389268	0.0628404	0.0547522	0.0607901	0.0599852	0.0682496	0.0724885
K00635	tgs, wax-dgat; diacylglycerol O-acyltransferase / wax synthase [EC:2.3.1.20 2.3.1.75]	0	0	0	0	0	0	0	0	2.39939e-05	0	0	0	0	0	0	0
K00638	catB; chloramphenicol O-acetyltransferase type B [EC:2.3.1.28]	0.000268596	6.64313e-05	0.000511607	9.08929e-05	7.7736e-05	0.000236987	6.11166e-05	8.17043e-05	5.08759e-05	0.000562259	0	0.00188326	0.000288622	0.000611401	0.000171608	6.55886e-05
K00639	kbl, GCAT; glycine C-acetyltransferase [EC:2.3.1.29]	0.0480106	0.0468496	0.0469589	0.0531466	0.0524466	0.0592929	0.0502673	0.0573531	0.0645999	0.0440076	0.067091	0.0584634	0.0670226	0.0633033	0.0712883	0.077711
K00640	cysE; serine O-acetyltransferase [EC:2.3.1.30]	0.145379	0.152231	0.147901	0.121624	0.129946	0.129576	0.140765	0.122708	0.139607	0.15373	0.119529	0.127306	0.120647	0.139997	0.120558	0.122641
K00641	metX; homoserine O-acetyltransferase/O-succinyltransferase [EC:2.3.1.31 2.3.1.46]	0	0	4.80323e-05	0	0.00133615	0.000929703	0.000770361	0.00159161	0.00346874	0.00161072	0.00705577	0.00291873	0.00405347	0.00305234	0.00460464	0.00301795
K00645	fabD; [acyl-carrier-protein] S-malonyltransferase [EC:2.3.1.39]	0.0597556	0.0653036	0.0783876	0.0810133	0.0769288	0.0818857	0.0895904	0.0731781	0.0491694	0.0621485	0.0600238	0.0653923	0.0679828	0.059999	0.0691214	0.077169
K00647	fabB; 3-oxoacyl-[acyl-carrier-protein] synthase I [EC:2.3.1.41]	0.0406291	0.0430909	0.0439423	0.0477918	0.0460156	0.0524406	0.0458713	0.0542235	0.0559455	0.0387265	0.0683958	0.0616764	0.0612949	0.0607722	0.0671868	0.0743027
K00648	fabH; 3-oxoacyl-[acyl-carrier-protein] synthase III [EC:2.3.1.180]	0.0756306	0.0718874	0.0767105	0.0979612	0.0975083	0.0968657	0.0809386	0.0919777	0.0692735	0.0704668	0.0872106	0.0828188	0.0816519	0.0724516	0.0890974	0.101222
K00651	metA; homoserine O-succinyltransferase/O-acetyltransferase [EC:2.3.1.46 2.3.1.31]	0.0922821	0.0934565	0.0872662	0.0851671	0.0883049	0.0863247	0.0825215	0.0928841	0.101911	0.0972882	0.0994058	0.0882582	0.0945926	0.0961774	0.0946794	0.0944876
K00652	bioF; 8-amino-7-oxononanoate synthase [EC:2.3.1.47]	0.0931488	0.101374	0.113285	0.129202	0.111568	0.118185	0.132793	0.112743	0.0682766	0.0884543	0.091006	0.101885	0.0970071	0.0823638	0.0963132	0.126917
K00655	plsC; 1-acyl-sn-glycerol-3-phosphate acyltransferase [EC:2.3.1.51]	0.0541457	0.0566675	0.0564683	0.0645505	0.0646203	0.0636731	0.059907	0.0663371	0.073467	0.0551434	0.0700084	0.0693492	0.0693738	0.0701823	0.0729297	0.0772028
K00656	E2.3.1.54, pflD; formate C-acetyltransferase [EC:2.3.1.54]	0.100277	0.104083	0.0942651	0.0713526	0.0767867	0.074366	0.0822861	0.0678219	0.0872271	0.103084	0.0476812	0.0642498	0.0501864	0.0789116	0.0594185	0.0512589
K00657	speG, SAT; diamine N-acetyltransferase [EC:2.3.1.57]	0.00430811	0.0047475	0.00397971	0.00307637	0.00384245	0.00364423	0.00275156	0.00375117	0.00436214	0.00413514	0.0114853	0.00805731	0.00539918	0.004343	0.00752397	0.0103082
K00658	DLST, sucB; 2-oxoglutarate dehydrogenase E2 component (dihydrolipoamide succinyltransferase) [EC:2.3.1.61]	0.0355524	0.0414774	0.0464915	0.0405999	0.0449899	0.0495642	0.0515774	0.0473309	0.0415141	0.039349	0.043615	0.0443356	0.0512141	0.0478652	0.0487197	0.0544996
K00661	maa; maltose O-acetyltransferase [EC:2.3.1.79]	0.0929993	0.101513	0.0911306	0.0611565	0.0558964	0.0585897	0.0746642	0.0868177	0.116358	0.10277	0.0805207	0.0887969	0.094626	0.0983105	0.0809421	0.0510945
K00662	aacC; aminoglycoside 3-N-acetyltransferase [EC:2.3.1.81]	0.0227171	0.0221912	0.0223545	0.00515412	0.00676846	0.0082805	0.0145315	0.00772961	0.0152912	0.0268786	0.00470288	0.00943062	0.00436438	0.0116602	0.00609089	0.00419742
K00666	ACSF2; fatty-acyl-CoA synthase [EC:6.2.1.-]	0.0296551	0.030745	0.0324915	0.0357321	0.0368763	0.0409041	0.0353523	0.0391912	0.0402364	0.0303013	0.0556796	0.0463047	0.0513712	0.0458223	0.0544471	0.0615669
K00670	NAA30, MAK3; N-alpha-acetyltransferase 30 [EC:2.3.1.256]	0	0	4.86779e-05	0	0	0	0	0	0	0	0	0	0	0	0	0
K00674	dapD; 2,3,4,5-tetrahydropyridine-2,6-dicarboxylate N-succinyltransferase [EC:2.3.1.117]	0.0076399	0.0077565	0.00952525	0.0117378	0.01151	0.008351	0.00829095	0.00817913	0.00770252	0.00627165	0.00626513	0.00883419	0.00743949	0.00879772	0.00604321	0.00416076
K00677	lpxA; UDP-N-acetylglucosamine acyltransferase [EC:2.3.1.129]	0.088017	0.0828235	0.095684	0.110465	0.109579	0.113307	0.104301	0.0918269	0.0651706	0.0875693	0.0890109	0.0978144	0.0922161	0.0822884	0.0951115	0.112492
K00681	ggt; gamma-glutamyltranspeptidase / glutathione hydrolase [EC:2.3.2.2 3.4.19.13]	0.000208649	6.94314e-05	0.000152897	0.000404825	0.000284655	0.000422862	0.00021443	0.000185637	0.000273398	2.29147e-05	0.000405415	0.000128519	0.000404523	5.30291e-05	0.000339299	0.000176878
K00684	aat; leucyl/phenylalanyl-tRNA---protein transferase [EC:2.3.2.6]	0.0547554	0.0577756	0.0675545	0.0617833	0.0692118	0.0749595	0.0686662	0.0694443	0.0686393	0.058412	0.0760617	0.0675252	0.0747679	0.0738902	0.0755256	0.0851196
K00688	PYG, glgP; glycogen phosphorylase [EC:2.4.1.1]	0.115087	0.113276	0.111813	0.111067	0.110705	0.103311	0.110408	0.103848	0.105668	0.118747	0.0953782	0.102329	0.0963471	0.10065	0.104181	0.0987237
K00690	E2.4.1.7; sucrose phosphorylase [EC:2.4.1.7]	0.0248171	0.0227565	0.0203769	0.00704015	0.00709184	0.0060129	0.0139392	0.00935524	0.0194092	0.0298216	0.00631346	0.0088885	0.00358045	0.0148744	0.00597849	0.00363295
K00691	mapA; maltose phosphorylase [EC:2.4.1.8]	7.53746e-05	5.6668e-05	9.52886e-05	0.000125277	0.000110731	8.81359e-05	0.000156199	0.000116384	0.000303729	0.000223689	0.000122837	0.000428064	0.000238046	0.000324371	0.000480868	8.99951e-05
K00693	GYS; glycogen synthase [EC:2.4.1.11]	0.000233122	0.000133109	8.03248e-05	7.04884e-05	0.000186913	0.000185793	7.34759e-05	6.54847e-05	0	2.25321e-05	0	0	6.64705e-05	0	0	5.08647e-05
K00694	bcsA; cellulose synthase (UDP-forming) [EC:2.4.1.12]	0.0214185	0.0230819	0.0194635	0.00807562	0.00974495	0.00827352	0.0128782	0.00757895	0.0161939	0.0250645	0.0052518	0.00760727	0.00350336	0.0121628	0.00531711	0.00354895
K00697	otsA; trehalose 6-phosphate synthase [EC:2.4.1.15 2.4.1.347]	0	0	0	0	0	3.57396e-05	0	0	0	2.59504e-05	0	0	0	0	0	0
K00700	GBE1, glgB; 1,4-alpha-glucan branching enzyme [EC:2.4.1.18]	0.0739196	0.0748987	0.0689837	0.0801207	0.0750443	0.0733036	0.073058	0.0668118	0.0610429	0.0729044	0.0563345	0.0694943	0.0603402	0.0615302	0.0545053	0.0550186
K00702	E2.4.1.20; cellobiose phosphorylase [EC:2.4.1.20]	0.00922975	0.0106137	0.00575918	0.00860192	0.00873727	0.00683289	0.00867863	0.011727	0.0180692	0.0182514	0.0108839	0.0233418	0.0196574	0.0134891	0.0136372	0.00910066
K00703	glgA; starch synthase [EC:2.4.1.21]	0.0454629	0.0500536	0.0446559	0.0448204	0.0460944	0.0391343	0.0443516	0.0453997	0.0503492	0.0522325	0.0430419	0.0487931	0.0471103	0.046521	0.0402998	0.0289004
K00705	malQ; 4-alpha-glucanotransferase [EC:2.4.1.25]	0.0970722	0.096789	0.0833186	0.0536924	0.0524118	0.0447173	0.0689706	0.0481958	0.0690355	0.103816	0.0309334	0.042438	0.0276823	0.0533929	0.0301493	0.0219755
K00712	tagE; poly(glycerol-phosphate) alpha-glucosyltransferase [EC:2.4.1.52]	0.00171803	0.00136227	0.00158283	0.00115307	0.0012947	0.00155187	0.00148711	0.00136184	0.00213848	0.000911691	0.00239299	0.00067435	0.0018231	0.000942738	0.00155477	0.000947731
K00721	DPM1; dolichol-phosphate mannosyltransferase [EC:2.4.1.83]	0.0600816	0.066518	0.0737317	0.0805249	0.0778339	0.0855798	0.0767807	0.0781767	0.0624293	0.0582804	0.0794689	0.0775575	0.0748019	0.0671739	0.0739635	0.0929576
K00729	ALG5; dolichyl-phosphate beta-glucosyltransferase [EC:2.4.1.117]	0	0	0	5.35116e-05	0	0	0	0	0	0	0	0	0	0	0	0
K00745	E2.4.1.166; raffinose-raffinose alpha-galactotransferase [EC:2.4.1.166]	0	0	0	0	0	0	0	5.38053e-05	0	0	0	0	0	0	0	0
K00748	lpxB; lipid-A-disaccharide synthase [EC:2.4.1.182]	0.0403344	0.0373679	0.0402052	0.0420535	0.0434596	0.0498518	0.0384179	0.0468753	0.0526238	0.0372348	0.0599709	0.0487022	0.0532694	0.0469768	0.0570858	0.0622494
K00752	hasA; hyaluronan synthase [EC:2.4.1.212]	0	0	2.82059e-05	0	2.61542e-05	0	0	0	0	0	0	0	0	0	0	0
K00756	pdp; pyrimidine-nucleoside phosphorylase [EC:2.4.2.2]	0.00324109	0.00443548	0.00462684	0.00383891	0.00623316	0.00243921	0.00444782	0.00418152	0.00540157	0.00335026	0.00342201	0.00734675	0.00502049	0.00537712	0.00381174	0.00269791
K00757	udp, UPP; uridine phosphorylase [EC:2.4.2.3]	0.104457	0.105216	0.102033	0.107107	0.111755	0.103137	0.106949	0.120469	0.113888	0.100353	0.104874	0.112493	0.113186	0.107455	0.123272	0.116565
K00758	deoA, TYMP; thymidine phosphorylase [EC:2.4.2.4]	0.000105606	6.56712e-05	0	0	0.00011527	0	0	4.03848e-05	0	5.55826e-05	0	0.000318928	0	0.000300686	0	6.2737e-05
K00759	APRT, apt; adenine phosphoribosyltransferase [EC:2.4.2.7]	0.111421	0.110252	0.113262	0.100548	0.108906	0.108994	0.10349	0.112606	0.109113	0.104609	0.103766	0.110941	0.0995334	0.11313	0.130952	0.123833
K00760	hprT, hpt, HPRT1; hypoxanthine phosphoribosyltransferase [EC:2.4.2.8]	0.0634327	0.0593257	0.0587347	0.0520814	0.0520689	0.046611	0.0529547	0.0547679	0.0669983	0.0607886	0.0628771	0.0643807	0.0606262	0.0591632	0.0586011	0.0423333
K00761	upp, UPRT; uracil phosphoribosyltransferase [EC:2.4.2.9]	0.119052	0.118044	0.11767	0.13464	0.131402	0.138511	0.112957	0.126618	0.126288	0.118107	0.124309	0.119319	0.129164	0.125313	0.126175	0.133124
K00762	pyrE; orotate phosphoribosyltransferase [EC:2.4.2.10]	0.127242	0.134171	0.128931	0.143786	0.133148	0.137057	0.132147	0.132986	0.116204	0.12189	0.128954	0.128742	0.126739	0.119773	0.124574	0.133347
K00763	pncB, NAPRT1; nicotinate phosphoribosyltransferase [EC:6.3.4.21]	0.0440373	0.0499088	0.0452004	0.0394796	0.0419085	0.035973	0.0421618	0.0419929	0.0436552	0.0455131	0.0284562	0.0342672	0.0302534	0.0400265	0.0296833	0.0194354
K00764	purF, PPAT; amidophosphoribosyltransferase [EC:2.4.2.14]	0.226814	0.227029	0.228218	0.237849	0.216582	0.2214	0.222577	0.221592	0.216824	0.225962	0.212364	0.201789	0.21841	0.205135	0.203739	0.212811
K00765	hisG; ATP phosphoribosyltransferase [EC:2.4.2.17]	0.0746329	0.0646965	0.0661255	0.0666202	0.0654644	0.0661813	0.0604521	0.0761871	0.0807164	0.0741608	0.0879159	0.0784703	0.081286	0.0788218	0.0793687	0.0841644
K00766	trpD; anthranilate phosphoribosyltransferase [EC:2.4.2.18]	0.0306734	0.0326524	0.0286695	0.0156906	0.0189173	0.0160455	0.0247562	0.0190662	0.0274224	0.0349041	0.0169845	0.0311161	0.0221921	0.0219632	0.0194143	0.0155331
K00767	nadC, QPRT; nicotinate-nucleotide pyrophosphorylase (carboxylating) [EC:2.4.2.19]	0.0760041	0.0734362	0.0789496	0.0910093	0.0879265	0.092531	0.0903899	0.0893559	0.0616265	0.0604884	0.0753404	0.0734434	0.0792896	0.069188	0.0823825	0.0928811
K00768	E2.4.2.21, cobU, cobT; nicotinate-nucleotide--dimethylbenzimidazole phosphoribosyltransferase [EC:2.4.2.21]	0.0242436	0.0240706	0.0267157	0.0278506	0.0316709	0.0328465	0.0274861	0.034213	0.0319396	0.0266091	0.0363759	0.0331798	0.0365936	0.0329094	0.0397548	0.0427881
K00769	gpt; xanthine phosphoribosyltransferase [EC:2.4.2.22]	0	0	0	0	0	0	0	0	0	0	0	0	0	0.000107445	0	0
K00772	mtaP, MTAP; 5'-methylthioadenosine phosphorylase [EC:2.4.2.28]	0	0	0	0	0	0	0	0	0	0	6.12429e-05	0	0	0	0	0
K00773	tgt, QTRT1; queuine tRNA-ribosyltransferase [EC:2.4.2.29]	0.078926	0.070398	0.0731796	0.0912711	0.085507	0.0743455	0.0729249	0.068124	0.063548	0.0773089	0.0574046	0.0672419	0.0631296	0.060201	0.0562241	0.0499133
K00782	lldG; L-lactate dehydrogenase complex protein LldG	0.00538176	0.0035275	0.00199945	0.00261074	0.00568628	0.00285127	0.000384133	0.000735339	0.0017377	0.00693266	0.00200959	0.00116231	0.00125671	0.000889323	0.000228408	0.000627348
K00783	rlmH; 23S rRNA (pseudouridine1915-N3)-methyltransferase [EC:2.1.1.177]	0.109271	0.105398	0.108974	0.101384	0.106407	0.107408	0.121149	0.0934281	0.0985604	0.108354	0.0971461	0.107389	0.100722	0.111929	0.106008	0.115746
K00784	rnz; ribonuclease Z [EC:3.1.26.11]	0.04578	0.0409602	0.0466282	0.0528182	0.0601791	0.0561222	0.050228	0.0542473	0.0640763	0.046627	0.0653389	0.06066	0.0659327	0.0639718	0.0676389	0.0685676
K00786	E2.4.-.-; glycosyltransferase [EC:2.4.-.-]	0.000144826	5.95401e-05	0	0	0.000209016	0.000484783	0	0.000147381	0	5.10286e-05	0	0.00025803	8.44846e-05	0	7.67759e-05	0
K00788	thiE; thiamine-phosphate pyrophosphorylase [EC:2.5.1.3]	0.0589744	0.058127	0.0614442	0.0600902	0.0676035	0.075457	0.0595545	0.0686964	0.0724948	0.0584669	0.0872691	0.0830565	0.0870656	0.0762538	0.0876226	0.102497
K00789	metK; S-adenosylmethionine synthetase [EC:2.5.1.6]	0.154255	0.161098	0.172169	0.184227	0.18932	0.187664	0.18593	0.181925	0.180226	0.162705	0.186825	0.185283	0.185558	0.192181	0.187003	0.180395
K00790	murA; UDP-N-acetylglucosamine 1-carboxyvinyltransferase [EC:2.5.1.7]	0.133519	0.127541	0.131123	0.146378	0.146885	0.141993	0.13604	0.142664	0.135327	0.133011	0.127444	0.146526	0.146778	0.13555	0.1368	0.14126
K00791	miaA, TRIT1; tRNA dimethylallyltransferase [EC:2.5.1.75]	0.128154	0.132873	0.138601	0.120779	0.133209	0.136889	0.141845	0.128414	0.124324	0.133676	0.131574	0.140193	0.128152	0.132078	0.137856	0.163219
K00793	ribE, RIB5; riboflavin synthase [EC:2.5.1.9]	0.021711	0.0146519	0.0131349	0.0210925	0.0208469	0.0150466	0.0125625	0.011333	0.00503033	0.0159151	0.00806274	0.00983042	0.00752986	0.0069555	0.0110669	0.0130261
K00794	ribH, RIB4; 6,7-dimethyl-8-ribityllumazine synthase [EC:2.5.1.78]	0.0481331	0.0413972	0.0456593	0.0532945	0.0619437	0.0583552	0.0575288	0.0703426	0.0848615	0.0644693	0.124127	0.0895444	0.101624	0.0823529	0.108997	0.0993417
K00795	ispA; farnesyl diphosphate synthase [EC:2.5.1.1 2.5.1.10]	7.65808e-05	0.000283363	0.000152486	0.000316798	0.000619917	0.000440381	0.000260693	0.000179477	0	0	5.29105e-05	0	0.000338642	0.000266003	5.91348e-05	9.17181e-05
K00796	folP; dihydropteroate synthase [EC:2.5.1.15]	0.0254634	0.0297643	0.0360904	0.0355093	0.0368862	0.0331174	0.0452259	0.0312525	0.0215341	0.0331657	0.0295349	0.0380556	0.0334485	0.0342388	0.0277712	0.0325081
K00797	speE, SRM; spermidine synthase [EC:2.5.1.16]	0.00252017	0.00171965	0.0021378	0.0033459	0.00242572	0.00258667	0.00307051	0.0037915	0.00367651	0.00209548	0.00509472	0.00703767	0.00600799	0.00376347	0.00360374	0.00236546
K00798	MMAB, pduO; cob(I)alamin adenosyltransferase [EC:2.5.1.17]	0.064498	0.0642444	0.0737953	0.0708894	0.0744606	0.074034	0.0719817	0.0722439	0.0719999	0.070101	0.0773544	0.0755259	0.0839654	0.0743937	0.0810904	0.0938672
K00799	GST, gst; glutathione S-transferase [EC:2.5.1.18]	0	0	0	0	0	0	0	0	0	0	0	7.63421e-05	0	0	0	0
K00800	aroA; 3-phosphoshikimate 1-carboxyvinyltransferase [EC:2.5.1.19]	0.0434766	0.0478843	0.0513871	0.0348328	0.0371973	0.0332066	0.0518213	0.0336976	0.0391342	0.0550553	0.022832	0.0311197	0.0260146	0.0387862	0.0248412	0.0253286
K00805	hepST; heptaprenyl diphosphate synthase [EC:2.5.1.30]	0.0309023	0.0335136	0.0332937	0.0130662	0.0155536	0.0126977	0.0218219	0.0154763	0.0265705	0.0407697	0.00937752	0.0160513	0.00908835	0.0224677	0.0114268	0.00623606
K00806	uppS; undecaprenyl diphosphate synthase [EC:2.5.1.31]	0.113292	0.109108	0.110982	0.105527	0.112179	0.112616	0.112944	0.127942	0.131703	0.112629	0.135192	0.127172	0.130911	0.122834	0.132116	0.124324
K00812	aspB; aspartate aminotransferase [EC:2.6.1.1]	0.0873927	0.0926607	0.10103	0.132282	0.112269	0.115781	0.116071	0.104916	0.0794823	0.0763354	0.0969924	0.102288	0.0954941	0.0809043	0.0976418	0.117536
K00817	hisC; histidinol-phosphate aminotransferase [EC:2.6.1.9]	0.0733911	0.078457	0.0781807	0.0667008	0.0698609	0.069755	0.0801582	0.0700582	0.0665777	0.080996	0.0667188	0.0689479	0.0689774	0.0752628	0.069341	0.0756612
K00818	E2.6.1.11, argD; acetylornithine aminotransferase [EC:2.6.1.11]	0	0	0	0	3.46206e-05	0	0	0	4.67625e-05	0	3.30972e-05	3.29733e-05	0	0	0	0
K00819	rocD, OAT; ornithine--oxo-acid transaminase [EC:2.6.1.13]	0	0	2.28639e-05	0	0	0	0	0	0	0	0	0	0	0	0	0
K00820	glmS, GFPT; glutamine---fructose-6-phosphate transaminase (isomerizing) [EC:2.6.1.16]	0.0532213	0.0526774	0.0446729	0.0428227	0.0435613	0.0341929	0.0386018	0.0385504	0.0516995	0.0600813	0.0376019	0.0481753	0.0405754	0.0446648	0.0352184	0.0267765
K00821	argD; acetylornithine/N-succinyldiaminopimelate aminotransferase [EC:2.6.1.11 2.6.1.17]	0.109585	0.108555	0.102234	0.0812277	0.0860744	0.0855694	0.094756	0.084934	0.106718	0.113722	0.0907428	0.0995507	0.0883761	0.0994675	0.0928399	0.0938197
K00823	puuE; 4-aminobutyrate aminotransferase [EC:2.6.1.19]	0	0	0	0	0	3.99291e-05	0	0	0	0	0	0	0	0	0	0
K00824	dat; D-alanine transaminase [EC:2.6.1.21]	0.000206025	0.000153741	6.46721e-05	6.78451e-05	5.99678e-05	0.000178826	0.000188253	0.000126058	0	4.32199e-05	5.55561e-05	5.5348e-05	0	5.87107e-05	0	0
K00826	E2.6.1.42, ilvE; branched-chain amino acid aminotransferase [EC:2.6.1.42]	0.131869	0.132745	0.139859	0.141783	0.153482	0.153609	0.140031	0.12717	0.104534	0.130091	0.10968	0.125559	0.119196	0.117336	0.119097	0.132858
K00831	serC, PSAT1; phosphoserine aminotransferase [EC:2.6.1.52]	0.081705	0.0801381	0.081897	0.103017	0.0944785	0.0858075	0.0848065	0.088155	0.0642251	0.0785204	0.0643178	0.077765	0.0758058	0.0626403	0.0664628	0.0672997
K00832	tyrB; aromatic-amino-acid transaminase [EC:2.6.1.57]	0.0236308	0.0233044	0.0198317	0.00975007	0.0113289	0.0110197	0.0145054	0.00927059	0.0195392	0.0277116	0.0058096	0.00929277	0.0039241	0.0135054	0.00484125	0.00429408
K00833	bioA; adenosylmethionine---8-amino-7-oxononanoate aminotransferase [EC:2.6.1.62]	0.0267206	0.0205607	0.021318	0.0305775	0.0358593	0.0292103	0.0306963	0.0310857	0.0255721	0.0225315	0.0409637	0.034132	0.033191	0.0241418	0.0351025	0.0332975
K00836	ectB, dat; diaminobutyrate-2-oxoglutarate transaminase [EC:2.6.1.76]	0	3.26117e-05	8.231e-05	4.31741e-05	0	0	3.18869e-05	0	2.65439e-05	0	0	0	0	0	4.41369e-05	0
K00839	pucG; (S)-ureidoglycine---glyoxylate transaminase [EC:2.6.1.112]	0	0	0	0	0	4.09078e-05	0	0	2.69343e-05	2.97667e-05	3.81267e-05	0	0	0	0.000134358	0
K00841	patA; aminotransferase [EC:2.6.1.-]	5.97029e-05	3.72706e-05	0	0	0	0	0	0	0	3.15449e-05	0	0	0	0	0	0
K00844	HK; hexokinase [EC:2.7.1.1]	8.61001e-05	0.000178472	4.50453e-05	0.000189021	0.000208843	0.000124555	6.56775e-05	0.000131703	5.46726e-05	0.000120844	0.000773915	0.000771017	0.000400146	0.000490717	0.000590907	0.00078429
K00845	glk; glucokinase [EC:2.7.1.2]	0.0904818	0.0860581	0.0854094	0.0825622	0.081121	0.0855048	0.0835169	0.0846153	0.071069	0.0828629	0.0836554	0.0798738	0.0817148	0.0733692	0.0829221	0.0921655
K00847	E2.7.1.4, scrK; fructokinase [EC:2.7.1.4]	0.124166	0.122969	0.120057	0.108692	0.112111	0.119011	0.105807	0.109987	0.138978	0.109836	0.138226	0.133935	0.122442	0.130524	0.153351	0.14998
K00848	rhaB; rhamnulokinase [EC:2.7.1.5]	0.0421669	0.039637	0.0435889	0.0454007	0.0450957	0.055546	0.0439047	0.0548697	0.0633581	0.0405549	0.0646806	0.0580801	0.0665554	0.0588426	0.0667126	0.075372
K00849	galK; galactokinase [EC:2.7.1.6]	0.0853646	0.0861418	0.0844221	0.0951509	0.0900977	0.0885601	0.086176	0.0831399	0.0624221	0.0826107	0.0619997	0.0700931	0.0614474	0.0652815	0.0677393	0.0737669
K00850	pfkA, PFK; 6-phosphofructokinase 1 [EC:2.7.1.11]	0.151654	0.152032	0.152432	0.184072	0.186177	0.176008	0.162269	0.167424	0.133592	0.135519	0.141937	0.155435	0.149691	0.138582	0.153083	0.156684
K00851	E2.7.1.12, gntK, idnK; gluconokinase [EC:2.7.1.12]	2.23593e-05	5.56169e-05	0	0	0	0	0	0	0	2.35364e-05	0	0	0	0	3.54121e-05	5.31319e-05
K00852	rbsK, RBKS; ribokinase [EC:2.7.1.15]	0.0327005	0.0373077	0.0298847	0.0158421	0.0174224	0.01538	0.0253929	0.0189621	0.0279291	0.0398882	0.0244757	0.0352473	0.0203791	0.0285875	0.0233976	0.0267398
K00853	araB; L-ribulokinase [EC:2.7.1.16]	0.000102952	5.11192e-05	9.6217e-05	6.83947e-05	9.03323e-05	6.01457e-05	7.04735e-05	0.000252695	0.00128372	0.000174631	0.00134375	0.00139222	0.00216697	0.00259989	0.00233304	0.00135663
K00854	xylB, XYLB; xylulokinase [EC:2.7.1.17]	0.0519681	0.050311	0.0489538	0.0608895	0.0607001	0.0624631	0.0547314	0.0676271	0.0676846	0.0543188	0.0805404	0.0804183	0.0842595	0.0678949	0.0709392	0.0698801
K00857	tdk, TK; thymidine kinase [EC:2.7.1.21]	0.093387	0.0942735	0.0881508	0.103102	0.100894	0.104068	0.0940109	0.0993501	0.0806508	0.0729404	0.0929707	0.0991245	0.0952806	0.0897433	0.105758	0.11256
K00858	ppnK, NADK; NAD+ kinase [EC:2.7.1.23]	0.0748033	0.0745477	0.0739059	0.0624919	0.0657961	0.0732965	0.0732872	0.0693885	0.085801	0.0803188	0.0798287	0.0768866	0.0753393	0.0774962	0.0804847	0.0851846
K00859	coaE; dephospho-CoA kinase [EC:2.7.1.24]	0.0316772	0.0306127	0.0324413	0.0184086	0.0165314	0.0191911	0.0221244	0.0166672	0.0251451	0.0364041	0.0185724	0.0224631	0.0157145	0.0252541	0.0188114	0.0152739
K00860	cysC; adenylylsulfate kinase [EC:2.7.1.25]	0.0424444	0.0467537	0.0505627	0.0568737	0.0512764	0.070388	0.0543254	0.0562075	0.0562525	0.0449717	0.0695652	0.0621069	0.064306	0.0578021	0.0636336	0.0777529
K00863	DAK, TKFC; triose/dihydroxyacetone kinase / FAD-AMP lyase (cyclizing) [EC:2.7.1.28 2.7.1.29 4.6.1.15]	0.00442296	0.00575826	0.00608877	0.00696509	0.00645882	0.00534143	0.00689271	0.00665137	0.00816823	0.00593021	0.0036729	0.00721656	0.00601034	0.00669647	0.00473105	0.00294312
K00864	glpK, GK; glycerol kinase [EC:2.7.1.30]	0.0782762	0.0792762	0.0683566	0.064706	0.0776474	0.0660123	0.0573389	0.0506553	0.0765932	0.0934384	0.0575311	0.0508029	0.0509935	0.0612169	0.048836	0.0335619
K00865	glxK, garK; glycerate 2-kinase [EC:2.7.1.165]	0.0333247	0.0355701	0.0304999	0.0152261	0.0165409	0.0166916	0.0246508	0.021383	0.0338638	0.0400493	0.0190582	0.0186336	0.0157294	0.0253736	0.016559	0.0109951
K00867	coaA; type I pantothenate kinase [EC:2.7.1.33]	0.00324131	0.00398588	0.00414033	0.00378691	0.00428005	0.0032179	0.00414127	0.00299533	0.00524297	0.00222245	0.00152474	0.00470968	0.00302267	0.00515734	0.00364259	0.000761557
K00868	pdxK, pdxY; pyridoxine kinase [EC:2.7.1.35]	0.0475679	0.0478181	0.0479925	0.0524377	0.0523638	0.0589653	0.0483773	0.0599747	0.0633706	0.0414197	0.0696658	0.0544795	0.0616511	0.0597273	0.0625677	0.0725688
K00869	E2.7.1.36, MVK, mvaK1; mevalonate kinase [EC:2.7.1.36]	0.000109532	0	2.86522e-05	6.01159e-05	0	5.28177e-05	0	0	0.000104328	0	9.84538e-05	0	0	0	0.00011565	0
K00872	thrB1; homoserine kinase [EC:2.7.1.39]	0.0273713	0.0282421	0.0244003	0.0101838	0.0116559	0.0104035	0.0176296	0.0122659	0.0218369	0.0312439	0.00481888	0.0139481	0.00751957	0.0166508	0.00860788	0.00546468
K00873	PK, pyk; pyruvate kinase [EC:2.7.1.40]	0.135285	0.140809	0.140218	0.117557	0.12531	0.1249	0.13274	0.11468	0.126123	0.142824	0.111828	0.121157	0.1182	0.127722	0.111088	0.120876
K00874	kdgK; 2-dehydro-3-deoxygluconokinase [EC:2.7.1.45]	0.153325	0.15353	0.15455	0.169398	0.153617	0.152353	0.167522	0.185788	0.167523	0.139174	0.167498	0.138511	0.165692	0.148263	0.16479	0.1667
K00876	udk, UCK; uridine kinase [EC:2.7.1.48]	0.154315	0.145808	0.136311	0.171729	0.165864	0.160492	0.146958	0.142343	0.126911	0.130355	0.13722	0.122866	0.135786	0.116998	0.121959	0.134929
K00877	THI20; hydroxymethylpyrimidine/phosphomethylpyrimidine kinase / thiaminase [EC:2.7.1.49 2.7.4.7 3.5.99.2]	0	0	0	0	0	0	2.37431e-05	0	0	0	0	0	0	0	0	2.46547e-05
K00878	thiM; hydroxyethylthiazole kinase [EC:2.7.1.50]	0.0374951	0.0370988	0.0426995	0.0511529	0.045031	0.0405364	0.0478612	0.0391899	0.0235693	0.0332637	0.0270999	0.027105	0.0334686	0.03098	0.0255187	0.0252095
K00879	fucK; L-fuculokinase [EC:2.7.1.51]	0	3.00192e-05	0	0	0	0	0	0	0	0	0	0	0	0	0	0
K00880	lyxK; L-xylulokinase [EC:2.7.1.53]	0.0037546	0.00111081	0.00136544	0.0029404	0.00349945	0.00255058	0.00217432	0.00465826	0.00122095	0.000290778	0.00123428	0.000585924	0.00139714	0.0007832	0.00108809	0.000544511
K00882	fruK; 1-phosphofructokinase [EC:2.7.1.56]	0.037713	0.0415054	0.0296974	0.0174679	0.019062	0.0164648	0.026988	0.0288928	0.044864	0.0466538	0.0247673	0.0456664	0.0343831	0.0405051	0.0339251	0.0214772
K00884	NAGK, nagK; N-acetylglucosamine kinase [EC:2.7.1.59]	0	0	0	0	0	0	0	0	0	4.00818e-05	0	0	0.000132722	0	0	0
K00886	ppgK; polyphosphate glucokinase [EC:2.7.1.63]	0.000541346	0.000897702	0.000814564	0	0	0	0	0	0	0	0	0	0	0	0	0
K00887	dgkA; undecaprenol kinase [EC:2.7.1.66]	0.0214221	0.0213179	0.0206667	0.00865331	0.0104678	0.0087689	0.0165622	0.0112745	0.0169902	0.0259802	0.00460318	0.0120559	0.00447644	0.0130904	0.00743241	0.00430834
K00888	PI4KA; phosphatidylinositol 4-kinase A [EC:2.7.1.67]	0	0	9.27674e-06	0	0	0	0	0	0	0	0	0	0	0	0	0
K00891	E2.7.1.71, aroK, aroL; shikimate kinase [EC:2.7.1.71]	0.054542	0.0513715	0.0515492	0.0540823	0.0541079	0.0639727	0.0528688	0.0659766	0.0662496	0.0438628	0.0685537	0.063158	0.0768862	0.0640865	0.0698885	0.0825548
K00895	pfp, PFP; diphosphate-dependent phosphofructokinase [EC:2.7.1.90]	0.0970089	0.0949096	0.0968644	0.105252	0.108674	0.107089	0.0951812	0.0934801	0.0743208	0.0896559	0.0739091	0.0791639	0.0740222	0.0749502	0.0828316	0.0949229
K00897	aphA; kanamycin kinase [EC:2.7.1.95]	0.00193758	0.00279316	0.0034212	0.00406035	0.00429388	0.00344	0.00302317	0.00282909	0.00398463	0.00217865	0.000949966	0.00408139	0.00330006	0.00370191	0.00258049	0.000837131
K00899	mtnK; 5-methylthioribose kinase [EC:2.7.1.100]	5.74004e-05	7.12117e-05	0.00011267	9.4276e-05	4.1665e-05	0	3.27573e-05	0	0	0.000121145	0.000116377	3.8647e-05	0.000150554	8.17866e-05	9.09093e-05	3.41846e-05
K00901	dgkA, DGK; diacylglycerol kinase (ATP) [EC:2.7.1.107]	0.0265121	0.0257462	0.0311366	0.0321249	0.034156	0.0305277	0.0305529	0.0352855	0.0377526	0.0221067	0.0408068	0.0397081	0.0421015	0.0355287	0.0410698	0.0455758
K00906	aceK; isocitrate dehydrogenase kinase/phosphatase [EC:2.7.11.5 3.1.3.-]	0	4.72012e-05	1.48916e-05	0	0	0	0	0	0	0	0	0	0	0	0	0
K00912	lpxK; tetraacyldisaccharide 4'-kinase [EC:2.7.1.130]	0.0445044	0.0405669	0.0447809	0.0450804	0.0462608	0.0499551	0.0386893	0.052937	0.0550859	0.0404828	0.0657651	0.0536811	0.0610426	0.0554176	0.0614722	0.0673576
K00917	lacC; tagatose 6-phosphate kinase [EC:2.7.1.144]	0.00863118	0.0123035	0.0148846	0.013474	0.018837	0.0109151	0.014259	0.011436	0.0197002	0.0115973	0.00626589	0.0185984	0.0135577	0.0169167	0.0109621	0.0070708
K00919	ispE; 4-diphosphocytidyl-2-C-methyl-D-erythritol kinase [EC:2.7.1.148]	0.0523426	0.0494773	0.0452573	0.0327507	0.033916	0.0382712	0.0397666	0.0361413	0.0526014	0.0519358	0.0469998	0.0405688	0.036696	0.0495352	0.043243	0.0413555
K00925	ackA; acetate kinase [EC:2.7.2.1]	0.0987226	0.0962052	0.0961499	0.0969753	0.104495	0.101622	0.0953169	0.104252	0.107796	0.0964299	0.106699	0.116299	0.115357	0.105486	0.108333	0.106954
K00926	arcC; carbamate kinase [EC:2.7.2.2]	0.0148056	0.0101889	0.0088597	0.0181917	0.0141498	0.0118148	0.0117022	0.0171347	0.0115979	0.00469655	0.0144454	0.00875495	0.016025	0.00964541	0.0120604	0.00918706
K00927	PGK, pgk; phosphoglycerate kinase [EC:2.7.2.3]	0.13729	0.145006	0.156355	0.18732	0.179109	0.164095	0.183334	0.164651	0.137151	0.139156	0.137895	0.148572	0.151267	0.140799	0.1411	0.146061
K00928	lysC; aspartate kinase [EC:2.7.2.4]	0.103126	0.0956316	0.0944202	0.102569	0.0976421	0.0993339	0.0948347	0.105177	0.101819	0.0955446	0.109952	0.102817	0.112206	0.103846	0.111001	0.104401
K00929	buk; butyrate kinase [EC:2.7.2.7]	0.0560787	0.061554	0.0670285	0.068768	0.0586826	0.0729348	0.0633406	0.0721388	0.0780706	0.0540159	0.0824206	0.0827651	0.0827532	0.0761644	0.0847703	0.0902643
K00930	argB; acetylglutamate kinase [EC:2.7.2.8]	0.0963343	0.104828	0.114792	0.104976	0.109135	0.117302	0.115934	0.108706	0.108171	0.105374	0.113044	0.10954	0.11851	0.119127	0.105718	0.116227
K00931	proB; glutamate 5-kinase [EC:2.7.2.11]	0.0440563	0.0481391	0.0430222	0.0310542	0.0306591	0.0243754	0.0380271	0.032989	0.0364276	0.0466449	0.0232416	0.0288882	0.0215859	0.0310343	0.023181	0.0218602
K00936	pdtaS; two-component system, sensor histidine kinase PdtaS [EC:2.7.13.3]	9.73621e-05	6.0545e-05	0.000229218	0.000400772	0.000247968	0.000246482	8.35518e-05	3.72324e-05	0	7.68658e-05	0.000229725	9.80851e-05	0.000127262	6.93629e-05	0	0.00011568
K00937	ppk; polyphosphate kinase [EC:2.7.4.1]	0.0828574	0.0893954	0.0938126	0.0780805	0.0807117	0.087011	0.0979649	0.0813528	0.0804201	0.089167	0.0762763	0.0775882	0.08325	0.0863304	0.0861659	0.0887989
K00938	E2.7.4.2, mvaK2; phosphomevalonate kinase [EC:2.7.4.2]	0	0	0	0	3.47639e-05	0	5.46633e-05	0	6.82558e-05	2.51445e-05	9.66192e-05	0.000170802	0.000208151	0.000170176	0	0
K00939	adk, AK; adenylate kinase [EC:2.7.4.3]	0.119478	0.110442	0.109134	0.11447	0.110063	0.108925	0.115148	0.122887	0.114089	0.103288	0.114767	0.104225	0.109692	0.107792	0.111749	0.114742
K00940	ndk, NME; nucleoside-diphosphate kinase [EC:2.7.4.6]	0.039436	0.0473542	0.0515187	0.0573949	0.0578562	0.0683329	0.0586732	0.061974	0.0546641	0.0482876	0.0810872	0.0605221	0.0698068	0.0601838	0.0680945	0.0841749
K00941	thiD; hydroxymethylpyrimidine/phosphomethylpyrimidine kinase [EC:2.7.1.49 2.7.4.7]	0.0613986	0.0584406	0.0577798	0.0780533	0.0770266	0.0763952	0.0649744	0.0717212	0.0663118	0.0575482	0.0927842	0.0718354	0.075417	0.0666933	0.0804938	0.0825465
K00942	E2.7.4.8, gmk; guanylate kinase [EC:2.7.4.8]	0.0867456	0.0834456	0.0864058	0.0811735	0.077709	0.0818103	0.0774791	0.0828346	0.0927504	0.0836685	0.0860074	0.0814676	0.0862603	0.0840697	0.0884695	0.0965751
K00943	tmk, DTYMK; dTMP kinase [EC:2.7.4.9]	0.0426417	0.0518755	0.05481	0.030916	0.0391519	0.0318778	0.0502922	0.036488	0.0381345	0.057506	0.0172806	0.0346944	0.0302883	0.0418892	0.0252348	0.027281
K00945	cmk; CMP/dCMP kinase [EC:2.7.4.25]	0.0934852	0.0962798	0.0945146	0.0953609	0.0902624	0.0930554	0.0883228	0.0954076	0.094232	0.0907591	0.0916095	0.0916509	0.0890646	0.0934108	0.0923518	0.0959
K00946	thiL; thiamine-monophosphate kinase [EC:2.7.4.16]	0.0720682	0.0719053	0.0753408	0.0863766	0.0886568	0.0879064	0.0770051	0.0806588	0.0666302	0.062399	0.0767739	0.0708411	0.0781351	0.0703792	0.0868806	0.0938974
K00948	PRPS, prsA; ribose-phosphate pyrophosphokinase [EC:2.7.6.1]	0.112266	0.110581	0.111481	0.138495	0.120993	0.125168	0.118535	0.122998	0.103032	0.1023	0.114792	0.110805	0.110402	0.103742	0.110731	0.102653
K00949	thiN, TPK1, THI80; thiamine pyrophosphokinase [EC:2.7.6.2]	0.020253	0.0222364	0.0192565	0.0070298	0.00769928	0.00560645	0.0132299	0.00764443	0.0135383	0.0272958	0.00480708	0.00763533	0.00460998	0.0104136	0.00499155	0.00393597
K00950	folK; 2-amino-4-hydroxy-6-hydroxymethyldihydropteridine diphosphokinase [EC:2.7.6.3]	0.0453666	0.0452259	0.0580622	0.0549566	0.0523299	0.0637724	0.0545427	0.0560804	0.0467397	0.050231	0.0593404	0.0620276	0.0599543	0.0537807	0.0627049	0.0725508
K00951	relA; GTP pyrophosphokinase [EC:2.7.6.5]	0.121338	0.11246	0.113611	0.128303	0.12379	0.12324	0.120586	0.126771	0.0989561	0.109166	0.113531	0.119509	0.11617	0.106892	0.117105	0.127198
K00954	E2.7.7.3A, coaD, kdtB; pantetheine-phosphate adenylyltransferase [EC:2.7.7.3]	0.0895151	0.0813491	0.0756836	0.0808597	0.0750706	0.0757695	0.0780081	0.0771526	0.0882319	0.0821999	0.0915309	0.0827353	0.0899905	0.0851449	0.0860706	0.088572
K00955	cysNC; bifunctional enzyme CysN/CysC [EC:2.7.7.4 2.7.1.25]	0.00219604	0.00121194	0.00120305	0.00122905	0.00153364	0.00148418	0.00102446	0.00215607	0.00206463	0.000768615	0.00343871	0.00149213	0.00302748	0.00342215	0.00371526	0.00225412
K00956	cysN; sulfate adenylyltransferase subunit 1 [EC:2.7.7.4]	0.00443367	0.00751771	0.00820187	0.0084149	0.00616669	0.00917143	0.01099	0.00693461	0.00545011	0.00504867	0.0106665	0.0121059	0.00969613	0.00725489	0.00829626	0.0123609
K00957	cysD; sulfate adenylyltransferase subunit 2 [EC:2.7.7.4]	0.0641619	0.0838263	0.0955286	0.0939077	0.0818225	0.0957843	0.106234	0.0890538	0.076376	0.0689845	0.0840516	0.0922309	0.0942375	0.0882407	0.0905252	0.104805
K00958	sat, met3; sulfate adenylyltransferase [EC:2.7.7.4]	3.01238e-05	3.75633e-05	0	0	0	0	0	0	0	0	0	0	0	0	0	0
K00962	pnp, PNPT1; polyribonucleotide nucleotidyltransferase [EC:2.7.7.8]	0.118681	0.125574	0.132208	0.138549	0.141272	0.136731	0.142588	0.133658	0.108982	0.120335	0.105861	0.133993	0.121078	0.122521	0.123125	0.129548
K00963	UGP2, galU, galF; UTP--glucose-1-phosphate uridylyltransferase [EC:2.7.7.9]	0.00724259	0.00933125	0.00712514	0.0108466	0.0172606	0.0147376	0.0125281	0.0131253	0.0184068	0.0115272	0.0266855	0.0153551	0.0162838	0.0166705	0.0221649	0.0134258
K00965	galT, GALT; UDPglucose--hexose-1-phosphate uridylyltransferase [EC:2.7.7.12]	0.0387444	0.0387404	0.0334667	0.0228746	0.0231327	0.020537	0.0268773	0.0222169	0.035053	0.0401717	0.0184597	0.0227411	0.020627	0.0303801	0.0224966	0.013878
K00966	GMPP; mannose-1-phosphate guanylyltransferase [EC:2.7.7.13]	0.000108636	0.000188309	0.000310629	0.000631969	0.000264425	0.000262841	0.000609385	0.000370565	8.8127e-05	0	3.93815e-05	0.000162703	0.000211945	0.000128773	9.59195e-05	0.000180471
K00969	nadD; nicotinate-nucleotide adenylyltransferase [EC:2.7.7.18]	0.0996402	0.104288	0.113289	0.0932973	0.100802	0.106104	0.11311	0.106473	0.102357	0.105462	0.0940356	0.0982335	0.103822	0.112558	0.10583	0.109333
K00970	pcnB; poly(A) polymerase [EC:2.7.7.19]	0.0431993	0.0445988	0.0486607	0.0511447	0.0535147	0.0569763	0.0484409	0.0554394	0.0566385	0.0406762	0.0650715	0.0613776	0.0648784	0.0612105	0.0679274	0.0800537
K00971	manC, cpsB; mannose-1-phosphate guanylyltransferase [EC:2.7.7.13]	0.0423862	0.0455668	0.0500827	0.0574743	0.0586239	0.0532724	0.0547972	0.0443198	0.019855	0.0440551	0.0332391	0.0504638	0.0409369	0.0381528	0.0386621	0.0512287
K00972	UAP1; UDP-N-acetylglucosamine/UDP-N-acetylgalactosamine diphosphorylase [EC:2.7.7.23 2.7.7.83]	0.0002583	0.000356944	0.000315317	0.000189021	0.000125306	8.30367e-05	0.000295549	0.000263405	0.000246027	0.00036216	0.000580436	0.00103566	0.000249477	0.000286251	0.000227272	0.000272797
K00973	E2.7.7.24, rfbA, rffH; glucose-1-phosphate thymidylyltransferase [EC:2.7.7.24]	0.0910484	0.10232	0.105949	0.111861	0.119131	0.124801	0.115173	0.104293	0.0902314	0.103847	0.114027	0.0988367	0.107791	0.102645	0.0980168	0.11025
K00974	cca; tRNA nucleotidyltransferase (CCA-adding enzyme) [EC:2.7.7.72 3.1.3.- 3.1.4.-]	0.032223	0.0353271	0.0318112	0.0155855	0.017262	0.015361	0.0216745	0.016968	0.0339308	0.0399819	0.0119465	0.0187617	0.0136802	0.0245731	0.0140527	0.00896219
K00975	glgC; glucose-1-phosphate adenylyltransferase [EC:2.7.7.27]	0.0928149	0.0865361	0.0843146	0.0724898	0.0770512	0.0695019	0.0845195	0.0862619	0.114444	0.095572	0.0881896	0.093604	0.0961322	0.100811	0.0895242	0.0580768
K00978	rfbF; glucose-1-phosphate cytidylyltransferase [EC:2.7.7.33]	0.0538722	0.0558855	0.0561105	0.0600693	0.063772	0.0713125	0.0589	0.0689189	0.0698745	0.047321	0.0815385	0.0674468	0.0812507	0.0785167	0.0809957	0.0814607
K00979	kdsB; 3-deoxy-manno-octulosonate cytidylyltransferase (CMP-KDO synthetase) [EC:2.7.7.38]	0.0375667	0.0371334	0.0346523	0.0398823	0.0498756	0.0519415	0.0353271	0.0434567	0.0369591	0.0329813	0.0541037	0.0447995	0.0511282	0.0419921	0.049262	0.0594192
K00980	tagD; glycerol-3-phosphate cytidylyltransferase [EC:2.7.7.39]	0.0309663	0.0343591	0.0304041	0.0188848	0.0214911	0.0247937	0.0259125	0.0234072	0.0272671	0.034479	0.0199517	0.0198919	0.0208415	0.0291863	0.0171908	0.0181345
K00981	E2.7.7.41, CDS1, CDS2, cdsA; phosphatidate cytidylyltransferase [EC:2.7.7.41]	0.0712941	0.0726658	0.0722294	0.0622576	0.0678156	0.0688524	0.0686693	0.072099	0.0836608	0.0720754	0.0844921	0.0770053	0.081657	0.084944	0.0877415	0.0817964
K00982	glnE; [glutamine synthetase] adenylyltransferase / [glutamine synthetase]-adenylyl-L-tyrosine phosphorylase [EC:2.7.7.42 2.7.7.89]	0	1.39312e-05	0	0	1.83709e-05	0	0	0	0	0	0	0	0	0	0	0
K00983	neuA; N-acylneuraminate cytidylyltransferase [EC:2.7.7.43]	0.000488873	0.000304008	0.000613837	0.000567394	0.000711482	0.000919386	0.000392771	0.00127126	0.00139693	0.000411688	0.00125237	0.000788006	0.00119281	0.000805273	0.0014711	0.000638933
K00984	aadA; streptomycin 3"-adenylyltransferase [EC:2.7.7.47]	0	0	0	0	0	5.71588e-05	0	0	0	0	0	0	0	0	0	0
K00986	ltrA; RNA-directed DNA polymerase [EC:2.7.7.49]	0.0283176	0.0620206	0.0660958	0.0774103	0.067894	0.052127	0.092704	0.0753963	0.0308239	0.0195807	0.039263	0.0263223	0.0373621	0.0281837	0.0302583	0.030714
K00989	rph; ribonuclease PH [EC:2.7.7.56]	0.00531683	0.00477969	0.00478843	0.0079743	0.00740536	0.00613205	0.00462852	0.00666696	0.00416069	0.00239059	0.00613482	0.00361147	0.00751189	0.00330672	0.00510455	0.00424863
K00990	glnD; [protein-PII] uridylyltransferase [EC:2.7.7.59]	0	0	9.73559e-06	0	3.73133e-05	1.85449e-05	0	0	0	0	0	1.74521e-05	0	0	0	0
K00991	ispD; 2-C-methyl-D-erythritol 4-phosphate cytidylyltransferase [EC:2.7.7.60]	0.0868653	0.0845754	0.0767634	0.063093	0.067518	0.0753882	0.0714207	0.0753157	0.0955281	0.0822193	0.0907171	0.0825608	0.0787943	0.0843311	0.0859849	0.0926758
K00992	murU; N-acetyl-alpha-D-muramate 1-phosphate uridylyltransferase [EC:2.7.7.99]	0.000103475	0	0.000243608	8.2594e-05	7.52959e-05	7.48448e-05	0.000118396	0.000237419	0.000143968	0.000272305	0.000279026	6.94953e-05	0	0	8.19402e-05	0.000184413
K00995	pgsA, PGS1; CDP-diacylglycerol---glycerol-3-phosphate 3-phosphatidyltransferase [EC:2.7.8.5]	0.0370709	0.0359822	0.0367433	0.0241815	0.0248594	0.0237558	0.0274457	0.0307363	0.0359521	0.0429593	0.026929	0.0232216	0.0228003	0.026954	0.0236993	0.0157901
K00996	rfbP; undecaprenyl-phosphate galactose phosphotransferase [EC:2.7.8.6]	0.000196328	0.000147643	9.50263e-05	0	0.000174683	0.000137068	8.18695e-05	0.00018023	0	5.3738e-05	6.70953e-05	6.51153e-05	0.000255697	0.000145128	0	6.15531e-05
K00997	acpS; holo-[acyl-carrier protein] synthase [EC:2.7.8.7]	0.0212591	0.0232778	0.0320109	0.0270395	0.0265534	0.0293024	0.034101	0.0245638	0.0158975	0.0237521	0.0130127	0.0253165	0.0203568	0.0237011	0.0186745	0.0191769
K01000	mraY; phospho-N-acetylmuramoyl-pentapeptide-transferase [EC:2.7.8.13]	0.0866045	0.0862343	0.082672	0.0841799	0.0891339	0.086252	0.0839205	0.0902263	0.0894526	0.082623	0.08608	0.0891215	0.0887179	0.090796	0.0915889	0.0881941
K01002	mdoB; phosphoglycerol transferase [EC:2.7.8.20]	0.00010332	4.28333e-05	9.4595e-05	5.67063e-05	7.51835e-05	4.9822e-05	5.91098e-05	2.63405e-05	9.95355e-05	5.43797e-05	2.32175e-05	2.31305e-05	3.0011e-05	7.36075e-05	0	8.1839e-05
K01006	ppdK; pyruvate, orthophosphate dikinase [EC:2.7.9.1]	0.10488	0.0993972	0.0986687	0.121227	0.121101	0.11403	0.106367	0.103887	0.0749026	0.0932883	0.0828337	0.0862404	0.0921599	0.082272	0.0926056	0.0941163
K01007	pps, ppsA; pyruvate, water dikinase [EC:2.7.9.2]	3.99218e-05	4.39069e-05	0.000103853	0.000131464	0	4.99765e-05	2.28394e-05	2.34683e-05	3.80249e-05	1.53732e-05	0.000107652	0	0	0	0	0
K01008	selD, SEPHS; selenide, water dikinase [EC:2.7.9.3]	0.00178045	0.00196058	0.00234166	0.00259668	0.00283357	0.00471381	0.00115187	0.00292539	0.00420429	0.00235817	0.00406898	0.00237415	0.00344593	0.00258039	0.00195887	0.00179594
K01012	bioB; biotin synthase [EC:2.8.1.6]	0.0928874	0.0918078	0.108724	0.10664	0.110156	0.11817	0.111816	0.109384	0.11054	0.0951615	0.123021	0.111611	0.120467	0.113683	0.121462	0.137409
K01023	assT; arylsulfate sulfotransferase [EC:2.8.2.22]	5.50274e-05	0.000114063	0.000100761	6.04026e-05	5.33894e-05	0.000132674	8.39503e-05	0.00011223	6.98836e-05	0	7.41925e-05	2.46382e-05	0.000159836	0	5.81007e-05	0
K01026	pct; propionate CoA-transferase [EC:2.8.3.1]	0.0229335	0.0229332	0.0202716	0.0158339	0.022552	0.0192252	0.0148553	0.00997069	0.0146116	0.0252263	0.00515552	0.00804765	0.00468959	0.0119923	0.00592	0.0045758
K01028	E2.8.3.5A, scoA; 3-oxoacid CoA-transferase subunit A [EC:2.8.3.5]	0	0	0	0	0	0	5.61752e-05	0	0	0	0	0	8.59288e-05	0	0	0
K01031	pcaI; 3-oxoadipate CoA-transferase, alpha subunit [EC:2.8.3.6]	5.17373e-05	0	0	8.55703e-05	0	7.48448e-05	0	0	0	0	0	0	0	0	0	0
K01032	pcaJ; 3-oxoadipate CoA-transferase, beta subunit [EC:2.8.3.6]	0.000106336	0	0	0	0	0	0	0	0	0	0	0	0	0	0	0
K01034	atoD; acetate CoA/acetoacetate CoA-transferase alpha subunit [EC:2.8.3.8 2.8.3.9]	0.000554309	0.000127909	7.87313e-05	0.000417918	0.000154756	0.000525358	0.000408652	0.00129437	0.00140605	0.000671602	0.00270783	0.000706095	0.000926606	0.00232702	0.00193673	0.000821218
K01035	atoA; acetate CoA/acetoacetate CoA-transferase beta subunit [EC:2.8.3.8 2.8.3.9]	0.00269118	0.00190194	0.00169965	0.00199628	0.00130518	0.00122045	0.00229648	0.00266602	0.00105445	0.00038819	0.00291423	0.000849175	0.00119359	0.00120102	0.000756357	0.000751125
K01039	gctA; glutaconate CoA-transferase, subunit A [EC:2.8.3.12]	3.59421e-05	4.47014e-05	0	0	0	0	8.22503e-05	0	0	0	4.84601e-05	0	6.26397e-05	0	0	0
K01040	gctB; glutaconate CoA-transferase, subunit B [EC:2.8.3.12]	0.0144115	0.0105085	0.00955935	0.0164551	0.00936441	0.0118515	0.0140845	0.0145646	0.0061278	0.00537261	0.0152672	0.00535785	0.0153234	0.00983965	0.00699736	0.00810424
K01042	selA; L-seryl-tRNA(Ser) seleniumtransferase [EC:2.9.1.1]	0.000204819	0.000123105	0.000135148	0.000459287	0.000575619	0.000506088	0.000205721	0.000703731	0.000374959	0.000181661	0.000365236	0.000396391	0.000301597	0.000641677	0.000429163	0.00017562
K01046	lip, TGL2; triacylglycerol lipase [EC:3.1.1.3]	0.00107206	0.00085714	0.000766803	0.001513	0.00163536	0.00136625	0.00146031	0.00226912	0.00213949	0.000486682	0.0016879	0.00213894	0.00178142	0.00185484	0.00169882	0.00103113
K01051	E3.1.1.11; pectinesterase [EC:3.1.1.11]	0.00315889	0.00338085	0.00255304	0.00330288	0.0029892	0.0026685	0.00296224	0.00261214	0.00279657	0.00185249	0.00613265	0.00268249	0.0018206	0.00183705	0.0017941	0.00389646
K01053	E3.1.1.17, gnl, RGN; gluconolactonase [EC:3.1.1.17]	0	0	0	0	0	0	0	0	7.27761e-05	0	0.000103018	0	0	0	0	0
K01055	pcaD; 3-oxoadipate enol-lactonase [EC:3.1.1.24]	0	0	0	0	0	0	0	0	0	0	5.96004e-05	0	0	0	0	0
K01056	PTH1, pth, spoVC; peptidyl-tRNA hydrolase, PTH1 family [EC:3.1.1.29]	0.0984925	0.101984	0.0996637	0.102254	0.104201	0.097068	0.112491	0.0908689	0.0822012	0.0941303	0.0818799	0.0938002	0.0881656	0.0849513	0.0880687	0.0992372
K01057	PGLS, pgl, devB; 6-phosphogluconolactonase [EC:3.1.1.31]	0.0217921	0.0214001	0.0214741	0.0189966	0.0248265	0.0283879	0.0245388	0.0241342	0.0291159	0.0186324	0.0286495	0.0272165	0.0326486	0.0297846	0.0324041	0.0351448
K01058	pldA; phospholipase A1/A2 [EC:3.1.1.32 3.1.1.4]	0.00722721	0.010992	0.00939576	0.00996426	0.00975778	0.00875458	0.00991334	0.00952333	0.00464449	0.00582034	0.00557657	0.00269012	0.00364208	0.00279153	0.00282709	0.00336235
K01060	cah; cephalosporin-C deacetylase [EC:3.1.1.41]	7.49182e-05	0	0.000307392	0.000644947	0.0011482	0.00134738	0.00012435	0.000217878	0.0002731	0	9.60228e-05	0.000334821	0.000186179	0.000101475	0.000284915	4.23087e-05
K01061	E3.1.1.45; carboxymethylenebutenolidase [EC:3.1.1.45]	3.85866e-05	0	0	0	0	0	0	0	0	0	0	0	0	0	0	0
K01066	aes; acetyl esterase [EC:3.1.1.-]	0.00194022	0.00206835	0.00168575	0.000513422	0.00126058	0.00150364	0.000713577	0.00127194	0.00214504	0.00167766	0.00359696	0.0008377	0.0013888	0.000937961	0.000548728	0.00078214
K01067	E3.1.2.1, ACH1; acetyl-CoA hydrolase [EC:3.1.2.1]	4.44601e-05	0	3.48905e-05	0.000256216	0.00223233	0.00273349	0.0017042	0.0041485	0.00745317	0.00531189	0.0137573	0.00606162	0.00646999	0.00728511	0.0111603	0.00538813
K01069	gloB, gloC, HAGH; hydroxyacylglutathione hydrolase [EC:3.1.2.6]	4.93054e-05	0	1.93878e-05	0	0.000224546	0	5.15671e-05	7.55809e-05	0	0	3.33098e-05	6.59466e-05	4.30564e-05	7.10271e-05	0	2.93534e-05
K01071	MCH; medium-chain acyl-[acyl-carrier-protein] hydrolase [EC:3.1.2.21]	0.000330991	5.88081e-05	0.000221897	0.000154147	0	6.84032e-05	0	0	0.000540452	0.00064506	0.000191259	0	0	0	7.33842e-05	0.000275262
K01077	E3.1.3.1, phoA, phoB; alkaline phosphatase [EC:3.1.3.1]	0.0486318	0.0509309	0.0530861	0.0599636	0.0565607	0.0601622	0.0566489	0.0643146	0.0634493	0.0471935	0.0700311	0.0644833	0.0734511	0.0661484	0.0733319	0.0738905
K01079	serB, PSPH; phosphoserine phosphatase [EC:3.1.3.3]	0.055733	0.0541264	0.0560329	0.068036	0.0666167	0.0600844	0.0570585	0.0593329	0.0493694	0.046637	0.057024	0.0505868	0.0577287	0.0512294	0.0577563	0.0657245
K01081	E3.1.3.5; 5'-nucleotidase [EC:3.1.3.5]	0.0310819	0.0285292	0.0347159	0.0313586	0.0350161	0.0372799	0.0313491	0.0409857	0.0406241	0.0292725	0.0496412	0.0408639	0.0461336	0.0398558	0.0475961	0.0548541
K01082	cysQ, MET22, BPNT1; 3'(2'), 5'-bisphosphate nucleotidase [EC:3.1.3.7]	0	0	0	0	0.000123463	6.13617e-05	0	0.000129766	3.99607e-05	0	0	0.000113952	0	0.00024175	6.71789e-05	0.000302383
K01089	hisB; imidazoleglycerol-phosphate dehydratase / histidinol-phosphatase [EC:4.2.1.19 3.1.3.15]	0.00981051	0.00775289	0.00604761	0.00844601	0.0100773	0.00800796	0.00474338	0.00666042	0.00571658	0.00995389	0.0118427	0.00660479	0.00659108	0.00534719	0.00722607	0.00989958
K01090	E3.1.3.16; protein phosphatase [EC:3.1.3.16]	0	0	0	0	0	0	0	0	0	0	0	0	0	0	0	5.46137e-05
K01091	gph; phosphoglycolate phosphatase [EC:3.1.3.18]	0.0982575	0.107663	0.109838	0.0901346	0.0925324	0.105512	0.108816	0.100965	0.0953874	0.109209	0.0931248	0.101241	0.0983797	0.107924	0.108663	0.111045
K01092	E3.1.3.25, IMPA, suhB; myo-inositol-1(or 4)-monophosphatase [EC:3.1.3.25]	0.0045535	0.00383503	0.00310423	0.00196508	0.0043109	0.00287231	0.00187121	0.0020156	0.00319193	0.00406762	0.0095602	0.00533342	0.00351182	0.00259503	0.00371577	0.00509724
K01101	E3.1.3.41; 4-nitrophenyl phosphatase [EC:3.1.3.41]	0.0221653	0.0236128	0.0217054	0.0121683	0.0155379	0.0120338	0.0181894	0.0100981	0.0184646	0.028335	0.00466227	0.0114264	0.00626716	0.0140625	0.00808257	0.00453357
K01104	E3.1.3.48; protein-tyrosine phosphatase [EC:3.1.3.48]	0.147917	0.15249	0.148913	0.0973463	0.100106	0.107087	0.12561	0.106237	0.137196	0.158206	0.105707	0.11187	0.10023	0.117344	0.102258	0.10966
K01114	plc; phospholipase C [EC:3.1.4.3]	0	0	1.25403e-05	8.11821e-05	0	0	1.82842e-05	0	0	0	0	0	0	0	0	0
K01118	acpD, azoR; FMN-dependent NADH-azoreductase [EC:1.7.1.17]	0.00824415	0.0101062	0.0110176	0.012002	0.0140307	0.0106908	0.0118947	0.0117486	0.0168259	0.0116979	0.00485348	0.0151186	0.0126304	0.0159431	0.00958521	0.00476031
K01119	cpdB; 2',3'-cyclic-nucleotide 2'-phosphodiesterase / 3'-nucleotidase [EC:3.1.4.16 3.1.3.6]	0.0292519	0.0290463	0.0308604	0.0312166	0.0327358	0.0365848	0.0300649	0.0386295	0.0389926	0.0270835	0.0467809	0.0367722	0.0404265	0.037584	0.045402	0.0480296
K01126	E3.1.4.46, glpQ, ugpQ; glycerophosphoryl diester phosphodiesterase [EC:3.1.4.46]	0.0550308	0.0586983	0.0490071	0.0181106	0.0189699	0.0218915	0.0316575	0.0236219	0.0491904	0.0651479	0.0315759	0.025204	0.0162175	0.038924	0.0174953	0.0128103
K01129	dgt; dGTPase [EC:3.1.5.1]	0.0312323	0.027892	0.0282133	0.0358569	0.0347446	0.0313417	0.0299867	0.0332313	0.0215698	0.0217162	0.0270624	0.0189724	0.028024	0.0243985	0.0239866	0.0200186
K01130	E3.1.6.1, aslA; arylsulfatase [EC:3.1.6.1]	0.000103941	0.000443626	0.000100471	0.000136913	0.000151161	0.000120291	9.51436e-05	0.000349783	3.96007e-05	4.3765e-05	0.000110447	0.000139617	3.60994e-05	0.000182419	0.000131695	0.000123496
K01133	betC; choline-sulfatase [EC:3.1.6.6]	0.000871192	0.0012885	0.000794543	0.00104675	0.00181617	0.00126029	0.00169729	0.0015127	0.000919504	0.00126405	0.00707943	0.00853941	0.00562185	0.0034891	0.0054818	0.00872838
K01138	K01138; uncharacterized sulfatase [EC:3.1.6.-]	0.00496643	0.00408619	0.00409733	0.00775819	0.00396608	0.00401601	0.00428383	0.00568792	0.00354177	0.00284183	0.00604371	0.00328423	0.0061698	0.00460873	0.00528415	0.0045996
K01139	spoT; GTP diphosphokinase / guanosine-3',5'-bis(diphosphate) 3'-diphosphatase [EC:2.7.6.5 3.1.7.2]	0	0	0	0	0	0	0	0	0	1.67514e-05	0	0	0	0	0	0
K01141	sbcB, exoI; exodeoxyribonuclease I [EC:3.1.11.1]	4.77097e-05	0.000149139	0.000110995	0.00015711	6.75693e-05	0	2.65617e-05	0.000110448	2.33316e-05	2.44362e-05	6.43261e-05	3.23538e-05	0	0	0	0
K01142	E3.1.11.2, xthA; exodeoxyribonuclease III [EC:3.1.11.2]	0.0669419	0.0760509	0.0824736	0.0660385	0.066728	0.0744175	0.0871369	0.0815776	0.0752598	0.0870892	0.0514035	0.0758451	0.0810651	0.0827577	0.0707263	0.0546018
K01144	E3.1.11.5; exodeoxyribonuclease V [EC:3.1.11.5]	0.0426053	0.0416795	0.046479	0.0468476	0.0504441	0.0541023	0.0447496	0.0526827	0.0557841	0.0394449	0.0679573	0.0618585	0.0624094	0.0568051	0.0668578	0.0796343
K01147	rnb; exoribonuclease II [EC:3.1.13.1]	0	0	0	0	0	0	0	2.72769e-05	0	0	0	0	0	0	0	0
K01151	nfo; deoxyribonuclease IV [EC:3.1.21.2]	0.0871637	0.0961894	0.0989155	0.0885773	0.0896257	0.0972672	0.0997736	0.0904862	0.101377	0.0982972	0.104275	0.0966354	0.104981	0.104116	0.101729	0.104419
K01152	isftu1; isfu1 transposase	0.000221023	5.49776e-05	0.00010407	0.000218352	0.000257333	0.000127896	0.000151738	0.000135235	0.000210521	0	0	0	0	0	0	5.25212e-05
K01153	hsdR; type I restriction enzyme, R subunit [EC:3.1.21.3]	0.070596	0.0758725	0.0740291	0.0694325	0.0645502	0.0549103	0.0877469	0.0805852	0.0688424	0.0677459	0.0600209	0.0665386	0.0705456	0.0606724	0.0581531	0.044203
K01154	hsdS; type I restriction enzyme, S subunit [EC:3.1.21.3]	0.0323015	0.0338719	0.0367196	0.0263187	0.0286074	0.0231648	0.0355761	0.0258134	0.0429705	0.034331	0.0240922	0.0407615	0.026097	0.0353737	0.0324899	0.0218869
K01155	E3.1.21.4; type II restriction enzyme [EC:3.1.21.4]	0.0315123	0.0311988	0.0316329	0.0336385	0.034474	0.0367834	0.0335937	0.0363165	0.038905	0.0293224	0.044408	0.0371512	0.0449118	0.0377544	0.0479478	0.0516421
K01156	res; type III restriction enzyme [EC:3.1.21.5]	0.000485351	7.33173e-05	0.000293583	0.000378908	0.000295652	0.000334954	0.000247191	0.000469761	0.000183522	0.000112275	0.000516071	0.000207861	0.000291191	0.000195483	0.00017791	0.000168905
K01159	ruvC; crossover junction endodeoxyribonuclease RuvC [EC:3.1.22.4]	0.062784	0.0592834	0.0742014	0.0833376	0.0729241	0.0814733	0.082728	0.0721392	0.0511605	0.0611183	0.0672083	0.0720733	0.0763039	0.0690408	0.0707064	0.0841958
K01160	rusA; crossover junction endodeoxyribonuclease RusA [EC:3.1.22.4]	0.00398719	0.00432585	0.00485992	0.00530788	0.0046916	0.00392715	0.00650352	0.00519063	0.00702985	0.0033934	0.0028595	0.00660921	0.00487899	0.004835	0.00456816	0.00272145
K01163	K01163; uncharacterized protein	0.0420873	0.045145	0.0444746	0.0493075	0.0523005	0.0558238	0.0441101	0.0563586	0.0583419	0.0422153	0.0712836	0.0646583	0.0669971	0.0613381	0.0707636	0.0836841
K01164	POP1; ribonuclease P/MRP protein subunit POP1 [EC:3.1.26.5]	0	0	0	0	0	0	0	0	0	0	1.78801e-05	0	0	3.77908e-05	0	0
K01173	ENDOG; endonuclease G, mitochondrial	0.00251382	0.00300926	0.0022268	0.00240264	0.00262992	0.00270899	0.00198181	0.00197506	0.00182723	0.00245435	0.00461627	0.00255787	0.00263893	0.00255354	0.00212564	0.00318664
K01176	AMY, amyA, malS; alpha-amylase [EC:3.2.1.1]	0.110549	0.116835	0.109196	0.0815764	0.0888149	0.0904167	0.104151	0.0871683	0.101884	0.128335	0.0919936	0.0996695	0.0898028	0.102562	0.090485	0.0991656
K01179	E3.2.1.4; endoglucanase [EC:3.2.1.4]	0.0521847	0.0550178	0.0468468	0.0384237	0.0396778	0.0415105	0.0411636	0.0421478	0.0493254	0.0593984	0.0426441	0.0432033	0.0411613	0.0480533	0.0428959	0.0426287
K01181	E3.2.1.8, xynA; endo-1,4-beta-xylanase [EC:3.2.1.8]	0.000337531	0.000267139	0.00021672	0.000202092	0.000704728	0.000577061	0.000280876	0.000563238	0.000251468	0.000395224	0.0029411	0.0029676	0.00147302	0.00118046	0.00145792	0.00271772
K01182	IMA, malL; oligo-1,6-glucosidase [EC:3.2.1.10]	0.00734952	0.0154005	0.00876608	0.0103427	0.0113193	0.00832076	0.00981529	0.0238714	0.0273709	0.01798	0.0166262	0.0305528	0.0306355	0.0249606	0.0238761	0.0115073
K01183	E3.2.1.14; chitinase [EC:3.2.1.14]	0	0	0	0	0	0	6.1784e-05	0	0	0	0	0	0.00011109	0	0	0
K01185	E3.2.1.17; lysozyme [EC:3.2.1.17]	0.0261538	0.0363062	0.0335233	0.0464657	0.0410658	0.0380578	0.0455465	0.0406423	0.008782	0.0145902	0.0184398	0.0231755	0.0184674	0.0157482	0.0233543	0.0288225
K01186	NEU1; sialidase-1 [EC:3.2.1.18]	0.0377729	0.0393636	0.0368233	0.0350582	0.039546	0.0459136	0.0340859	0.0458765	0.0496191	0.0323169	0.0620727	0.0398718	0.0482433	0.0440193	0.0502101	0.0582047
K01187	malZ; alpha-glucosidase [EC:3.2.1.20]	0.0581659	0.061916	0.0634799	0.0634496	0.0631659	0.0722301	0.0654965	0.084236	0.0874915	0.0557004	0.0915816	0.0821179	0.0914854	0.0813672	0.0935535	0.0883289
K01190	lacZ; beta-galactosidase [EC:3.2.1.23]	0.211404	0.219504	0.226329	0.239882	0.238351	0.270608	0.23154	0.2612	0.276805	0.19497	0.299499	0.269315	0.293826	0.268332	0.309166	0.331219
K01191	MAN2C1; alpha-mannosidase [EC:3.2.1.24]	0.00167848	0.00141473	0.00108169	0.00108994	0.00120908	0.00132225	0.001084	0.00196402	0.000818864	0.000108729	0.000759135	0.000608605	0.000419593	0.000458246	0.000934203	0.000438934
K01192	E3.2.1.25, MANBA, manB; beta-mannosidase [EC:3.2.1.25]	0.0285098	0.0311668	0.0310237	0.0316784	0.0349094	0.0379998	0.0311267	0.0365374	0.0382488	0.0273555	0.0480559	0.0395755	0.0449172	0.0397252	0.0488109	0.0555883
K01193	INV, sacA; beta-fructofuranosidase [EC:3.2.1.26]	0.0286609	0.0299155	0.0273575	0.0148563	0.0147899	0.014608	0.0182353	0.0163982	0.0227934	0.0370673	0.0108132	0.0306213	0.0136614	0.0168914	0.00773073	0.00659634
K01195	uidA, GUSB; beta-glucuronidase [EC:3.2.1.31]	0.00178151	0.00252609	0.00148786	0.000724855	0.00175637	0.00144129	0.000765895	0.00108339	0.00273832	0.00159316	0.00356516	0.000720053	0.000967642	0.00111839	0.000667131	0.000772195
K01197	hya; hyaluronoglucosaminidase [EC:3.2.1.35]	0.00498784	0.00493464	0.0049287	0.0062711	0.00571114	0.00645835	0.00537733	0.00540193	0.00575879	0.00517113	0.0112195	0.00874096	0.00727118	0.00656882	0.00776279	0.0108923
K01198	xynB; xylan 1,4-beta-xylosidase [EC:3.2.1.37]	0.00135329	0.00171926	0.00102497	0.00167365	0.0017205	0.00186526	0.00119626	0.00264296	0.00467567	0.00382467	0.00262607	0.0087842	0.00491721	0.00157239	0.00165121	0.00107228
K01200	pulA; pullulanase [EC:3.2.1.41]	0.0398035	0.0371815	0.0364683	0.0274675	0.0284342	0.022936	0.0313658	0.0215142	0.019181	0.0350339	0.0117033	0.0134545	0.0123219	0.0154762	0.0112472	0.0107442
K01201	GBA, srfJ; glucosylceramidase [EC:3.2.1.45]	0.00527696	0.00330452	0.00253417	0.00534545	0.00456169	0.00287975	0.00234231	0.00227359	0.00151574	0.00652332	0.0038075	0.00417986	0.00271584	0.00245141	0.00272627	0.00366275
K01205	NAGLU; alpha-N-acetylglucosaminidase [EC:3.2.1.50]	0.00374811	0.00410481	0.00472304	0.00318851	0.00436697	0.00426914	0.00429751	0.00386575	0.00359535	0.00409903	0.00555345	0.00283422	0.00345145	0.00304248	0.00268941	0.00350084
K01206	FUCA; alpha-L-fucosidase [EC:3.2.1.51]	0.186448	0.190409	0.192538	0.209598	0.208792	0.2439	0.196485	0.232781	0.237424	0.175258	0.270832	0.237096	0.265011	0.240395	0.285108	0.320313
K01207	nagZ; beta-N-acetylhexosaminidase [EC:3.2.1.52]	9.19299e-05	8.94986e-05	4.64049e-05	0.00102422	0.000264618	0.000228051	0.00015695	0.00012062	0.000704348	0.000894166	0.000587845	0.0016226	0.00109999	0.000921888	0.000562713	0.000605241
K01208	cd, ma, nplT; cyclomaltodextrinase / maltogenic alpha-amylase / neopullulanase [EC:3.2.1.54 3.2.1.133 3.2.1.135]	0.000495623	0.000145879	0.000155142	0	5.85051e-05	7.80775e-05	0.000108331	0.000117194	0.00054473	0.000290849	0.000103971	0.000104339	6.41382e-05	0.000107295	2.9143e-05	6.76073e-05
K01209	abfA; alpha-L-arabinofuranosidase [EC:3.2.1.55]	0.00779161	0.00998836	0.00857693	0.0109459	0.0125089	0.0100404	0.0138354	0.0145486	0.0166955	0.0133685	0.0225334	0.0204827	0.0232273	0.0150178	0.0188974	0.0161435
K01210	E3.2.1.58; glucan 1,3-beta-glucosidase [EC:3.2.1.58]	1.50031e-05	0	0	0	0	2.1704e-05	0	0	0	0	0	0	0	0	0	0
K01214	ISA, treX; isoamylase [EC:3.2.1.68]	0.00865513	0.00558057	0.0055996	0.00909356	0.00669781	0.00538892	0.00543142	0.010797	0.00792754	0.00347197	0.0091809	0.00573477	0.0105519	0.00742471	0.00802862	0.00453721
K01215	dexB; glucan 1,6-alpha-glucosidase [EC:3.2.1.70]	0.000464016	0.000285392	0.000395775	0.000833324	0.000862466	0.000487075	0.000262695	0.000419107	0.000825704	0.000336314	0.00136927	0.00051014	0.00121996	0.00132779	0.00107071	0.000651163
K01218	gmuG; mannan endo-1,4-beta-mannosidase [EC:3.2.1.78]	0.00056433	0.00109178	0.000319846	0.000929182	0.00155134	0.000997795	0.000322855	0.000671397	0.000179172	0.000586214	0.000338167	0.00167997	0.000450522	0.000670068	0.000546194	0.000819502
K01220	E3.2.1.85, lacG; 6-phospho-beta-galactosidase [EC:3.2.1.85]	0.0341213	0.0357866	0.0364964	0.03239	0.0451799	0.0345106	0.031346	0.0226291	0.0382363	0.0407617	0.0135586	0.0286167	0.02073	0.033188	0.0197774	0.0113843
K01222	E3.2.1.86A, celF; 6-phospho-beta-glucosidase [EC:3.2.1.86]	0.0269108	0.0284019	0.0241466	0.0124969	0.0130454	0.0126546	0.0160296	0.010054	0.0224478	0.033149	0.00695403	0.00936391	0.00512167	0.0142044	0.00803976	0.00477469
K01223	E3.2.1.86B, bglA; 6-phospho-beta-glucosidase [EC:3.2.1.86]	0.117447	0.119688	0.109159	0.0992912	0.116692	0.0994388	0.0797293	0.0641238	0.0934538	0.12742	0.0362427	0.0680437	0.0367639	0.0751664	0.0469821	0.0313408
K01224	E3.2.1.89; arabinogalactan endo-1,4-beta-galactosidase [EC:3.2.1.89]	0	0	0	0	0	4.43893e-05	0	0	0	4.79085e-05	0	3.0567e-05	0.00041181	0	0	0
K01226	treC; trehalose-6-phosphate hydrolase [EC:3.2.1.93]	0.000417871	0.000206943	0.00019671	0.00083055	0.000947612	0.000818484	4.78304e-05	3.13466e-05	0.00031736	0.00046203	0.000195375	5.60994e-05	7.14293e-05	0.000116796	0.000165036	7.49541e-05
K01227	E3.2.1.96; mannosyl-glycoprotein endo-beta-N-acetylglucosaminidase [EC:3.2.1.96]	0.00505835	0.00644718	0.0073227	0.00801091	0.00735122	0.00609728	0.00731957	0.00587915	0.00879999	0.00650854	0.00306654	0.00893582	0.00557234	0.0080448	0.00456825	0.00289907
K01232	glvA; maltose-6'-phosphate glucosidase [EC:3.2.1.122]	0.0101393	0.00966411	0.00719225	0.00976871	0.0125152	0.00867171	0.00927488	0.00709637	0.00367541	0.00352263	0.00369398	0.00575635	0.00532412	0.00525454	0.00285806	0.00242186
K01235	aguA; alpha-glucuronidase [EC:3.2.1.139]	7.12186e-05	2.12896e-05	1.39724e-05	2.93158e-05	0	0	0	0	0	0.000157725	0	0	2.90149e-05	2.36193e-05	0	6.34631e-05
K01236	treZ, glgZ; maltooligosyltrehalose trehalohydrolase [EC:3.2.1.141]	0	0	0	0	0	0	1.92437e-05	0	0	0	0	0	0	0	0	0
K01239	iunH; purine nucleosidase [EC:3.2.2.1]	0.00369338	0.00206959	0.000258951	0.000543653	0.00333567	5.34948e-05	0.00198496	0.00418689	0.0120638	0.00894301	0.00537154	0.03247	0.015719	0.0206746	0.0197743	0.015901
K01241	amn; AMP nucleosidase [EC:3.2.2.4]	0.0274473	0.0279883	0.0354835	0.0367926	0.0356546	0.0433815	0.0365876	0.0383405	0.0336807	0.0278302	0.0468836	0.0449459	0.0469945	0.0382256	0.0457912	0.052369
K01243	mtnN, mtn, pfs; adenosylhomocysteine nucleosidase [EC:3.2.2.9]	0.0829167	0.0805374	0.0796296	0.0622449	0.0674052	0.0729507	0.0703446	0.0721555	0.0872134	0.0830935	0.0864999	0.0822995	0.0783858	0.0854918	0.0858207	0.0897482
K01246	tag; DNA-3-methyladenine glycosylase I [EC:3.2.2.20]	0.0757885	0.0889442	0.096513	0.119403	0.116323	0.107962	0.113992	0.109864	0.0597973	0.0474605	0.0719444	0.0781345	0.0869802	0.0697273	0.0815244	0.0868808
K01247	alkA; DNA-3-methyladenine glycosylase II [EC:3.2.2.21]	0.000210729	0.000131043	0.000206715	0.000347368	7.66711e-05	7.62118e-05	0	8.05851e-05	5.01789e-05	5.54557e-05	0.000142061	0.000281146	9.18143e-05	0.000150128	0	0
K01250	rihA; pyrimidine-specific ribonucleoside hydrolase [EC:3.2.-.-]	0	3.19581e-05	0	0	0	5.34948e-05	4.15131e-05	5.65645e-05	3.52218e-05	0	0	9.93426e-05	0	5.26891e-05	5.74612e-05	4.3936e-05
K01251	E3.3.1.1, ahcY; adenosylhomocysteinase [EC:3.3.1.1]	0.00862407	0.0135417	0.0153421	0.0180698	0.0129784	0.0190954	0.0197109	0.0149401	0.0114351	0.0111012	0.0175904	0.0227933	0.0159104	0.0141905	0.0166474	0.0219616
K01255	CARP, pepA; leucyl aminopeptidase [EC:3.4.11.1]	0.00150231	0.000882855	0.00132857	0.00194019	0.00230014	0.00177444	0.00109948	0.00248457	0.00284141	0.00179155	0.00232207	0.0036756	0.00369223	0.0023469	0.00305043	0.00289372
K01256	pepN; aminopeptidase N [EC:3.4.11.2]	0.00393636	0.00512873	0.00599725	0.00562854	0.00787019	0.00429782	0.00600995	0.00588172	0.00599898	0.00414578	0.0026523	0.00614964	0.00470153	0.00628386	0.00474813	0.0022785
K01258	pepT; tripeptide aminopeptidase [EC:3.4.11.4]	0.0592771	0.0565654	0.0538929	0.0541517	0.049786	0.0444533	0.0504993	0.0426247	0.0330966	0.0511321	0.025578	0.0351298	0.0279098	0.0320946	0.0322332	0.0357744
K01259	pip; proline iminopeptidase [EC:3.4.11.5]	0.000744195	0.000810614	0.00092393	0.000907688	0.000745585	0.00108231	0.00094616	0.000602325	0.000675104	0.000207249	0.000902549	0.000634708	0.00096076	0.000448847	0.000997824	0.000467851
K01261	pepA; glutamyl aminopeptidase [EC:3.4.11.7]	0.00373747	0.00561841	0.00527943	0.0050836	0.0062907	0.00357315	0.00494579	0.00462331	0.00702689	0.00400265	0.00346169	0.00650456	0.00453155	0.005881	0.00458103	0.00278022
K01262	pepP; Xaa-Pro aminopeptidase [EC:3.4.11.9]	0.110847	0.112029	0.112519	0.105705	0.106099	0.117748	0.103223	0.116599	0.131489	0.108596	0.13616	0.117325	0.123822	0.126046	0.134072	0.142112
K01265	map; methionyl aminopeptidase [EC:3.4.11.18]	0.130533	0.127612	0.130311	0.139161	0.143646	0.141014	0.128645	0.141516	0.146471	0.13517	0.160689	0.146407	0.149772	0.14348	0.158633	0.172692
K01266	dmpA, dap; D-aminopeptidase [EC:3.4.11.19]	0	0	7.71656e-05	0	0	0	0	0	0	0	0	0	0	4.67017e-05	0	0
K01267	DNPEP; aspartyl aminopeptidase [EC:3.4.11.21]	0.044039	0.0429959	0.0427754	0.0347024	0.0351611	0.03116	0.0369796	0.030012	0.0275387	0.0478344	0.0173324	0.0190305	0.0140903	0.0206249	0.0172479	0.0156715
K01270	pepD; dipeptidase D [EC:3.4.13.-]	0.0973146	0.0904524	0.0978377	0.108555	0.110163	0.122469	0.0979537	0.10852	0.10741	0.08516	0.126384	0.111692	0.119726	0.110648	0.131638	0.150082
K01271	pepQ; Xaa-Pro dipeptidase [EC:3.4.13.9]	0.00417906	0.00471877	0.0053293	0.00362545	0.00594245	0.00318351	0.00551115	0.00531762	0.00625436	0.00365884	0.00253189	0.00672652	0.00450039	0.00445477	0.00520308	0.00193219
K01273	DPEP; membrane dipeptidase [EC:3.4.13.19]	0.0259756	0.0258853	0.0215082	0.00772352	0.00911653	0.00833223	0.0150461	0.00903645	0.0179769	0.030098	0.00521158	0.00943323	0.00424627	0.0147029	0.0064227	0.0047277
K01274	E3.4.13.-; D-alanyl-D-alanine dipeptidase [EC:3.4.13.-]	2.46526e-05	0	0	0	0	0	0	0	0	0	0	0	0	0	0	0
K01277	DPP3; dipeptidyl-peptidase III [EC:3.4.14.4]	0.0525288	0.0520617	0.0551073	0.0620954	0.061899	0.0633425	0.0592182	0.0636443	0.049606	0.0438576	0.0603461	0.0532059	0.0595714	0.0509423	0.0601304	0.0708933
K01278	DPP4, CD26; dipeptidyl-peptidase 4 [EC:3.4.14.5]	0.0407258	0.0406161	0.042499	0.047108	0.0474662	0.0518006	0.0439033	0.0488245	0.0501394	0.0387917	0.0655822	0.0545366	0.0560985	0.0524064	0.0638513	0.0728352
K01281	pepX; X-Pro dipeptidyl-peptidase [EC:3.4.14.11]	0.00340225	0.00472037	0.00497204	0.00482426	0.00591975	0.00409057	0.00545003	0.00430217	0.00614991	0.00409071	0.00216108	0.00572776	0.00537601	0.00601112	0.004646	0.00231761
K01282	E3.4.14.-; dipeptidyl aminopeptidase [EC:3.4.14.-]	1.23e-05	3.05952e-05	5.79153e-05	0	1.79008e-05	0	0	0	0	1.29475e-05	1.65839e-05	0	2.27459e-05	0	0	0
K01283	ACE, CD143; peptidyl-dipeptidase A [EC:3.4.15.1]	0	0	0	0	0	0	0	0	0	0	0	0	0	2.63869e-05	0	0
K01284	dcp; peptidyl-dipeptidase Dcp [EC:3.4.15.5]	0.118781	0.112446	0.120271	0.128223	0.128635	0.137475	0.117059	0.13697	0.131281	0.103773	0.155647	0.132588	0.143705	0.135526	0.156238	0.172817
K01286	E3.4.16.4; D-alanyl-D-alanine carboxypeptidase [EC:3.4.16.4]	5.15682e-05	0	7.11055e-05	0	0.000167868	0	0.00017279	0	0.000137226	0	0.000162887	0.000162277	0.000105274	8.60681e-05	9.56684e-05	3.58849e-05
K01295	cpg; glutamate carboxypeptidase [EC:3.4.17.11]	0.000968656	0.000536318	0.000524447	0.00090295	0.000535508	0.000488571	0.00137386	0.00107945	0.000293829	0.000161845	0.000207964	0.000325295	0.000215052	4.23686e-05	0.000143046	0.000182678
K01297	ldcA; muramoyltetrapeptide carboxypeptidase [EC:3.4.17.13]	0.00268127	0.00352231	0.00230594	0.00207387	0.00247414	0.0022558	0.00133619	0.00255663	0.00345202	0.00236	0.00559556	0.00111528	0.00124404	0.00158143	0.000847077	0.00216518
K01299	E3.4.17.19; carboxypeptidase Taq [EC:3.4.17.19]	0.000715319	0.00430475	0.00211866	0.00265953	0.00285447	0.00310441	0.00327389	0.00875348	0.0113408	0.00500366	0.00640648	0.0099779	0.0113808	0.00890994	0.00793033	0.00337217
K01303	APEH; acylaminoacyl-peptidase [EC:3.4.19.1]	0	0	6.93269e-05	0.000407278	0.000797121	0.000690108	2.02162e-05	0	0	1.85985e-05	0	0	3.09344e-05	2.51746e-05	2.79826e-05	4.19848e-05
K01304	pcp; pyroglutamyl-peptidase [EC:3.4.19.3]	0.0229841	0.0286675	0.0319952	0.0297436	0.0383697	0.0286164	0.0341346	0.0315662	0.0453301	0.0270615	0.0170351	0.0433192	0.0350685	0.0401546	0.0313367	0.0148112
K01305	iadA; beta-aspartyl-dipeptidase (metallo-type) [EC:3.4.19.-]	0.000996663	0.000672635	0.00040072	0.000642874	0.00118099	0.00121455	0.000933303	0.000876829	0.00034275	0.000316609	0.000444572	0.000364735	0.000156275	0.000301385	0.000238801	0.000572859
K01308	yqgT; g-D-glutamyl-meso-diaminopimelate peptidase [EC:3.4.19.11]	0.000131107	6.52235e-05	2.05775e-05	0	7.63226e-05	0	9.0008e-05	8.02188e-05	2.49754e-05	0	7.07077e-05	3.52215e-05	9.1397e-05	0	0.000124586	9.34638e-05
K01318	sspA; glutamyl endopeptidase [EC:3.4.21.19]	0.00116601	0.000725999	0.000834202	0.00103933	0.00135672	0.00117103	0.00116029	0.00145839	0.00148429	0.000895171	0.00261823	0.00266534	0.00241156	0.00229326	0.00231301	0.00269004
K01322	PREP; prolyl oligopeptidase [EC:3.4.21.26]	0.0169233	0.0163996	0.0181602	0.0227043	0.0215413	0.0172103	0.0210806	0.0183728	0.00452331	0.0116292	0.00776624	0.00839553	0.00893076	0.0054178	0.00945969	0.0103146
K01338	lon; ATP-dependent Lon protease [EC:3.4.21.53]	0.089573	0.0887645	0.0833475	0.075078	0.0810216	0.0801083	0.0772607	0.0763672	0.0847939	0.0950381	0.0720355	0.0712677	0.0692126	0.0757328	0.0720813	0.0711366
K01342	aprE; subtilisin [EC:3.4.21.62]	0	0	0	6.32167e-05	0	2.7771e-05	0.000137765	5.87292e-05	0	0	0	2.57861e-05	0	0	0	3.58849e-05
K01354	ptrB; oligopeptidase B [EC:3.4.21.83]	0	0	0	0	0	0	0	0	0	0	0	0	2.74316e-05	0	0	0
K01356	lexA; repressor LexA [EC:3.4.21.88]	0.0502232	0.0408185	0.0383519	0.0281098	0.0281428	0.0288066	0.0325355	0.0457472	0.0497026	0.0492966	0.0364948	0.0415728	0.0386906	0.048471	0.0343176	0.0259474
K01358	clpP, CLPP; ATP-dependent Clp protease, protease subunit [EC:3.4.21.92]	0.107627	0.0966022	0.0993474	0.151463	0.143793	0.13199	0.129984	0.13665	0.129561	0.0998388	0.157214	0.135845	0.1668	0.136447	0.157677	0.140726
K01361	E3.4.21.96; lactocepin [EC:3.4.21.96]	0.00631558	0.00735011	0.00869876	0.00796269	0.0103352	0.00664894	0.00912146	0.00767271	0.0106083	0.0071247	0.00394839	0.0111294	0.00880337	0.0102807	0.00760895	0.00433878
K01372	BLMH, pepC; bleomycin hydrolase [EC:3.4.22.40]	0.0372703	0.0360714	0.0393063	0.0372383	0.0440654	0.0456647	0.0405974	0.044082	0.0431634	0.0358579	0.0524356	0.0488285	0.054094	0.0467223	0.0526172	0.0596417
K01406	prtC; serralysin [EC:3.4.24.40]	0	0	0	0	0	0	0	0	0	2.53017e-05	0	0	0	0	0	5.58372e-05
K01408	IDE, ide; insulysin [EC:3.4.24.56]	2.69566e-05	3.35261e-05	4.23089e-05	0	0	0	3.08439e-05	0	0	0	0	0	4.69798e-05	0	0	0
K01409	KAE1, tsaD, QRI7; N6-L-threonylcarbamoyladenine synthase [EC:2.3.1.234]	0.109078	0.107036	0.115135	0.127976	0.117632	0.117695	0.111848	0.110178	0.0931249	0.10187	0.0925323	0.10735	0.0979919	0.0951855	0.0931983	0.10303
K01414	prlC; oligopeptidase A [EC:3.4.24.70]	0.0135652	0.0166247	0.02433	0.0215755	0.0216394	0.0217965	0.0306316	0.0181317	0.00958716	0.0212948	0.00838298	0.0164841	0.0164416	0.0180522	0.0119415	0.0163026
K01419	hslV, clpQ; ATP-dependent HslUV protease, peptidase subunit HslV [EC:3.4.25.2]	0.000590044	0.000963116	0.000615369	0.000537868	0.000750831	0.000653603	0.000593415	0.000499687	0.00217271	0.00129999	0.00342777	0.00179848	0.00192891	0.00247536	0.00258864	0.0019355
K01420	fnr; CRP/FNR family transcriptional regulator, anaerobic regulatory protein	0.00294384	0.00186493	0.00208797	0.0044242	0.00309119	0.00457361	0.00346319	0.00506544	0.00341298	0.00109672	0.00299067	0.00262397	0.00442273	0.00471124	0.00416381	0.002874
K01421	yhgE; putative membrane protein	0.0240172	0.0243121	0.0211175	0.00763692	0.00835542	0.0085729	0.0158643	0.0104765	0.0177929	0.0280381	0.00513879	0.00993374	0.00608118	0.0141566	0.00541814	0.00437514
K01423	bepA; beta-barrel assembly-enhancing protease [EC:3.4.-.-]	2.10537e-05	0	0	0	0	0	0	0	0	0	0	0	0	0	0	0
K01424	E3.5.1.1, ansA, ansB; L-asparaginase [EC:3.5.1.1]	0.0610754	0.058741	0.0565783	0.0512491	0.0513509	0.0464639	0.0525149	0.0429445	0.0349236	0.0601121	0.0420621	0.0515391	0.0363614	0.0385644	0.0415527	0.0491373
K01425	glsA, GLS; glutaminase [EC:3.5.1.2]	0.0744818	0.0802206	0.0823203	0.084135	0.0861188	0.096481	0.0847887	0.0846141	0.0739139	0.0749616	0.0805621	0.076561	0.0852288	0.0808416	0.0885338	0.0935342
K01426	E3.5.1.4, amiE; amidase [EC:3.5.1.4]	2.34978e-05	0	5.53203e-05	0	6.8395e-05	0.000172778	0	0.000144964	3.6388e-05	0	6.36225e-05	3.16274e-05	0.000116564	4.76493e-05	0	3.97334e-05
K01428	ureC; urease subunit alpha [EC:3.5.1.5]	0.00246082	0.00228269	0.00261093	0.00265687	0.00249516	0.00207156	0.00223854	0.00256072	0.00265127	0.00207994	0.00334583	0.00119278	0.00130096	0.00109251	0.00115053	0.00129462
K01429	ureB; urease subunit beta [EC:3.5.1.5]	0.00196174	0.00141371	0.000802826	0.00102937	0.00195512	0.00106884	0.00110362	0.000953771	0.00154011	0.00104587	0.00349713	0.000458053	0.00118573	0.000807445	0.000580584	0.0015142
K01430	ureA; urease subunit gamma [EC:3.5.1.5]	0.0563025	0.0571097	0.0426448	0.0928934	0.0831153	0.0680968	0.0607254	0.0661805	0.037583	0.0410494	0.0712451	0.0429113	0.0577081	0.0360014	0.0332562	0.0396162
K01433	purU; formyltetrahydrofolate deformylase [EC:3.5.1.10]	0.0123778	0.00963841	0.00564955	0.0104902	0.0106043	0.00824072	0.00630721	0.00459307	0.00262824	0.00859337	0.0109926	0.0102756	0.00604078	0.00371989	0.00514775	0.00990016
K01434	E3.5.1.11; penicillin amidase [EC:3.5.1.11]	0	0	0	0	0	0	0	0	0	1.48107e-05	0	1.88993e-05	0	0	0	0
K01436	K01436; amidohydrolase [EC:3.5.1.-]	0.000148533	3.50835e-05	6.69096e-05	0	0	0	3.46488e-05	4.63206e-05	2.7473e-05	0	0	0	0	0	0	0
K01438	argE; acetylornithine deacetylase [EC:3.5.1.16]	0.049364	0.0497517	0.0506847	0.0549109	0.0531184	0.0612283	0.0479071	0.0576181	0.0617547	0.0430356	0.0802373	0.0656666	0.0732156	0.0615767	0.0786811	0.0845513
K01439	dapE; succinyl-diaminopimelate desuccinylase [EC:3.5.1.18]	0.026573	0.0263516	0.021705	0.00926558	0.0100331	0.00925298	0.0148159	0.00964279	0.0173946	0.0305907	0.00483836	0.00864207	0.00377119	0.0135465	0.00669778	0.00425666
K01442	E3.5.1.24; choloylglycine hydrolase [EC:3.5.1.24]	0.054909	0.0564709	0.0548378	0.0423724	0.0491707	0.0515129	0.0470598	0.0457887	0.0591758	0.0610906	0.0484816	0.0532821	0.0495709	0.0491611	0.0510999	0.0461139
K01443	nagA, AMDHD2; N-acetylglucosamine-6-phosphate deacetylase [EC:3.5.1.25]	0.079216	0.0880812	0.0950505	0.0867943	0.0904505	0.0967249	0.0932319	0.0830054	0.0732172	0.0917407	0.07699	0.0774444	0.0819732	0.0845162	0.0788214	0.0916682
K01447	xlyAB; N-acetylmuramoyl-L-alanine amidase [EC:3.5.1.28]	0.0352598	0.0300671	0.0354997	0.0359547	0.035967	0.0453486	0.036231	0.0424405	0.0455799	0.0307609	0.0531325	0.0513565	0.0541577	0.0511452	0.0597529	0.066662
K01448	amiABC; N-acetylmuramoyl-L-alanine amidase [EC:3.5.1.28]	0.12857	0.128038	0.122865	0.11226	0.116317	0.113418	0.123497	0.122489	0.129472	0.134782	0.136973	0.125352	0.126747	0.132243	0.127003	0.141379
K01449	cwlJ, sleB; N-acetylmuramoyl-L-alanine amidase [EC:3.5.1.28]	0.00486323	0.00502482	0.00660548	0.0107625	0.00570495	0.00556952	0.00639341	0.00941852	0.00441936	0.0089351	0.00466326	0.00823153	0.00962396	0.00293986	0.00338142	0.00357926
K01451	hipO; hippurate hydrolase [EC:3.5.1.32]	0.000205062	3.66986e-05	0.000115197	9.71694e-05	0.000213634	0	0	0.00022568	0	0	3.97844e-05	7.78065e-05	5.07761e-05	0	4.61431e-05	0.000104291
K01462	PDF, def; peptide deformylase [EC:3.5.1.88]	0.145844	0.129804	0.143045	0.125239	0.11808	0.108143	0.13686	0.127329	0.135812	0.153859	0.129003	0.11925	0.119653	0.130256	0.123372	0.117673
K01464	DPYS, dht, hydA; dihydropyrimidinase [EC:3.5.2.2]	0.00017386	0.000123169	0.000214446	0.000410843	0.000470298	0.000108782	0.000256013	0.000115518	0.000896897	0.000625823	0.0021714	0.00066556	0.00129647	0.0022229	0.0010601	0.00108994
K01465	URA4, pyrC; dihydroorotase [EC:3.5.2.3]	0.0885958	0.092278	0.0990338	0.0855189	0.0921663	0.0900826	0.101112	0.0929678	0.0905933	0.099521	0.0903309	0.0919499	0.0949015	0.102177	0.0925937	0.0981199
K01466	allB; allantoinase [EC:3.5.2.5]	0	0	0	0	0	0	2.88235e-05	0	0	0	0	0	0	3.5893e-05	0	0
K01468	hutI, AMDHD1; imidazolonepropionase [EC:3.5.2.7]	0.00121839	0.00134302	0.00160845	0.00182431	0.00270017	0.00244384	0.00221801	0.00131197	0.00144941	0.00177658	0.00854258	0.0102573	0.00540053	0.0036278	0.00687963	0.0103557
K01470	E3.5.2.10; creatinine amidohydrolase [EC:3.5.2.10]	0.0393597	0.0398919	0.0424729	0.0397442	0.0461214	0.0540586	0.0468235	0.0495922	0.0509892	0.0351461	0.0646476	0.0501869	0.0580387	0.056312	0.0591454	0.0672836
K01473	hyuA; N-methylhydantoinase A [EC:3.5.2.14]	0.000284668	0.000375083	0.000302222	0.000221437	0.000316811	0.000520839	0.000699354	0.000281755	0.000159658	7.05068e-05	0.000338658	0.000270076	0.00026265	0.000357888	0.000397808	0.000119577
K01474	hyuB; N-methylhydantoinase B [EC:3.5.2.14]	0	0	1.58012e-05	0	2.93036e-05	2.91281e-05	0	0	0	0	0	5.40923e-05	0	0	0	2.39233e-05
K01476	E3.5.3.1, rocF, arg; arginase [EC:3.5.3.1]	0.000116539	0.000243603	0.000213396	0.00038377	0.000452282	0.000618162	4.44484e-05	0.000118843	0.000258021	8.17831e-05	0.000213915	0.00020872	0.000203104	0	0.000371735	4.6155e-05
K01478	arcA; arginine deiminase [EC:3.5.3.6]	0.0128066	0.0157657	0.0148914	0.0131558	0.014728	0.0115175	0.0164577	0.0139321	0.00877559	0.00675455	0.00341301	0.00955091	0.0058284	0.00752626	0.00728949	0.00386734
K01479	hutG; formiminoglutamase [EC:3.5.3.8]	0	4.64374e-05	2.93013e-05	0	0	0	0	0	0.000142255	3.93036e-05	0	0	0	0	0	0
K01480	speB; agmatinase [EC:3.5.3.11]	0.00115144	0.000590473	0.000630675	0.000585545	0.000624743	0.000472646	0.000635852	0.00091746	0.00025004	0.000271193	0.000155337	0.000108954	0.000133093	5.15329e-05	0.000173889	0.000126596
K01482	DDAH, ddaH; dimethylargininase [EC:3.5.3.18]	0.000442046	0.000439821	0.00045097	0.00152846	0.000578999	0.00057553	0.000859847	0.000608556	0.00113681	0.000279191	0.00131121	0.000712526	0.00215711	0.00144865	0.000770112	0.00147059
K01485	codA; cytosine/creatinine deaminase [EC:3.5.4.1 3.5.4.21]	0.000224027	3.48281e-05	0.000115341	0	0.000203774	0	3.20417e-05	4.28353e-05	2.66728e-05	0.000146965	0.000112375	0	0	0	0	6.65438e-05
K01486	ade; adenine deaminase [EC:3.5.4.2]	0.0259288	0.0260872	0.0219469	0.0098815	0.00845785	0.00907068	0.0155155	0.00989396	0.0196674	0.0301329	0.00704159	0.0102779	0.00712275	0.0137403	0.00598605	0.0047779
K01487	E3.5.4.3, guaD; guanine deaminase [EC:3.5.4.3]	0.00224044	0.00244088	0.00233847	0.00269629	0.00166416	0.00229717	0.000936858	0.00155984	0.0033851	0.0016823	0.00395411	0.000706503	0.00108533	0.00114182	0.00121818	0.0019191
K01488	add, ADA; adenosine deaminase [EC:3.5.4.4]	0.00394683	0.0040357	0.00497061	0.00491106	0.00559003	0.00483642	0.00551574	0.0039608	0.00700381	0.00483425	0.0019035	0.00598765	0.00541947	0.005324	0.00436348	0.00163784
K01489	cdd, CDA; cytidine deaminase [EC:3.5.4.5]	0.0802811	0.0742197	0.0692918	0.0567281	0.0647527	0.0729714	0.0695398	0.0804544	0.069166	0.0809111	0.0676369	0.0626039	0.0642164	0.0716128	0.0630954	0.0741891
K01491	folD; methylenetetrahydrofolate dehydrogenase (NADP+) / methenyltetrahydrofolate cyclohydrolase [EC:1.5.1.5 3.5.4.9]	0.121576	0.12825	0.13125	0.13496	0.123843	0.136913	0.14075	0.122214	0.113258	0.129065	0.105345	0.138158	0.122489	0.127576	0.120188	0.134217
K01493	comEB; dCMP deaminase [EC:3.5.4.12]	0.0626068	0.0624396	0.0619497	0.0658528	0.0606331	0.0581484	0.058562	0.0507236	0.0463433	0.0616821	0.0571524	0.0500923	0.0536924	0.0483891	0.0376247	0.0444578
K01494	dcd; dCTP deaminase [EC:3.5.4.13]	0.00239872	0.00116266	0.00186423	0.00357906	0.0027379	0.00237444	0.00149491	0.00317402	0.002284	0.000479576	0.00279867	0.0013081	0.00259828	0.00120656	0.00112807	0.000385057
K01495	GCH1, folE; GTP cyclohydrolase IA [EC:3.5.4.16]	0.0243664	0.0297506	0.029717	0.0341841	0.0292037	0.0338673	0.037306	0.0294114	0.0332111	0.0289815	0.0380541	0.0453704	0.0395934	0.0307784	0.0324759	0.0347164
K01496	hisI; phosphoribosyl-AMP cyclohydrolase [EC:3.5.4.19]	0.0319494	0.0344672	0.0302541	0.0129399	0.0149994	0.0150353	0.0224943	0.0183038	0.0207481	0.0288059	0.00946949	0.00897967	0.00707672	0.0154047	0.0108741	0.00544917
K01497	ribA, RIB1; GTP cyclohydrolase II [EC:3.5.4.25]	0	3.79608e-05	0	0	0	0	0	0	0	0	0	0	0	0	0	0
K01501	E3.5.5.1; nitrilase [EC:3.5.5.1]	3.74591e-05	0	5.80486e-05	0.000240463	0	0	0.000167104	0	0	7.63824e-05	0	9.80851e-05	0.000128914	0.000157418	0	4.33798e-05
K01502	E3.5.5.7; aliphatic nitrilase [EC:3.5.5.7]	6.5928e-05	0	0	0	0	0	0	0	0	0	0	0	0	0	0	0
K01505	E3.5.99.7; 1-aminocyclopropane-1-carboxylate deaminase [EC:3.5.99.7]	0	0	2.72714e-05	0	0	0	0	0	0	0	0	0	6.11165e-05	0	0	0
K01507	ppa; inorganic pyrophosphatase [EC:3.6.1.1]	0.0357114	0.0402527	0.0334451	0.0157376	0.0260782	0.0247003	0.0252714	0.0173054	0.0338274	0.0427773	0.0202774	0.0189627	0.0163369	0.0240297	0.0146828	0.0114618
K01512	acyP; acylphosphatase [EC:3.6.1.7]	0.00724575	0.00641499	0.00697365	0.00477116	0.00799697	0.00310654	0.00727877	0.00756008	0.01141	0.00696094	0.00558385	0.00726192	0.00855968	0.00970098	0.00491403	0.00354515
K01515	nudF; ADP-ribose pyrophosphatase [EC:3.6.1.13]	0.0283274	0.0322511	0.025585	0.0123547	0.0148074	0.0122514	0.0204539	0.0168358	0.02267	0.0285239	0.010594	0.0118215	0.00848451	0.0151624	0.0116926	0.00753677
K01519	ITPA; inosine triphosphate pyrophosphatase [EC:3.6.1.-]	0	0	0	0	0.000527329	0.000706471	0.000899027	0.0015874	0.00242333	0.00128103	0.00481364	0.00201827	0.00253277	0.00312564	0.00258549	0.00193962
K01520	dut, DUT; dUTP pyrophosphatase [EC:3.6.1.23]	0.137135	0.132134	0.134343	0.136481	0.144785	0.143453	0.131169	0.132511	0.134185	0.133178	0.132648	0.121425	0.120449	0.127709	0.129035	0.138429
K01523	hisE; phosphoribosyl-ATP pyrophosphohydrolase [EC:3.6.1.31]	0.0201246	0.024954	0.0221906	0.0130719	0.0148388	0.0135258	0.0170904	0.00857056	0.0186123	0.0257436	0.00740701	0.0060348	0.0075826	0.0147179	0.00743856	0.00533561
K01524	ppx-gppA; exopolyphosphatase / guanosine-5'-triphosphate,3'-diphosphate pyrophosphatase [EC:3.6.1.11 3.6.1.40]	0.00136088	0.000315354	0.000516665	0.000697198	0.000665329	0.000804865	0.000337835	0.00136787	0.000496432	0.000467665	0.00110787	0.000405162	0.000750885	0.000646277	0.000824632	0.000349526
K01525	apaH; bis(5'-nucleosyl)-tetraphosphatase (symmetrical) [EC:3.6.1.41]	0.000322753	0.000699959	0.000184026	0.00038611	0.000477792	0.000271388	0	0.000495088	8.9343e-05	4.93691e-05	0.000189704	0.000314989	8.17372e-05	0.000334126	0.000215491	0.000222895
K01531	mgtA, mgtB; P-type Mg2+ transporter [EC:7.2.2.14]	6.40758e-05	1.558e-05	0	8.4574e-05	1.89301e-05	0.000111511	1.43335e-05	1.91619e-05	0	0	0	3.5342e-05	0	0	0	4.57926e-05
K01533	copB; P-type Cu2+ transporter [EC:7.2.2.9]	0.00630442	0.0060841	0.00587145	0.0057575	0.0068254	0.0070079	0.0057023	0.00915929	0.0113936	0.00745126	0.0175073	0.0171916	0.0150189	0.00998205	0.0123981	0.0117562
K01534	zntA; Cd2+/Zn2+-exporting ATPase [EC:3.6.3.3 7.2.2.12]	0.0748916	0.0752728	0.0812236	0.0694178	0.0761719	0.0718294	0.0768381	0.0750185	0.0885908	0.0773678	0.07186	0.0828396	0.0779115	0.0835787	0.0767123	0.068002
K01536	ENA; P-type Na+/K+ transporter [EC:7.2.2.3 7.2.2.-]	0	0	0	1.80234e-05	0	0	0	0	0	0	0	0	0	0	0	0
K01537	ATP2C; P-type Ca2+ transporter type 2C [EC:7.2.2.10]	0.0431485	0.0454106	0.0419756	0.0340748	0.0317521	0.0282794	0.0381347	0.0311802	0.0311527	0.0414731	0.0203363	0.025737	0.0190769	0.0267513	0.0211678	0.0215406
K01546	kdpA; potassium-transporting ATPase potassium-binding subunit	0.0208903	0.0216975	0.0180731	0.00635998	0.00886591	0.00719261	0.0123747	0.00796283	0.0144505	0.0255634	0.00435779	0.0077901	0.00361155	0.0114344	0.00540649	0.00332362
K01547	kdpB; potassium-transporting ATPase ATP-binding subunit [EC:7.2.2.6]	0.0234829	0.0269377	0.0206969	0.0132702	0.0157865	0.0143918	0.0140605	0.0112873	0.0190861	0.0285057	0.00573997	0.0131296	0.00756437	0.0149644	0.00820962	0.00484247
K01548	kdpC; potassium-transporting ATPase KdpC subunit	0.022477	0.0223788	0.0205476	0.00570883	0.00591599	0.00856139	0.0133394	0.00704097	0.0179357	0.0297642	0.00531956	0.00802977	0.00375059	0.0109877	0.00520723	0.00291207
K01551	arsA, ASNA1, GET3; arsenite/tail-anchored protein-transporting ATPase [EC:3.6.3.16 3.6.3.-]	0.000178414	0	0	0.000146383	4.29437e-05	0	0	4.54849e-05	0.000291146	0.000125204	9.32404e-05	0	0	2.82457e-05	0	2.35533e-05
K01560	E3.8.1.2; 2-haloacid dehalogenase [EC:3.8.1.2]	0.0243646	0.0238058	0.020481	0.00637374	0.00878129	0.00661038	0.0134568	0.00839688	0.0175839	0.0268318	0.00541182	0.00982038	0.00617925	0.0113111	0.00513137	0.00443048
K01567	pdaA; peptidoglycan-N-acetylmuramic acid deacetylase [EC:3.5.1.-]	0.00482384	0.00397499	0.00396668	0.00588677	0.00549543	0.00533461	0.00605045	0.0055813	0.0070176	0.00270641	0.00540372	0.0052972	0.00629937	0.00641116	0.00772989	0.00551106
K01568	PDC, pdc; pyruvate decarboxylase [EC:4.1.1.1]	0	0	0	0	0	0	0	0	0	2.15716e-05	0	0	0	0	0	0
K01569	oxdD; oxalate decarboxylase [EC:4.1.1.2]	0	0	0	0	0	0	0	0	0	0	4.04044e-05	0	0	0	0	0
K01571	oadA; oxaloacetate decarboxylase (Na+ extruding), alpha subunit [EC:7.2.4.2]	0.0195985	0.0162283	0.0147288	0.0208429	0.0216424	0.0213006	0.0210431	0.037233	0.0405903	0.0217007	0.0400685	0.0383355	0.0492315	0.0407502	0.043543	0.0275069
K01572	oadB; oxaloacetate decarboxylase (Na+ extruding), beta subunit [EC:7.2.4.2]	0.128723	0.11351	0.120054	0.145089	0.147132	0.154162	0.125788	0.157423	0.140299	0.110852	0.168629	0.15651	0.172777	0.1467	0.168781	0.177763
K01573	oadG; oxaloacetate decarboxylase (Na+ extruding), gamma subunit [EC:7.2.4.2]	0.0327761	0.0335089	0.0394243	0.0427597	0.0412059	0.0401757	0.0322206	0.0369825	0.0417783	0.0242386	0.0596665	0.0587136	0.0443978	0.0428478	0.0480137	0.0597158
K01574	adc; acetoacetate decarboxylase [EC:4.1.1.4]	0	0	0	7.69094e-05	0	0	0	0	0	0	0	0	0	0	0	0
K01575	alsD, budA, aldC; acetolactate decarboxylase [EC:4.1.1.5]	0.00239548	0.00328328	0.00468051	0.00305878	0.00455349	0.00459693	0.00425123	0.00358945	0.00442361	0.00272743	0.00158194	0.00446537	0.00323762	0.00480632	0.00332934	0.00110361
K01577	oxc; oxalyl-CoA decarboxylase [EC:4.1.1.8]	0.0174647	0.0146194	0.0152247	0.0206663	0.0194939	0.0175763	0.0159624	0.0144751	0.00449729	0.0103983	0.00769794	0.0085979	0.00705823	0.00653057	0.00797864	0.0106098
K01579	panD; aspartate 1-decarboxylase [EC:4.1.1.11]	0.0909212	0.0948428	0.102766	0.11925	0.122728	0.127882	0.111451	0.115878	0.0797321	0.0987784	0.0942455	0.107448	0.108733	0.0960348	0.100528	0.112946
K01580	E4.1.1.15, gadB, gadA, GAD; glutamate decarboxylase [EC:4.1.1.15]	0.0253545	0.0221299	0.0238199	0.0383861	0.033124	0.0297645	0.029573	0.0273985	0.0054992	0.0188559	0.0114676	0.0199254	0.0147218	0.0127174	0.0170391	0.0181491
K01581	E4.1.1.17, ODC1, speC, speF; ornithine decarboxylase [EC:4.1.1.17]	0.000225286	0.000380226	0.000202615	0.000398468	0.000117008	0.000257108	0.00057337	0.000272103	1.5284e-05	1.74745e-05	0.000130146	0.000108589	5.68583e-05	0.000160593	0.000128034	0.000115587
K01584	adiA; arginine decarboxylase [EC:4.1.1.19]	4.50493e-05	5.61978e-05	1.182e-05	0	0.000197283	6.5367e-05	0	9.19487e-05	1.42163e-05	0.000205826	0	0.000343389	2.62498e-05	6.43825e-05	0	1.78956e-05
K01585	speA; arginine decarboxylase [EC:4.1.1.19]	0.0802541	0.0810544	0.0884574	0.11265	0.0926741	0.0999607	0.0983413	0.103334	0.0787246	0.0615678	0.0912965	0.0851306	0.0913416	0.077403	0.098252	0.110312
K01586	lysA; diaminopimelate decarboxylase [EC:4.1.1.20]	0.0559907	0.054951	0.0480457	0.0425874	0.0487752	0.0427422	0.0525631	0.0615829	0.0652085	0.060896	0.0695445	0.0621993	0.0633965	0.0608754	0.0620714	0.0447431
K01588	purE; 5-(carboxyamino)imidazole ribonucleotide mutase [EC:5.4.99.18]	0.110239	0.110878	0.103922	0.106356	0.108	0.109826	0.101493	0.113184	0.108633	0.107882	0.106187	0.124199	0.107238	0.114085	0.108319	0.104317
K01589	purK; 5-(carboxyamino)imidazole ribonucleotide synthase [EC:6.3.4.18]	0.000270408	0	4.71568e-05	9.94614e-05	0	0	0.000378704	0	0.000200778	6.32542e-05	4.05096e-05	0	0	4.28099e-05	0	3.5698e-05
K01591	pyrF; orotidine-5'-phosphate decarboxylase [EC:4.1.1.23]	0.0759228	0.0816715	0.0784963	0.0813103	0.0823016	0.0893442	0.0793946	0.0724936	0.0748044	0.0786069	0.0721195	0.074738	0.0718944	0.072635	0.0669438	0.0791222
K01595	ppc; phosphoenolpyruvate carboxylase [EC:4.1.1.31]	0.0019032	0.00228698	0.00181575	0.00130911	0.00148479	0.00167168	0.00208076	0.00162653	0.000488921	0.000863828	6.86638e-05	0.000316476	0.000242004	0.000233305	0.00023938	0.000155326
K01596	E4.1.1.32, pckA, PCK; phosphoenolpyruvate carboxykinase (GTP) [EC:4.1.1.32]	0.00174155	0.00233785	0.00116645	0.00267635	0.00287875	0.00240551	0.00188186	0.00206484	0.00160385	0.00181371	0.00168846	0.000629771	0.00156973	0.00231598	0.00217105	0.00195411
K01598	PPCDC, coaC; phosphopantothenoylcysteine decarboxylase [EC:4.1.1.36]	0	0	0	0	0	0	0	0	6.03802e-05	0	0	0	0	0	0	0
K01599	hemE, UROD; uroporphyrinogen decarboxylase [EC:4.1.1.37]	0.0541717	0.0551536	0.048922	0.0153049	0.0197132	0.018166	0.0353214	0.021437	0.0425705	0.0673438	0.0204226	0.0202159	0.0149819	0.0335541	0.0156968	0.0113318
K01607	pcaC; 4-carboxymuconolactone decarboxylase [EC:4.1.1.44]	0.0194129	0.0146083	0.0185456	0.0226945	0.0210243	0.0207528	0.0135354	0.0214757	0.0183813	0.0114122	0.0147958	0.0206946	0.0257258	0.0128608	0.0160095	0.00774439
K01608	gcl; tartronate-semialdehyde synthase [EC:4.1.1.47]	0	2.53072e-05	0	0.000101046	5.95425e-05	0	0	3.1291e-05	0.0001167	0	5.5162e-05	0	7.13026e-05	8.74415e-05	9.69668e-05	2.4305e-05
K01609	trpC; indole-3-glycerol phosphate synthase [EC:4.1.1.48]	0.0261749	0.0314669	0.0257561	0.0135553	0.011326	0.0120482	0.0164679	0.0156152	0.0274387	0.034874	0.013972	0.0244518	0.0165461	0.0228278	0.0150245	0.010238
K01610	E4.1.1.49, pckA; phosphoenolpyruvate carboxykinase (ATP) [EC:4.1.1.49]	0.0858343	0.09132	0.0897173	0.117917	0.108253	0.115274	0.0974276	0.106691	0.0889849	0.0723108	0.112182	0.0976866	0.106971	0.0910919	0.106716	0.119759
K01611	speD, AMD1; S-adenosylmethionine decarboxylase [EC:4.1.1.50]	0.00203689	0.00116681	0.00129236	0.0018703	0.00153865	0.00158636	0.000970216	0.00181942	0.00128115	0.000929466	0.00164193	0.00356768	0.000512902	0.00149629	0.00033223	0.000597488
K01613	psd, PISD; phosphatidylserine decarboxylase [EC:4.1.1.65]	0.0550803	0.054883	0.0586111	0.0679669	0.0644628	0.0667464	0.0558589	0.0604837	0.0570994	0.0508258	0.07006	0.0619495	0.0639547	0.05583	0.0657306	0.0759229
K01615	gcdA; glutaconyl-CoA decarboxylase [EC:4.1.1.70]	0.00252638	0.00406477	0.00151052	0.00442542	0.00654063	0.00557084	0.00354042	0.00379625	0.00242036	0.00313178	0.00500358	0.00151857	0.00238923	0.00243701	0.00155539	0.00197432
K01619	deoC, DERA; deoxyribose-phosphate aldolase [EC:4.1.2.4]	0.132244	0.12313	0.122523	0.10596	0.105977	0.102209	0.113665	0.109396	0.111232	0.122529	0.104247	0.112256	0.101028	0.109771	0.107346	0.100272
K01620	ltaE; threonine aldolase [EC:4.1.2.48]	0.0670386	0.0656133	0.062841	0.0528727	0.0567816	0.0628865	0.0570523	0.0603315	0.0708665	0.0655801	0.0707448	0.0636882	0.0680037	0.0732299	0.0700699	0.0786335
K01621	xfp, xpk; xylulose-5-phosphate/fructose-6-phosphate phosphoketolase [EC:4.1.2.9 4.1.2.22]	0.00397227	0.00420884	0.00499208	0.00375144	0.00488593	0.00286866	0.00429132	0.00324603	0.00437699	0.00290007	0.00199562	0.0053225	0.00377155	0.00414146	0.00302591	0.0018884
K01623	ALDO; fructose-bisphosphate aldolase, class I [EC:4.1.2.13]	0	0	0	0	0	0	0	0	0	0	0	0	6.79302e-05	0	0	4.63109e-05
K01624	FBA, fbaA; fructose-bisphosphate aldolase, class II [EC:4.1.2.13]	0.137167	0.129687	0.126728	0.177287	0.171955	0.157792	0.134839	0.153358	0.134928	0.112034	0.151989	0.119774	0.157528	0.142369	0.140122	0.119855
K01625	eda; 2-dehydro-3-deoxyphosphogluconate aldolase / (4S)-4-hydroxy-2-oxoglutarate aldolase [EC:4.1.2.14 4.1.3.42]	0.0936045	0.0926993	0.0908106	0.0675871	0.0783833	0.0724481	0.0896803	0.0854638	0.0816496	0.0934112	0.0726409	0.0668329	0.0686487	0.073289	0.0691536	0.0662716
K01626	E2.5.1.54, aroF, aroG, aroH; 3-deoxy-7-phosphoheptulonate synthase [EC:2.5.1.54]	0.0374273	0.0363936	0.031664	0.0244567	0.0248009	0.0228504	0.0285309	0.0231805	0.0328963	0.0409613	0.0190769	0.0292029	0.0255435	0.0294579	0.0225647	0.0144653
K01627	kdsA; 2-dehydro-3-deoxyphosphooctonate aldolase (KDO 8-P synthase) [EC:2.5.1.55]	0.0486645	0.0390933	0.0413966	0.0592919	0.0540522	0.0594028	0.0425625	0.0484028	0.0345504	0.0420188	0.0473184	0.045097	0.0417805	0.0418503	0.0518637	0.0589088
K01628	fucA; L-fuculose-phosphate aldolase [EC:4.1.2.17]	0.0186042	0.0189408	0.0222738	0.0219756	0.0204995	0.0208017	0.0253544	0.0232063	0.0216364	0.0180574	0.0180159	0.019669	0.0237366	0.0261281	0.0240377	0.0234573
K01629	rhaD; rhamnulose-1-phosphate aldolase [EC:4.1.2.19]	0.0516576	0.0553204	0.0550923	0.062682	0.0581516	0.0671177	0.0585303	0.0718201	0.0597107	0.045657	0.0774159	0.0661362	0.0725219	0.0673411	0.0761923	0.0920901
K01633	folB; 7,8-dihydroneopterin aldolase/epimerase/oxygenase [EC:4.1.2.25 5.1.99.8 1.13.11.81]	0.0432016	0.0440554	0.0457619	0.050591	0.0556209	0.0561915	0.0443995	0.053169	0.05953	0.0386982	0.0770542	0.0609877	0.0639163	0.0596718	0.0736516	0.0865157
K01635	lacD; tagatose 1,6-diphosphate aldolase [EC:4.1.2.40]	0.00950901	0.011751	0.0155755	0.0109551	0.0165334	0.0120292	0.0156279	0.013533	0.0180593	0.0121387	0.00586773	0.0202962	0.0141862	0.0194143	0.011938	0.00744143
K01637	E4.1.3.1, aceA; isocitrate lyase [EC:4.1.3.1]	2.72109e-05	0	0	0	0	0	0	0	0	0	3.63451e-05	0	9.24475e-05	0	0	0
K01639	E4.1.3.3, nanA, NPL; N-acetylneuraminate lyase [EC:4.1.3.3]	0.0714464	0.0787563	0.0725874	0.0751684	0.0793601	0.0807944	0.0675623	0.0748478	0.07748	0.0704693	0.0815249	0.0579659	0.0757843	0.0723572	0.0679196	0.0704667
K01640	E4.1.3.4, HMGCL, hmgL; hydroxymethylglutaryl-CoA lyase [EC:4.1.3.4]	0.000308703	0.000470544	0.000568621	0.000568594	0.000836525	0.000326477	0.000218973	0.000292736	0.000180298	0.00020145	0.000781622	0.000156015	0.000201529	0.000220658	0.000122635	0.00027076
K01643	citF; citrate lyase subunit alpha / citrate CoA-transferase [EC:2.8.3.10]	0.00433209	0.00420597	0.00493257	0.00636821	0.00816187	0.00551251	0.00647359	0.00442394	0.00333641	0.00180928	0.00519786	0.00202691	0.00613989	0.00348102	0.00333089	0.00291728
K01644	citE; citrate lyase subunit beta / citryl-CoA lyase [EC:4.1.3.34]	0.00566945	0.00601067	0.00475663	0.00690378	0.0115075	0.0096048	0.010005	0.00614955	0.0054634	0.00328908	0.00731711	0.00322837	0.00755557	0.00667911	0.00431068	0.00392925
K01646	citD; citrate lyase subunit gamma (acyl carrier protein)	0.00200135	0.00234219	0.00201202	0.00117172	0.00257115	0.00372357	0.00186683	0.00285222	0.00612395	0.000871774	0.00835821	0.0015654	0.00431255	0.0058471	0.00297279	0.00208434
K01647	CS, gltA; citrate synthase [EC:2.3.3.1]	0.0369382	0.0420455	0.0374721	0.0313949	0.034166	0.0344308	0.0376151	0.0396381	0.0562897	0.0501374	0.0555378	0.0420677	0.039632	0.0464773	0.0454898	0.03241
K01649	leuA, IMS; 2-isopropylmalate synthase [EC:2.3.3.13]	0.106993	0.108795	0.110244	0.113624	0.111532	0.113498	0.110599	0.10198	0.111306	0.111879	0.125158	0.115294	0.116465	0.114521	0.11984	0.119846
K01652	E2.2.1.6L, ilvB, ilvG, ilvI; acetolactate synthase I/II/III large subunit [EC:2.2.1.6]	0.113947	0.109879	0.11784	0.122103	0.115075	0.117685	0.128111	0.118468	0.108861	0.111162	0.113571	0.111943	0.114016	0.113748	0.110155	0.113353
K01653	E2.2.1.6S, ilvH, ilvN; acetolactate synthase I/III small subunit [EC:2.2.1.6]	0.0714313	0.0738496	0.067919	0.061407	0.0710498	0.0684566	0.0631196	0.0603286	0.0734476	0.0706951	0.0727409	0.0673593	0.0751813	0.0716084	0.0715666	0.0698605
K01654	E2.5.1.56, neuB; N-acetylneuraminate synthase [EC:2.5.1.56]	0.000543879	0.000789504	0.000368076	0.000328568	0.000885913	0.000575102	0.000794303	0.000959526	0.000108826	0.000204114	0.000452349	0.000580157	0.000225292	0.000185765	0.000411221	0.000312452
K01657	trpE; anthranilate synthase component I [EC:4.1.3.27]	0.0315255	0.0344529	0.0291863	0.0155908	0.0153369	0.0144831	0.0220415	0.0146502	0.0255961	0.0349562	0.0157141	0.0254052	0.0137983	0.0225284	0.0141425	0.0131323
K01658	trpG; anthranilate synthase component II [EC:4.1.3.27]	0.0691864	0.0750993	0.0624881	0.0532212	0.0564512	0.0546222	0.0582526	0.0667752	0.0756581	0.0765219	0.063717	0.0787486	0.0775298	0.0776366	0.0726851	0.0722869
K01661	menB; naphthoate synthase [EC:4.1.3.36]	0.0117639	0.0130279	0.0147901	0.0195952	0.0171907	0.0152756	0.0182238	0.0154516	0.00410708	0.00871147	0.00636797	0.011176	0.00831201	0.00612648	0.00929354	0.00870068
K01662	dxs; 1-deoxy-D-xylulose-5-phosphate synthase [EC:2.2.1.7]	0.0833429	0.0892789	0.0918023	0.0849298	0.0863194	0.0884331	0.0868792	0.0854534	0.0842849	0.0832612	0.0794642	0.0865597	0.0810439	0.0832897	0.0873776	0.092768
K01663	HIS7; imidazole glycerol-phosphate synthase [EC:4.3.2.10]	2.09771e-05	0	0	3.45393e-05	0	0	2.40021e-05	0	0	0	0	0	0	0	0	0
K01664	pabA; para-aminobenzoate synthetase component II [EC:2.6.1.85]	0	0	0	0	0	0	6.83999e-05	0.000182882	0.000169936	0.000438539	8.0184e-05	0.000479303	0.000414584	0.000508423	0.000376756	0
K01665	pabB; para-aminobenzoate synthetase component I [EC:2.6.1.85]	0.0298491	0.03177	0.0304572	0.031661	0.0352251	0.0372599	0.031812	0.0413409	0.0390825	0.0271083	0.0469687	0.0393683	0.0458378	0.0398413	0.0440059	0.0496135
K01666	mhpE; 4-hydroxy 2-oxovalerate aldolase [EC:4.1.3.39]	0.00414623	0.00504634	0.00360708	0.00428256	0.004977	0.00448496	0.00424448	0.0102803	0.0129328	0.00922727	0.0140793	0.024719	0.0178332	0.0120141	0.0128216	0.00683125
K01667	tnaA; tryptophanase [EC:4.1.99.1]	0.00933089	0.00620067	0.0085424	0.0132161	0.0105781	0.0115727	0.00843762	0.0101587	0.00632493	0.00681302	0.0165419	0.0104459	0.0156161	0.00801066	0.0118187	0.0120988
K01668	E4.1.99.2; tyrosine phenol-lyase [EC:4.1.99.2]	7.39577e-05	3.06606e-05	0	8.11821e-05	0.000181887	7.13264e-05	8.46229e-05	7.54194e-05	0.000164368	0	0	0	4.29644e-05	0	0	2.92907e-05
K01669	phrB; deoxyribodipyrimidine photo-lyase [EC:4.1.99.3]	0	0	0	0	0	0	0	0	2.55563e-05	0	3.08645e-05	0	0	0	0	0
K01673	cynT, can; carbonic anhydrase [EC:4.2.1.1]	0.0224243	0.0228103	0.0211624	0.0315165	0.0312056	0.0319018	0.0265921	0.0308771	0.0104763	0.0209981	0.0269002	0.0245611	0.0226459	0.0157462	0.0191268	0.0239841
K01676	E4.2.1.2A, fumA, fumB; fumarate hydratase, class I [EC:4.2.1.2]	0.0829976	0.0836033	0.0857855	0.104217	0.103175	0.107998	0.098767	0.0983318	0.078542	0.0744664	0.0959352	0.0928925	0.0942972	0.0847891	0.107012	0.115574
K01677	E4.2.1.2AA, fumA; fumarate hydratase subunit alpha [EC:4.2.1.2]	0.0161713	0.0129228	0.0136206	0.0221983	0.0194275	0.0169975	0.0203234	0.0264868	0.0238486	0.0120117	0.0253393	0.0180847	0.0279968	0.0232291	0.0235419	0.0180048
K01678	E4.2.1.2AB, fumB; fumarate hydratase subunit beta [EC:4.2.1.2]	0.0121132	0.0140495	0.0109787	0.0175223	0.0168062	0.0152161	0.0154521	0.017565	0.0169899	0.00902061	0.0202642	0.0153903	0.0227626	0.0229939	0.0164176	0.0146831
K01679	E4.2.1.2B, fumC, FH; fumarate hydratase, class II [EC:4.2.1.2]	0.0260274	0.0253827	0.0202552	0.0100497	0.0107282	0.010381	0.0145032	0.00772778	0.0168714	0.0287788	0.00683086	0.00817736	0.00693643	0.0125012	0.00614998	0.00457627
K01681	ACO, acnA; aconitate hydratase [EC:4.2.1.3]	0.0647154	0.0689094	0.0755619	0.0691509	0.0715939	0.0701212	0.0798519	0.0654646	0.0632736	0.0821859	0.055227	0.0710641	0.0660401	0.0726518	0.0632705	0.0531285
K01682	acnB; aconitate hydratase 2 / 2-methylisocitrate dehydratase [EC:4.2.1.3 4.2.1.99]	0	1.55294e-05	0	0	0	0	4.2861e-05	0	9.51445e-05	1.31437e-05	6.8489e-05	1.67721e-05	4.35224e-05	1.77911e-05	0	1.48355e-05
K01684	dgoD; galactonate dehydratase [EC:4.2.1.6]	0.00117672	0.00115704	0.0010364	0.00141696	0.0013114	0.00104101	0.0013143	0.000878518	0.00100284	0.000756744	0.0011296	0.000522526	0.000785089	0.000769807	0.00108624	0.00028362
K01685	uxaA; altronate hydrolase [EC:4.2.1.7]	0.0352238	0.0339235	0.0337899	0.0366101	0.0376048	0.0401068	0.0356681	0.0423666	0.0383647	0.029712	0.0518035	0.0416139	0.0478658	0.0374461	0.0471452	0.054518
K01686	uxuA; mannonate dehydratase [EC:4.2.1.8]	0.0641269	0.0620645	0.0606395	0.0746852	0.082205	0.0834879	0.0600548	0.0706591	0.0785535	0.0567124	0.0898829	0.0734909	0.0793106	0.0770245	0.0930013	0.0889145
K01687	ilvD; dihydroxy-acid dehydratase [EC:4.2.1.9]	0.170371	0.176842	0.173845	0.198727	0.19665	0.194474	0.1908	0.206395	0.20176	0.171555	0.214125	0.190743	0.217009	0.200516	0.199908	0.172259
K01689	ENO, eno; enolase [EC:4.2.1.11]	0.136275	0.134948	0.141739	0.165698	0.157812	0.157502	0.153765	0.145269	0.109076	0.122722	0.12069	0.121897	0.11796	0.110459	0.115149	0.127074
K01690	edd; phosphogluconate dehydratase [EC:4.2.1.12]	0	0	0	0	0	0	0	0	0	0	0	2.50768e-05	0	0	0	0
K01692	paaF, echA; enoyl-CoA hydratase [EC:4.2.1.17]	0	0	3.469e-05	7.50854e-05	6.43332e-05	0	0	0.000207128	4.21042e-05	0	5.96004e-05	0	7.79354e-05	0	0	0
K01693	hisB; imidazoleglycerol-phosphate dehydratase [EC:4.2.1.19]	0.0405146	0.0487145	0.0532236	0.0344836	0.0407163	0.0361018	0.0508936	0.0357872	0.0400253	0.0539231	0.0253805	0.0354226	0.0336503	0.0415454	0.0295093	0.0276229
K01695	trpA; tryptophan synthase alpha chain [EC:4.2.1.20]	0.0311127	0.0372176	0.0303373	0.0114387	0.0136399	0.0123458	0.0209974	0.0133926	0.0312741	0.0367937	0.016791	0.0214622	0.0128155	0.0249047	0.0154803	0.0147045
K01696	trpB; tryptophan synthase beta chain [EC:4.2.1.20]	0.0672698	0.0693924	0.0659925	0.0551648	0.0541038	0.0575673	0.0584408	0.0604005	0.0703992	0.0710799	0.0638324	0.0692678	0.0661986	0.0699837	0.0677736	0.0726647
K01698	hemB, ALAD; porphobilinogen synthase [EC:4.2.1.24]	0.00651305	0.00707832	0.00742769	0.0112992	0.017341	0.0133814	0.0116018	0.0146442	0.0234432	0.0121065	0.0346185	0.0154267	0.0258449	0.0210711	0.0268806	0.0167938
K01699	pduC; propanediol dehydratase large subunit [EC:4.2.1.28]	0.000792204	0.000648322	0.0013417	0.00130451	0.00130475	0.000875155	0.00119334	0.00137113	0.000873865	0.000285343	0.000871107	0.00067218	0.000726554	0.000921	0.00141989	0.00071824
K01703	leuC, IPMI-L; 3-isopropylmalate/(R)-2-methylmalate dehydratase large subunit [EC:4.2.1.33 4.2.1.35]	0.106057	0.10884	0.10874	0.111755	0.110345	0.108277	0.116919	0.11023	0.108695	0.115476	0.107652	0.113323	0.116316	0.116042	0.113152	0.107851
K01704	leuD, IPMI-S; 3-isopropylmalate/(R)-2-methylmalate dehydratase small subunit [EC:4.2.1.33 4.2.1.35]	0.0996598	0.110999	0.0946762	0.115675	0.107893	0.107744	0.103528	0.106022	0.0981426	0.0997982	0.104147	0.0955405	0.0967781	0.0940784	0.0937067	0.0948412
K01706	gudD; glucarate dehydratase [EC:4.2.1.40]	0.00211265	0.00253104	0.00180207	0.00296245	0.00311268	0.00282604	0.00182088	0.0025151	0.00129285	0.000494092	0.00126698	0.000701242	0.00168156	0.000780038	0.00144656	0.0010852
K01709	rfbG; CDP-glucose 4,6-dehydratase [EC:4.2.1.45]	0.00415481	0.0054286	0.00481981	0.00653185	0.00794324	0.00718269	0.00828569	0.00867799	0.013252	0.0051713	0.0164617	0.00965952	0.0130924	0.011781	0.00990489	0.00658684
K01710	E4.2.1.46, rfbB, rffG; dTDP-glucose 4,6-dehydratase [EC:4.2.1.46]	0.0671826	0.0736174	0.0765398	0.0821718	0.0838525	0.0769899	0.0840104	0.0646579	0.0508814	0.0750014	0.0511582	0.0707009	0.0594014	0.0642887	0.047384	0.054898
K01711	gmd, GMDS; GDPmannose 4,6-dehydratase [EC:4.2.1.47]	0.0565209	0.0563293	0.0625636	0.0721997	0.0658166	0.0713467	0.0662914	0.073679	0.0583311	0.0538781	0.0703564	0.0713403	0.0744788	0.0602943	0.0746332	0.0783421
K01712	hutU, UROC1; urocanate hydratase [EC:4.2.1.49]	0.0173213	0.0192513	0.0173535	0.0314633	0.0282027	0.0243861	0.0273166	0.0290056	0.0124493	0.0117794	0.0199141	0.0117227	0.0206472	0.0111401	0.0147705	0.0172088
K01714	dapA; 4-hydroxy-tetrahydrodipicolinate synthase [EC:4.3.3.7]	0.108899	0.10014	0.0943795	0.0819448	0.086655	0.0815093	0.0814004	0.0774254	0.0929188	0.108841	0.0857575	0.0808251	0.0752593	0.0900844	0.0774184	0.0789872
K01715	crt; enoyl-CoA hydratase [EC:4.2.1.17]	0.0393997	0.03094	0.0293857	0.0301121	0.0329465	0.027082	0.0236116	0.0289438	0.0271297	0.0337528	0.0201034	0.0213303	0.0214377	0.0258397	0.0206909	0.0143081
K01716	fabA; 3-hydroxyacyl-[acyl-carrier protein] dehydratase / trans-2-decenoyl-[acyl-carrier protein] isomerase [EC:4.2.1.59 5.3.3.14]	0	0	0	0	0	0	0	0	0	0	0	0	0.000116903	0	0	0.000159396
K01719	hemD, UROS; uroporphyrinogen-III synthase [EC:4.2.1.75]	0.0617454	0.0569729	0.0558684	0.066961	0.0675869	0.0729684	0.0547243	0.0630603	0.0646639	0.0590011	0.070598	0.0628909	0.0679702	0.0711671	0.0749131	0.0785235
K01720	prpD; 2-methylcitrate dehydratase [EC:4.2.1.79]	0	0	1.79645e-05	0	0	0	0	0	0	0	0	0	0.000118744	0	0	0
K01727	hysA, hylA, hylB; hyaluronate lyase [EC:4.2.2.1]	0	0	0	0	0	0	0	0	0	0	0	3.08714e-05	4.95255e-05	0	0	0
K01733	thrC; threonine synthase [EC:4.2.3.1]	0.0393102	0.0377213	0.0328105	0.0253138	0.0248745	0.0238808	0.0310391	0.0299484	0.0357872	0.0424953	0.0312919	0.029873	0.0273014	0.0314848	0.0239857	0.023149
K01734	mgsA; methylglyoxal synthase [EC:4.2.3.3]	0.055736	0.0550317	0.0531011	0.0705178	0.0640742	0.0588056	0.062667	0.0861245	0.070979	0.0527162	0.0842559	0.0897062	0.107617	0.0714142	0.0837754	0.0688418
K01735	aroB; 3-dehydroquinate synthase [EC:4.2.3.4]	0.0918669	0.097348	0.104995	0.0972562	0.0974195	0.106042	0.108516	0.0964789	0.102218	0.101686	0.092914	0.105559	0.0967477	0.101876	0.0971264	0.11063
K01736	aroC; chorismate synthase [EC:4.2.3.5]	0.0848813	0.0914337	0.0915945	0.0830039	0.0838733	0.088389	0.0999722	0.0852178	0.0901884	0.0976876	0.0901908	0.100313	0.0913116	0.0956802	0.0915248	0.0984447
K01737	queD, ptpS, PTS; 6-pyruvoyltetrahydropterin/6-carboxytetrahydropterin synthase [EC:4.2.3.12 4.1.2.50]	0.0894602	0.0866325	0.0993515	0.112565	0.108134	0.117525	0.115221	0.117529	0.0860982	0.078768	0.105433	0.0908163	0.0992561	0.0886501	0.0921822	0.119998
K01738	cysK; cysteine synthase [EC:2.5.1.47]	0.117716	0.115579	0.106278	0.122043	0.105934	0.105631	0.107375	0.106651	0.108676	0.098488	0.11402	0.0899114	0.10634	0.101495	0.0989801	0.0924479
K01739	metB; cystathionine gamma-synthase [EC:2.5.1.48]	0.00385643	0.00491518	0.00580263	0.00509025	0.00626183	0.00364238	0.00550657	0.00438766	0.00643348	0.00385815	0.00206263	0.0064216	0.00527679	0.00581269	0.00403788	0.00253712
K01740	metY; O-acetylhomoserine (thiol)-lyase [EC:2.5.1.49]	0.177527	0.174882	0.160991	0.181233	0.173534	0.167508	0.160017	0.167004	0.180129	0.180021	0.196112	0.180017	0.191397	0.18155	0.174027	0.179247
K01744	aspA; aspartate ammonia-lyase [EC:4.3.1.1]	0.0496495	0.0458909	0.04249	0.0629521	0.0642783	0.0667254	0.0453662	0.0592088	0.0472495	0.0441152	0.0725412	0.057713	0.0641684	0.050553	0.0608439	0.069076
K01745	hutH, HAL; histidine ammonia-lyase [EC:4.3.1.3]	0.0465319	0.0462935	0.0465247	0.0468239	0.0520378	0.0559419	0.0472749	0.0580891	0.0620924	0.0407012	0.0792992	0.0678981	0.0704322	0.0669996	0.0752321	0.0861422
K01746	E4.3.1.4; formiminotetrahydrofolate cyclodeaminase [EC:4.3.1.4]	0	6.99959e-05	8.66421e-05	9.08929e-05	0	8.14165e-05	6.4396e-05	0	5.25799e-05	0	0	0	0.000384829	7.86555e-05	8.7429e-05	0
K01749	hemC, HMBS; hydroxymethylbilane synthase [EC:2.5.1.61]	0.000370927	0.000557531	0.000320203	0.000454262	0.00282392	0.00258738	0.00217899	0.00491625	0.00703534	0.00456035	0.0114919	0.00571633	0.00676225	0.00542622	0.00940901	0.0049762
K01750	E4.3.1.12, ocd; ornithine cyclodeaminase [EC:4.3.1.12]	0.000140272	0	2.75201e-05	0	5.10364e-05	0	0.000120375	0	3.34018e-05	0	4.72817e-05	4.71047e-05	0	4.99666e-05	5.554e-05	4.16657e-05
K01751	E4.3.1.15; diaminopropionate ammonia-lyase [EC:4.3.1.15]	0.000775996	0.000679396	0.000812609	0.00298064	0.0020844	0.00327521	0.000850313	0.000881201	0.000463723	0.000484845	0.000777887	0.00050263	0.00084624	0.000649253	0.00109229	0.000274032
K01752	E4.3.1.17, sdaA, sdaB, tdcG; L-serine dehydratase [EC:4.3.1.17]	0.117892	0.126878	0.105536	0.120782	0.123162	0.125891	0.110051	0.122119	0.115418	0.112978	0.122312	0.1229	0.120382	0.116584	0.11746	0.122297
K01753	dsdA; D-serine dehydratase [EC:4.3.1.18]	0.000149159	0.000691727	0.000159245	0.000744735	0.000441814	0.00028886	0.000424605	0.000387271	2.48063e-05	0	0.000239432	0.000134329	0.000129451	0.000106083	7.9274e-05	9.03626e-05
K01754	E4.3.1.19, ilvA, tdcB; threonine dehydratase [EC:4.3.1.19]	0.0486858	0.0457939	0.040718	0.0344903	0.042101	0.0330984	0.0359127	0.0314618	0.0340476	0.0518425	0.0237579	0.0282817	0.0265185	0.0298482	0.0225307	0.0163815
K01755	argH, ASL; argininosuccinate lyase [EC:4.3.2.1]	0.107078	0.110172	0.106943	0.111542	0.112295	0.115343	0.110514	0.11776	0.122445	0.108273	0.13118	0.114761	0.120877	0.120155	0.116878	0.117742
K01756	purB, ADSL; adenylosuccinate lyase [EC:4.3.2.2]	0.0752254	0.0661866	0.0613447	0.0736988	0.073451	0.0677589	0.0610709	0.0651076	0.0625622	0.0714432	0.0626557	0.0552883	0.0633369	0.0607528	0.0630162	0.0493423
K01758	CTH; cystathionine gamma-lyase [EC:4.4.1.1]	0	0	0	0	0	0	0	0	0	0	4.04044e-05	0	0	0	0	0
K01759	GLO1, gloA; lactoylglutathione lyase [EC:4.4.1.5]	0.0851493	0.0827813	0.07678	0.073541	0.068812	0.07969	0.0744449	0.0808416	0.0868537	0.0853942	0.0783697	0.0819636	0.085957	0.0776395	0.0890214	0.0927716
K01760	metC; cysteine-S-conjugate beta-lyase [EC:4.4.1.13]	0.00291471	0.00475788	0.00567072	0.00374933	0.00596522	0.00412867	0.0052095	0.00417982	0.00642008	0.00357838	0.00184212	0.00566746	0.00433895	0.00536289	0.00418348	0.00202013
K01761	E4.4.1.11; methionine-gamma-lyase [EC:4.4.1.11]	0	3.60532e-05	0	0	0	0	0	0	0	0	0	3.9135e-05	5.07761e-05	0	0	3.4356e-05
K01764	HCCS; cytochrome c heme-lyase [EC:4.4.1.17]	0.000212998	0	8.35763e-05	0.000233804	0.000103329	5.1355e-05	0.00101548	0.000162906	6.76258e-05	0	0	0.000143053	0.000123737	5.05816e-05	5.62236e-05	4.21785e-05
K01768	E4.6.1.1; adenylate cyclase [EC:4.6.1.1]	0	0	0	0	0	0	0	0	9.51445e-06	0	4.04044e-05	0	0	0	1.58205e-05	0
K01770	ispF; 2-C-methyl-D-erythritol 2,4-cyclodiphosphate synthase [EC:4.6.1.12]	0.120222	0.12648	0.137633	0.129223	0.13547	0.137886	0.135648	0.124671	0.116896	0.133422	0.127732	0.132738	0.129167	0.133181	0.127854	0.136438
K01772	hemH, FECH; protoporphyrin/coproporphyrin ferrochelatase [EC:4.99.1.1 4.99.1.9]	0.00264789	0.00397572	0.00383688	0.00266195	0.0043849	0.00388008	0.00378486	0.00399015	0.00584259	0.00386877	0.0016822	0.00616874	0.00345714	0.00429266	0.0029673	0.00165978
K01775	alr; alanine racemase [EC:5.1.1.1]	0.104628	0.119964	0.128485	0.107283	0.109543	0.114511	0.13171	0.107957	0.106175	0.122053	0.0966293	0.111756	0.10581	0.117315	0.103101	0.11746
K01776	murI; glutamate racemase [EC:5.1.1.3]	0.0421214	0.041104	0.0364058	0.0242526	0.0251368	0.0260714	0.0294371	0.0259261	0.0346152	0.0463344	0.0224069	0.0306404	0.0212138	0.0280306	0.0222103	0.0202728
K01778	dapF; diaminopimelate epimerase [EC:5.1.1.7]	0.0872739	0.0851098	0.0820149	0.0714367	0.0783303	0.0752425	0.0744022	0.0780467	0.0912726	0.0854402	0.0936214	0.0799154	0.0899964	0.0915624	0.0914515	0.0964811
K01779	racD; aspartate racemase [EC:5.1.1.13]	0.00461608	0.0164066	0.00858038	0.0103388	0.00939687	0.00902145	0.0104904	0.0211822	0.0214915	0.0140546	0.00924547	0.0332054	0.0257897	0.021747	0.0187422	0.00872033
K01781	mdlA; mandelate racemase [EC:5.1.2.2]	0.000146786	7.30237e-05	0.000161269	0.0003867	0.000128175	0.000212346	0.000235135	4.49062e-05	2.79623e-05	0.000401736	0.000316655	0.000157735	0.000204655	8.36591e-05	0	0.000104641
K01783	rpe, RPE; ribulose-phosphate 3-epimerase [EC:5.1.3.1]	0.0831121	0.0769943	0.078146	0.0818492	0.0645478	0.077279	0.0858811	0.0867506	0.0755341	0.0710055	0.0956742	0.0740576	0.0878513	0.0814958	0.0848298	0.0939925
K01784	galE, GALE; UDP-glucose 4-epimerase [EC:5.1.3.2]	0.196253	0.197235	0.20213	0.199367	0.199605	0.191824	0.210778	0.177139	0.156801	0.20214	0.145187	0.173537	0.169413	0.173022	0.162507	0.169595
K01785	galM, GALM; aldose 1-epimerase [EC:5.1.3.3]	0.0984072	0.103719	0.0993917	0.0980447	0.0939655	0.1016	0.0969195	0.104015	0.112079	0.101344	0.120381	0.11299	0.112513	0.11372	0.11964	0.128847
K01787	RENBP; N-acylglucosamine 2-epimerase [EC:5.1.3.8]	0.049032	0.0433562	0.0478097	0.0544508	0.0536011	0.0598377	0.0507858	0.0601423	0.0519029	0.0404596	0.0653373	0.0521696	0.0656725	0.0532797	0.0613667	0.0716361
K01788	nanE; N-acylglucosamine-6-phosphate 2-epimerase [EC:5.1.3.9]	0.0668321	0.0626863	0.0588793	0.0298288	0.0311033	0.0252226	0.0443018	0.0365751	0.0657208	0.066672	0.0357193	0.0350177	0.0272659	0.0523699	0.0327239	0.0182803
K01790	rfbC, rmlC; dTDP-4-dehydrorhamnose 3,5-epimerase [EC:5.1.3.13]	0.0715437	0.0721783	0.0666801	0.0866237	0.0869734	0.0815299	0.0698323	0.0739984	0.0747747	0.0695633	0.0737926	0.0695217	0.0760958	0.0748052	0.0823422	0.0794444
K01791	wecB; UDP-N-acetylglucosamine 2-epimerase (non-hydrolysing) [EC:5.1.3.14]	0.0786006	0.0718966	0.0723262	0.0861474	0.0841464	0.0891034	0.0740748	0.0918649	0.0876419	0.0656437	0.112481	0.0979563	0.10343	0.0941694	0.103498	0.116983
K01796	E5.1.99.4, AMACR, mcr; alpha-methylacyl-CoA racemase [EC:5.1.99.4]	0	0	0	0	0	0	0	0	0	0	4.32103e-05	0	0	0	0	0
K01801	nagL; maleylpyruvate isomerase [EC:5.2.1.4]	0	0	0	0	0	0	0	0	0	0	7.26902e-05	0	0	0	0	0
K01802	E5.2.1.8; peptidylprolyl isomerase [EC:5.2.1.8]	0.0531212	0.0521152	0.05544	0.0566715	0.0520213	0.0568362	0.0460597	0.0536008	0.0629127	0.0452343	0.0687839	0.0624385	0.0716027	0.0633771	0.0767477	0.0783775
K01803	TPI, tpiA; triosephosphate isomerase (TIM) [EC:5.3.1.1]	0.11032	0.108406	0.108306	0.143457	0.143674	0.146534	0.124108	0.141019	0.123886	0.0988295	0.161795	0.13497	0.161704	0.13119	0.150713	0.135204
K01804	araA; L-arabinose isomerase [EC:5.3.1.4]	0.0377577	0.0363095	0.0367814	0.0416514	0.0417456	0.0456425	0.0414894	0.0447082	0.0413643	0.0375471	0.0494616	0.0654983	0.0520258	0.0404063	0.0492714	0.0523535
K01805	xylA; xylose isomerase [EC:5.3.1.5]	0.062343	0.061666	0.0628582	0.067955	0.073753	0.0685827	0.0691652	0.0646547	0.0504365	0.0498243	0.062017	0.0816304	0.0662375	0.0515616	0.0586918	0.0661977
K01807	rpiA; ribose 5-phosphate isomerase A [EC:5.3.1.6]	0.0276313	0.0294987	0.0284454	0.0120977	0.0132431	0.0112941	0.021646	0.0152073	0.0246125	0.0315666	0.00844731	0.0151429	0.0106262	0.0194823	0.00933341	0.00601965
K01808	rpiB; ribose 5-phosphate isomerase B [EC:5.3.1.6]	0.0771696	0.0801429	0.0771711	0.0914244	0.0923077	0.094166	0.0847498	0.0857293	0.0744482	0.0764229	0.0831061	0.0856244	0.0796454	0.0732453	0.0830194	0.093309
K01809	manA, MPI; mannose-6-phosphate isomerase [EC:5.3.1.8]	0.109858	0.105829	0.0943358	0.0696477	0.0764402	0.0792018	0.0808388	0.0804285	0.103103	0.108421	0.0879718	0.0870949	0.0800977	0.0898793	0.0903202	0.0938961
K01810	GPI, pgi; glucose-6-phosphate isomerase [EC:5.3.1.9]	0.116602	0.117944	0.119245	0.132677	0.125919	0.13234	0.121121	0.12646	0.111655	0.113729	0.115267	0.127534	0.118629	0.120428	0.120299	0.118836
K01811	xylS, yicI; alpha-D-xyloside xylohydrolase [EC:3.2.1.177]	0.00879898	0.0138868	0.00919537	0.013316	0.0125556	0.01187	0.0119288	0.0228902	0.02371	0.0163866	0.0237624	0.0351631	0.0285169	0.020082	0.0227901	0.020805
K01812	uxaC; glucuronate isomerase [EC:5.3.1.12]	0.0211996	0.0214642	0.0234553	0.0266091	0.0291866	0.0275903	0.0238911	0.0268744	0.0298973	0.0190896	0.0343632	0.0285041	0.0282947	0.030151	0.0287062	0.0300088
K01813	rhaA; L-rhamnose isomerase [EC:5.3.1.14]	0.0449054	0.0512765	0.0517303	0.0539401	0.0550696	0.0611679	0.055676	0.0722962	0.0661287	0.0449731	0.0806923	0.0691825	0.0731474	0.0653347	0.0769628	0.0850507
K01814	hisA; phosphoribosylformimino-5-aminoimidazole carboxamide ribotide isomerase [EC:5.3.1.16]	0.0538393	0.0528247	0.0554189	0.0416991	0.0449072	0.0419028	0.0496331	0.0511149	0.0536768	0.0530987	0.0617713	0.058034	0.055283	0.0590048	0.0526918	0.054932
K01815	kduI; 4-deoxy-L-threo-5-hexosulose-uronate ketol-isomerase [EC:5.3.1.17]	0.102748	0.110754	0.117923	0.133288	0.131699	0.132281	0.131716	0.145656	0.134926	0.0939036	0.151937	0.136811	0.15211	0.131163	0.152349	0.161451
K01816	hyi, gip; hydroxypyruvate isomerase [EC:5.3.1.22]	0	0.000113882	0	0	0.000266523	0	0.000104771	0	0	4.81936e-05	6.17289e-05	0	0	0	0	0
K01817	trpF; phosphoribosylanthranilate isomerase [EC:5.3.1.24]	0.0294086	0.0345815	0.0280715	0.0110245	0.0144139	0.0114931	0.0212666	0.014722	0.0255329	0.0368366	0.0126264	0.0171823	0.0102732	0.0205136	0.0094544	0.00872709
K01818	fucI; L-fucose/D-arabinose isomerase [EC:5.3.1.25 5.3.1.3]	0.0859605	0.0975457	0.100797	0.118818	0.101269	0.118082	0.104417	0.104408	0.097175	0.0715641	0.108601	0.108745	0.111215	0.10379	0.118977	0.131915
K01819	E5.3.1.26, lacA, lacB; galactose-6-phosphate isomerase [EC:5.3.1.26]	0.0239152	0.027089	0.0321152	0.0270949	0.0362257	0.025578	0.0310403	0.0275266	0.0398621	0.0264814	0.0181774	0.0398093	0.0283249	0.0384765	0.0290292	0.0159856
K01821	praC, xylH; 4-oxalocrotonate tautomerase [EC:5.3.2.6]	0.166215	0.147802	0.162297	0.20948	0.175902	0.258924	0.134313	0.193075	0.149692	0.188819	0.245804	0.273762	0.238132	0.209652	0.233071	0.291247
K01823	idi, IDI; isopentenyl-diphosphate Delta-isomerase [EC:5.3.3.2]	0.00395587	0.00517115	0.00592285	0.00465335	0.00764546	0.00500231	0.00570656	0.00391616	0.00763199	0.00388494	0.00260213	0.00553787	0.00620025	0.00596921	0.00505526	0.00252828
K01834	PGAM, gpmA; 2,3-bisphosphoglycerate-dependent phosphoglycerate mutase [EC:5.4.2.11]	0.053131	0.0588904	0.0576325	0.0447264	0.0494576	0.0465188	0.0612214	0.0427052	0.0409256	0.0628885	0.0277852	0.0349923	0.0314863	0.0375717	0.0251262	0.0263779
K01835	pgm; phosphoglucomutase [EC:5.4.2.2]	0.0902686	0.0836202	0.0835438	0.0991688	0.100426	0.102181	0.0856608	0.0895666	0.0696479	0.0817361	0.0764453	0.0890059	0.0797682	0.0692435	0.0825459	0.0891562
K01838	pgmB; beta-phosphoglucomutase [EC:5.4.2.6]	0.00766134	0.00589327	0.00755049	0.00813105	0.00861874	0.00698599	0.00867385	0.00695197	0.00969638	0.00715682	0.00450155	0.0112867	0.00838318	0.00761782	0.00879388	0.00462675
K01839	deoB; phosphopentomutase [EC:5.4.2.7]	0.0335474	0.0333946	0.0314958	0.0180405	0.0203816	0.0160382	0.0231779	0.0203596	0.0382738	0.045677	0.0164873	0.0241838	0.0244978	0.033719	0.0254776	0.0170687
K01840	manB; phosphomannomutase [EC:5.4.2.8]	0.0286249	0.0225723	0.0242907	0.0358886	0.0319222	0.0308108	0.0256857	0.0268439	0.00774676	0.020966	0.0203399	0.0245887	0.0178011	0.0135361	0.0218063	0.030099
K01841	pepM; phosphoenolpyruvate phosphomutase [EC:5.4.2.9]	0.00826628	0.015686	0.00696759	0.0105661	0.0145973	0.00955447	0.00856535	0.0115234	0.0218012	0.0217018	0.0184997	0.0299536	0.0235701	0.0187014	0.0148995	0.0097171
K01843	kamA; lysine 2,3-aminomutase [EC:5.4.3.2]	0.00128481	0.000986245	0.00141646	0.00234113	0.000595425	0.00170228	0.000999818	0.00179842	0.000832289	0.000661547	0.00202226	0.000367166	0.00190423	0.000703819	0.00108153	0.00171875
K01844	kamD; beta-lysine 5,6-aminomutase alpha subunit [EC:5.4.3.3]	0.00013304	2.76477e-05	3.49242e-05	0.000146129	0	0.000192952	0	0.000237509	8.46951e-05	0	8.99173e-05	0	0	0.000158372	0	0.000158474
K01845	hemL; glutamate-1-semialdehyde 2,1-aminomutase [EC:5.4.3.8]	0.0202202	0.0231024	0.0331742	0.0281813	0.0320742	0.030511	0.0388485	0.0277056	0.0200677	0.0299127	0.0253683	0.0265657	0.0296589	0.0326617	0.0305307	0.0299931
K01846	glmS, mutS, mamA; methylaspartate mutase sigma subunit [EC:5.4.99.1]	0.00541339	0.00311072	0.00484786	0.00811027	0.00803047	0.00568441	0.00458914	0.00357733	0.00485422	0.00228815	0.00787681	0.00224133	0.00698172	0.00583704	0.00476321	0.00427134
K01847	MUT; methylmalonyl-CoA mutase [EC:5.4.99.2]	0.104061	0.0969376	0.0916549	0.139965	0.135473	0.126222	0.114251	0.124199	0.0760995	0.0810172	0.112851	0.0974398	0.109469	0.0831943	0.108181	0.130376
K01848	E5.4.99.2A, mcmA1; methylmalonyl-CoA mutase, N-terminal domain [EC:5.4.99.2]	0.000778986	0.000445138	0.000991058	0.00183726	0.00243644	0.00279217	0.00225376	0.00355975	0.00621321	0.00285897	0.0105733	0.0052228	0.00496009	0.00509603	0.00830285	0.00477929
K01849	E5.4.99.2B, mcmA2; methylmalonyl-CoA mutase, C-terminal domain [EC:5.4.99.2]	0.000933173	0.000316526	0.000932039	0.00139681	0.00123463	0.000122723	0.000582405	0.00090836	0.000484817	0	0.00045752	0.000569759	0.000147848	0.000120875	0.000134358	0.00100794
K01854	glf; UDP-galactopyranose mutase [EC:5.4.99.9]	0.0339217	0.0336461	0.0310334	0.0179386	0.0203687	0.0184863	0.025363	0.0234419	0.0360845	0.0380008	0.0220599	0.0235717	0.0231711	0.0314419	0.0235978	0.0150914
K01858	INO1, ISYNA1; myo-inositol-1-phosphate synthase [EC:5.5.1.4]	0.0283848	0.0301563	0.0303778	0.0370662	0.0319582	0.030079	0.0314239	0.0291609	0.0122787	0.0204313	0.0169297	0.0179944	0.0176595	0.0132592	0.0229116	0.0247803
K01866	YARS, tyrS; tyrosyl-tRNA synthetase [EC:6.1.1.1]	0.115386	0.112294	0.112222	0.118313	0.111291	0.124092	0.115569	0.121166	0.121044	0.107392	0.13406	0.116455	0.116888	0.12248	0.125337	0.124222
K01867	WARS, trpS; tryptophanyl-tRNA synthetase [EC:6.1.1.2]	0.109583	0.112198	0.121468	0.122758	0.119179	0.125078	0.12859	0.114894	0.103851	0.115523	0.106509	0.11904	0.115916	0.111924	0.106762	0.11792
K01868	TARS, thrS; threonyl-tRNA synthetase [EC:6.1.1.3]	0.0988991	0.102675	0.102789	0.113436	0.115492	0.11551	0.103168	0.108386	0.109934	0.10476	0.115151	0.119041	0.116266	0.11128	0.115217	0.112982
K01869	LARS, leuS; leucyl-tRNA synthetase [EC:6.1.1.4]	0.104069	0.107469	0.108153	0.117243	0.118647	0.125776	0.106936	0.109028	0.108876	0.103677	0.110009	0.112315	0.100035	0.1068	0.111991	0.115655
K01870	IARS, ileS; isoleucyl-tRNA synthetase [EC:6.1.1.5]	0.0487909	0.0495028	0.0482373	0.0464526	0.0493676	0.0445244	0.0444581	0.0377323	0.0460637	0.0524666	0.0396833	0.0450959	0.0397179	0.0428925	0.0393891	0.0341299
K01872	AARS, alaS; alanyl-tRNA synthetase [EC:6.1.1.7]	0.131606	0.127566	0.133652	0.14392	0.138921	0.13776	0.143301	0.136694	0.11794	0.12411	0.128016	0.123475	0.134154	0.130746	0.132242	0.141294
K01873	VARS, valS; valyl-tRNA synthetase [EC:6.1.1.9]	0.0741674	0.0734078	0.0747164	0.0729157	0.0758335	0.0773948	0.0725763	0.0704336	0.070259	0.0747738	0.0727782	0.0754893	0.0696279	0.0712997	0.0744511	0.0745653
K01874	MARS, metG; methionyl-tRNA synthetase [EC:6.1.1.10]	0.157402	0.159882	0.14583	0.191647	0.182726	0.183214	0.167533	0.180439	0.146517	0.13805	0.163812	0.159034	0.157671	0.147509	0.157701	0.162977
K01875	SARS, serS; seryl-tRNA synthetase [EC:6.1.1.11]	0.13289	0.134821	0.141436	0.157039	0.155938	0.152365	0.148447	0.145987	0.131081	0.133948	0.126488	0.143234	0.132363	0.134148	0.1327	0.122175
K01876	aspS; aspartyl-tRNA synthetase [EC:6.1.1.12]	0.120524	0.118433	0.120038	0.133631	0.131852	0.129241	0.127327	0.126096	0.106084	0.116461	0.111154	0.14064	0.121944	0.109777	0.1243	0.118499
K01878	glyQ; glycyl-tRNA synthetase alpha chain [EC:6.1.1.14]	0.0107446	0.0107088	0.0105939	0.0105683	0.0146014	0.0124737	0.0154145	0.0141977	0.0154016	0.0118295	0.0201187	0.0155263	0.013483	0.0168544	0.018384	0.00939326
K01879	glyS; glycyl-tRNA synthetase beta chain [EC:6.1.1.14]	0.00370533	0.00344132	0.00491688	0.00430775	0.00497116	0.00313361	0.00365137	0.0039723	0.00574525	0.00337788	0.00193519	0.00507099	0.00354879	0.0044327	0.00365745	0.00172544
K01880	GARS, glyS1; glycyl-tRNA synthetase [EC:6.1.1.14]	0.11287	0.11136	0.112631	0.133609	0.129453	0.12457	0.119675	0.112081	0.0954096	0.102533	0.107427	0.102697	0.112839	0.100902	0.108572	0.118725
K01881	PARS, proS; prolyl-tRNA synthetase [EC:6.1.1.15]	0.101314	0.108626	0.121125	0.121113	0.121359	0.122782	0.129835	0.112429	0.102615	0.112773	0.106364	0.113237	0.108759	0.10876	0.115299	0.115705
K01883	CARS, cysS; cysteinyl-tRNA synthetase [EC:6.1.1.16]	0.121769	0.121102	0.122359	0.13538	0.12818	0.128511	0.126394	0.126606	0.112149	0.10922	0.123827	0.127083	0.124713	0.116234	0.130625	0.140623
K01885	EARS, gltX; glutamyl-tRNA synthetase [EC:6.1.1.17]	0.152243	0.16335	0.150707	0.190313	0.179286	0.17853	0.166061	0.166868	0.126023	0.136359	0.142905	0.132723	0.143416	0.128924	0.130902	0.145907
K01886	QARS, glnS; glutaminyl-tRNA synthetase [EC:6.1.1.18]	0.0407469	0.0428377	0.0417648	0.0555856	0.0529921	0.0485555	0.0497507	0.0515219	0.0331063	0.0370774	0.0397994	0.0448215	0.0474331	0.0378536	0.0459183	0.0411057
K01887	RARS, argS; arginyl-tRNA synthetase [EC:6.1.1.19]	0.106536	0.111319	0.11275	0.114689	0.11221	0.112315	0.113952	0.109502	0.110096	0.102962	0.102044	0.11636	0.104251	0.114497	0.11518	0.117513
K01889	FARSA, pheS; phenylalanyl-tRNA synthetase alpha chain [EC:6.1.1.20]	0.122867	0.12291	0.123827	0.136388	0.14	0.134146	0.126263	0.137165	0.118037	0.109778	0.119913	0.124966	0.129153	0.121174	0.130257	0.12296
K01890	FARSB, pheT; phenylalanyl-tRNA synthetase beta chain [EC:6.1.1.20]	0.0483697	0.0488831	0.0435459	0.0381314	0.0388183	0.0357323	0.0409953	0.0369244	0.035764	0.0463593	0.025778	0.0353773	0.0261068	0.0340859	0.0273614	0.0222824
K01892	HARS, hisS; histidyl-tRNA synthetase [EC:6.1.1.21]	0.0951363	0.0978738	0.0944719	0.103578	0.105994	0.109254	0.0934696	0.0930357	0.0871722	0.0883264	0.0865209	0.0903155	0.0866323	0.0859888	0.0941365	0.0987631
K01893	NARS, asnS; asparaginyl-tRNA synthetase [EC:6.1.1.22]	0.13438	0.128106	0.134346	0.160065	0.155416	0.149046	0.137202	0.138065	0.126851	0.11727	0.137139	0.120567	0.14254	0.129239	0.135905	0.131034
K01894	gluQ; glutamyl-Q tRNA(Asp) synthetase [EC:6.1.1.-]	7.45647e-05	0	0	0.000131159	0.000109745	0	4.31411e-05	0.000121849	0	0	0	0	0	0	0	0.000134392
K01895	ACSS, acs; acetyl-CoA synthetase [EC:6.2.1.1]	0.042259	0.0406948	0.0398884	0.045514	0.0510866	0.0534756	0.041314	0.0489623	0.064658	0.0519654	0.0924547	0.0662397	0.0737144	0.0660011	0.0795242	0.0815885
K01897	ACSL, fadD; long-chain acyl-CoA synthetase [EC:6.2.1.3]	0.104182	0.0996001	0.105209	0.11929	0.121421	0.129016	0.108456	0.116404	0.103567	0.0971809	0.146268	0.132505	0.131241	0.115648	0.136917	0.165196
K01902	sucD; succinyl-CoA synthetase alpha subunit [EC:6.2.1.5]	0.001026	0.000660817	0.000893301	0	0.000113499	5.69638e-05	0	0	3.72515e-05	4.18786e-05	0	0	0	0	6.17319e-05	4.53908e-05
K01903	sucC; succinyl-CoA synthetase beta subunit [EC:6.2.1.5]	0.0118897	0.0153355	0.0197439	0.0170631	0.01897	0.0219141	0.0260329	0.0154932	0.00788537	0.018172	0.00767889	0.0149853	0.0148886	0.0144312	0.0103685	0.0138824
K01905	acdA; acetate---CoA ligase (ADP-forming) subunit alpha [EC:6.2.1.13]	0	0	0	0.00270969	0.00411031	0.00287714	0	0	9.47344e-05	5.23483e-05	0.000134101	0	0.000173339	3.54289e-05	0	2.95432e-05
K01906	bioW; 6-carboxyhexanoate--CoA ligase [EC:6.2.1.14]	0	0	3.48235e-05	0	0	6.41938e-05	0	0	0	0	0	0	0	0	0	0
K01908	prpE; propionyl-CoA synthetase [EC:6.2.1.17]	1.83425e-05	0	0	0	0	0	0	0	0	1.92775e-05	0	0	0	0	0	0
K01910	citC; [citrate (pro-3S)-lyase] ligase [EC:6.2.1.22]	0.000170672	0.000339625	8.03618e-05	0.000616918	0.000645807	0.000641938	0.00175874	0.000783201	3.25124e-05	3.59314e-05	4.60228e-05	0.000182866	0	9.72722e-05	0	4.05563e-05
K01911	menE; O-succinylbenzoic acid---CoA ligase [EC:6.2.1.26]	0.0417232	0.0414832	0.0431279	0.04246	0.0442808	0.0521844	0.0438957	0.0517976	0.054041	0.0385634	0.0599643	0.0524509	0.0613357	0.0529267	0.0621233	0.0609058
K01912	paaK; phenylacetate-CoA ligase [EC:6.2.1.30]	0.124766	0.113715	0.117532	0.139454	0.135415	0.152925	0.124334	0.157799	0.165167	0.109905	0.197733	0.155951	0.200372	0.175176	0.193862	0.190725
K01914	asnA; aspartate--ammonia ligase [EC:6.3.1.1]	0.100343	0.0988167	0.0994375	0.104444	0.101251	0.104303	0.0987907	0.0959115	0.0985483	0.0957087	0.100895	0.0936373	0.0988842	0.0990395	0.100008	0.101248
K01915	glnA, GLUL; glutamine synthetase [EC:6.3.1.2]	0.207032	0.209392	0.208269	0.208172	0.212002	0.214713	0.215166	0.216789	0.205553	0.192552	0.206975	0.211747	0.21305	0.20831	0.218762	0.229026
K01916	nadE; NAD+ synthase [EC:6.3.1.5]	0.00608328	0.00712076	0.00740696	0.00750713	0.00720736	0.00441799	0.0065995	0.00750893	0.00768928	0.00496489	0.00495141	0.0073632	0.00705725	0.00797432	0.00539408	0.00454329
K01918	panC; pantoate--beta-alanine ligase [EC:6.3.2.1]	0.0765607	0.0775572	0.085909	0.0947328	0.0921671	0.0951347	0.101159	0.0896752	0.0661958	0.0733318	0.0759066	0.0801759	0.0803151	0.0766355	0.0853539	0.100925
K01919	gshA; glutamate--cysteine ligase [EC:6.3.2.2]	0.0289961	0.0294176	0.0250772	0.00874447	0.0104833	0.00913997	0.0192081	0.0111118	0.0222691	0.0343048	0.00662557	0.0118875	0.00595773	0.0148734	0.00507354	0.00409344
K01920	gshB; glutathione synthase [EC:6.3.2.3]	0	0	0	0	0	0	0	0	0	0	9.9716e-05	0	0	0	0	0
K01921	ddl; D-alanine-D-alanine ligase [EC:6.3.2.4]	0.0806532	0.0838872	0.0938926	0.0968217	0.0971082	0.103167	0.103334	0.0939162	0.0732283	0.0773042	0.0843005	0.0884879	0.0940665	0.0840926	0.0932934	0.108442
K01923	purC; phosphoribosylaminoimidazole-succinocarboxamide synthase [EC:6.3.2.6]	0.119895	0.12161	0.133495	0.144181	0.136904	0.14586	0.147247	0.133264	0.104794	0.126159	0.11852	0.12547	0.12044	0.118819	0.120872	0.13374
K01924	murC; UDP-N-acetylmuramate--alanine ligase [EC:6.3.2.8]	0.0926854	0.0951262	0.0958076	0.0908414	0.0943358	0.0928134	0.0909223	0.0923597	0.0956164	0.0907038	0.0899387	0.0859074	0.0890314	0.0905855	0.0923418	0.0934664
K01925	murD; UDP-N-acetylmuramoylalanine--D-glutamate ligase [EC:6.3.2.9]	0.0533791	0.0498781	0.0503498	0.0446137	0.045605	0.0424462	0.0484088	0.0406157	0.0295794	0.0465431	0.025743	0.0340133	0.0260706	0.0266833	0.0296218	0.0331128
K01926	rex; redox-sensing transcriptional repressor	0.0876149	0.0797295	0.0797289	0.0854541	0.0877387	0.0904875	0.0718905	0.0720256	0.0881992	0.0837523	0.0796415	0.0738248	0.0759886	0.0780262	0.0805031	0.0807004
K01928	murE; UDP-N-acetylmuramoyl-L-alanyl-D-glutamate--2,6-diaminopimelate ligase [EC:6.3.2.13]	0.0905052	0.0874638	0.0807436	0.0894177	0.0862667	0.0898516	0.0808366	0.082159	0.0812017	0.0820919	0.0858329	0.0777114	0.074655	0.0772131	0.0821311	0.0952552
K01929	murF; UDP-N-acetylmuramoyl-tripeptide--D-alanyl-D-alanine ligase [EC:6.3.2.10]	0.00976784	0.00945973	0.00820232	0.0113584	0.00954378	0.0110529	0.00949744	0.00959725	0.00614173	0.00809672	0.0074923	0.00670406	0.00637577	0.00597858	0.005526	0.00751849
K01932	capB, pgsB; gamma-polyglutamate synthase [EC:6.3.2.-]	0.00076916	0.000573967	0.00111064	0.00136776	0.000582087	0.000445077	0.00147853	0.00056474	0.000761917	0.000129545	0.00199113	0.000619898	0.00209116	0.00118361	0.00136436	0.00109664
K01933	purM; phosphoribosylformylglycinamidine cyclo-ligase [EC:6.3.3.1]	0.0848621	0.0818096	0.0811408	0.0826182	0.0907392	0.086347	0.0847409	0.0882111	0.0846571	0.0837943	0.0896623	0.0948788	0.0900709	0.0841554	0.0875913	0.0839433
K01934	MTHFS; 5-formyltetrahydrofolate cyclo-ligase [EC:6.3.3.2]	0.0273221	0.0295335	0.0239212	0.00909399	0.011801	0.0104797	0.0163222	0.00869036	0.0178026	0.0307559	0.00835858	0.00868708	0.00524019	0.0134441	0.00532696	0.00438839
K01935	bioD; dethiobiotin synthetase [EC:6.3.3.3]	0.0536301	0.0575484	0.0653608	0.0605814	0.0661738	0.0778717	0.0735618	0.0720102	0.0549904	0.0615685	0.0640011	0.0584761	0.0643357	0.0647112	0.0745086	0.0819541
K01937	pyrG, CTPS; CTP synthase [EC:6.3.4.2]	0.0668062	0.0654974	0.068938	0.0654924	0.0658259	0.0611297	0.0645017	0.0564916	0.0471795	0.0646037	0.047772	0.0547871	0.0470115	0.0467533	0.0492042	0.0546136
K01938	fhs; formate--tetrahydrofolate ligase [EC:6.3.4.3]	0.0847275	0.0888944	0.0871761	0.0945217	0.0963586	0.0898804	0.0873232	0.0959347	0.104145	0.0912397	0.0961827	0.0999468	0.107692	0.103726	0.100169	0.0909726
K01939	purA, ADSS; adenylosuccinate synthase [EC:6.3.4.4]	0.102626	0.0960866	0.0955224	0.0975943	0.0962919	0.0989289	0.0936577	0.100401	0.0945522	0.095474	0.103051	0.105283	0.0983485	0.0994308	0.106243	0.10421
K01940	argG, ASS1; argininosuccinate synthase [EC:6.3.4.5]	0.104116	0.10503	0.104162	0.134475	0.128902	0.121125	0.107313	0.106772	0.100953	0.096251	0.113637	0.0998719	0.11054	0.101827	0.0997687	0.102634
K01941	E6.3.4.6; urea carboxylase [EC:6.3.4.6]	0	0	0	0	0	2.76789e-05	0	0	0	0	0	0	0	0	0	0
K01945	purD; phosphoribosylamine---glycine ligase [EC:6.3.4.13]	0.0629592	0.0669121	0.0649634	0.0598149	0.0574735	0.0562321	0.0608753	0.0526546	0.0517041	0.0639908	0.0344456	0.0549867	0.0414388	0.0458318	0.0415039	0.0413148
K01950	E6.3.5.1, NADSYN1, QNS1, nadE; NAD+ synthase (glutamine-hydrolysing) [EC:6.3.5.1]	0.0765984	0.0753766	0.0781557	0.0746061	0.0767283	0.0746607	0.0722777	0.0756835	0.0703826	0.0700544	0.074502	0.0624803	0.0749364	0.0734693	0.0749001	0.0751985
K01951	guaA, GMPS; GMP synthase (glutamine-hydrolysing) [EC:6.3.5.2]	0.187089	0.193313	0.203663	0.22883	0.220252	0.225017	0.217905	0.21386	0.173093	0.175271	0.195595	0.196354	0.20546	0.19808	0.200805	0.212266
K01952	PFAS, purL; phosphoribosylformylglycinamidine synthase [EC:6.3.5.3]	0.0963567	0.102574	0.100933	0.10925	0.104664	0.103067	0.103447	0.0984424	0.0973936	0.103733	0.0921611	0.100331	0.0938044	0.0969678	0.0968545	0.096028
K01953	asnB, ASNS; asparagine synthase (glutamine-hydrolysing) [EC:6.3.5.4]	0.0661906	0.0642308	0.0602947	0.0526577	0.0575354	0.0620753	0.0567513	0.0651518	0.0742984	0.0638588	0.0721896	0.0693557	0.0732534	0.0768125	0.0710404	0.077531
K01955	carB, CPA2; carbamoyl-phosphate synthase large subunit [EC:6.3.5.5]	0.148016	0.142225	0.138801	0.153031	0.163442	0.166795	0.142118	0.162352	0.154016	0.151663	0.160338	0.164513	0.156142	0.154657	0.170868	0.168998
K01956	carA, CPA1; carbamoyl-phosphate synthase small subunit [EC:6.3.5.5]	0.0862975	0.0862131	0.096456	0.0994055	0.0908904	0.0899063	0.109275	0.0784612	0.0517708	0.0901974	0.0444189	0.0647794	0.0604359	0.0649684	0.0538605	0.0607473
K01958	PC, pyc; pyruvate carboxylase [EC:6.4.1.1]	0.000256941	0.000283069	0.000357089	0.000529484	0.000307927	0.000375953	0.000442909	0.000352966	0.000173532	0.000281449	0.000318146	0.000441391	0.00038941	0.000461173	0.000340053	0.000298096
K01959	pycA; pyruvate carboxylase subunit A [EC:6.4.1.1]	0	0	5.38224e-05	0.000112777	0.000432969	0.000165579	5.23856e-05	6.98939e-05	6.69395e-05	2.44855e-05	0.000128401	9.22467e-05	0	0	0.000108766	2.71985e-05
K01960	pycB; pyruvate carboxylase subunit B [EC:6.4.1.1]	0.067281	0.0678837	0.0748581	0.0819149	0.0812857	0.0839175	0.0765169	0.0792273	0.0628804	0.055874	0.0821174	0.0765301	0.0765337	0.0687506	0.0858948	0.0980946
K01961	accC; acetyl-CoA carboxylase, biotin carboxylase subunit [EC:6.4.1.2 6.3.4.14]	0.0322979	0.0339103	0.0319076	0.0374095	0.0425815	0.0434685	0.0409778	0.0453693	0.0563801	0.0372771	0.072341	0.058227	0.0607213	0.0515028	0.0685972	0.0671265
K01962	accA; acetyl-CoA carboxylase carboxyl transferase subunit alpha [EC:6.4.1.2 2.1.3.15]	0.00533662	0.00479973	0.00434635	0.00618101	0.00722691	0.00535297	0.00647071	0.00661548	0.0046111	0.00323463	0.00552422	0.0052846	0.00416273	0.00419444	0.0040092	0.00297903
K01963	accD; acetyl-CoA carboxylase carboxyl transferase subunit beta [EC:6.4.1.2 2.1.3.15]	0.0127962	0.0127944	0.0118301	0.0143764	0.0161109	0.012275	0.0143605	0.0130397	0.0126026	0.0101365	0.0122464	0.0131412	0.0142695	0.0127686	0.0128839	0.00790772
K01965	PCCA, pccA; propionyl-CoA carboxylase alpha chain [EC:6.4.1.3]	0	0	0	0	0	0	1.97622e-05	0	0	0	0	0	0	0	0	0
K01966	PCCB, pccB; propionyl-CoA carboxylase beta chain [EC:6.4.1.3 2.1.3.15]	0.058899	0.0586641	0.0614411	0.0705477	0.0701983	0.0755955	0.0603728	0.0719726	0.0717134	0.0568827	0.0905159	0.0758738	0.0845997	0.0737914	0.0918421	0.101749
K01968	E6.4.1.4A; 3-methylcrotonyl-CoA carboxylase alpha subunit [EC:6.4.1.4]	0.000132905	1.76063e-05	3.29985e-05	0.000190218	0	1.52146e-05	3.5526e-05	0	1.60896e-05	3.60719e-05	4.39975e-05	2.26903e-05	1.83294e-05	2.40688e-05	0	2.00703e-05
K01972	E6.5.1.2, ligA, ligB; DNA ligase (NAD+) [EC:6.5.1.2]	0.0877254	0.0872845	0.0947386	0.0866934	0.0845592	0.0882767	0.0984146	0.0850754	0.0751231	0.0899697	0.072264	0.0823751	0.081732	0.0804152	0.0768045	0.0861853
K01989	ABC.X4.S; putative ABC transport system substrate-binding protein	0.0780521	0.0807236	0.0693247	0.0249797	0.0275358	0.0276131	0.048674	0.0302913	0.0538075	0.0896256	0.0185124	0.0313011	0.0161135	0.0404406	0.0181666	0.0127443
K01990	ABC-2.A; ABC-2 type transport system ATP-binding protein	0.294845	0.266503	0.26248	0.251868	0.234777	0.244388	0.248301	0.289392	0.339499	0.286221	0.354982	0.285951	0.317393	0.318801	0.31763	0.266751
K01991	wza, gfcE; polysaccharide biosynthesis/export protein	0.00211081	0.00195632	0.00116898	0.00161284	0.00205896	0.00237101	0.00181522	0.00274562	0.00189006	0.00235636	0.00750887	0.00942614	0.00581429	0.00485232	0.00595531	0.0101862
K01992	ABC-2.P; ABC-2 type transport system permease protein	0.10996	0.100622	0.11089	0.0992186	0.106063	0.0991286	0.100988	0.103661	0.139354	0.0953532	0.128451	0.0985811	0.116902	0.122878	0.120787	0.104895
K01993	ABC-2.TX; HlyD family secretion protein	0.00459389	0.00457343	0.00399595	0.00534475	0.00535114	0.0054014	0.00464414	0.00418491	0.00473664	0.00564076	0.0084062	0.00861536	0.00461424	0.00469481	0.00546659	0.0073298
K01994	gerE; LuxR family transcriptional regulator, transcriptional regulator of spore coat protein	0	0	0.000122353	0	0	0	0	0	0	0	0	0	0.000550886	0.000450384	0.000522076	0
K01995	livG; branched-chain amino acid transport system ATP-binding protein	0.0416903	0.0439014	0.038589	0.0324622	0.0382467	0.0328188	0.0369175	0.0451334	0.0528234	0.0456007	0.0368435	0.0291971	0.0380139	0.0481459	0.0435794	0.0248233
K01996	livF; branched-chain amino acid transport system ATP-binding protein	0.0543444	0.0488042	0.0444684	0.0443344	0.0483878	0.0426196	0.0454594	0.0455075	0.0520321	0.0474932	0.0448113	0.0393545	0.04575	0.0509072	0.0416039	0.0311903
K01997	livH; branched-chain amino acid transport system permease protein	0.0344435	0.0332041	0.0284865	0.0240583	0.0315248	0.0252627	0.0265827	0.027933	0.0429635	0.0406419	0.0273687	0.0267312	0.0310259	0.0410529	0.0322484	0.0211106
K01998	livM; branched-chain amino acid transport system permease protein	0.0263255	0.0265544	0.0254463	0.0139897	0.0164532	0.0138065	0.0197297	0.0185897	0.0305329	0.035689	0.019727	0.0169033	0.0196018	0.0262677	0.0234182	0.0150581
K01999	livK; branched-chain amino acid transport system substrate-binding protein	0.0265005	0.0275152	0.0240308	0.00787716	0.0097879	0.00953023	0.0159049	0.0124906	0.0206801	0.0312265	0.00627232	0.0109497	0.00688955	0.0147987	0.00858821	0.00518101
K02000	proV; glycine betaine/proline transport system ATP-binding protein [EC:7.6.2.9]	0.00263098	0.00292048	0.00381692	0.00386637	0.00495005	0.00331517	0.00498668	0.00255465	0.00379827	0.00244087	0.00190516	0.0049759	0.00379477	0.00471413	0.00268805	0.00194869
K02001	proW; glycine betaine/proline transport system permease protein	0.000609658	0.000555778	0.000829122	0.000735784	0.00135983	0.00058769	0.00106911	0.000621413	0.000851275	0.000299344	0.000383803	0.00130964	0.000778805	0.000868258	0.000836881	0.000241338
K02002	proX; glycine betaine/proline transport system substrate-binding protein	0	0	0	0	0	0	0	0	0	3.86777e-05	0	0.000238106	0	5.47967e-05	0	0
K02003	ABC.CD.A; putative ABC transport system ATP-binding protein	0.669585	0.617506	0.617014	0.650233	0.620345	0.602779	0.578442	0.738234	0.783577	0.636863	0.766678	0.75253	0.776444	0.724025	0.727887	0.575728
K02004	ABC.CD.P; putative ABC transport system permease protein	0.25113	0.245565	0.244168	0.224182	0.229452	0.251559	0.232437	0.260373	0.285568	0.251831	0.312327	0.267857	0.274919	0.274148	0.294778	0.317324
K02005	ABC.CD.TX; HlyD family secretion protein	0.0984095	0.0951475	0.101803	0.10466	0.110948	0.121491	0.105801	0.116625	0.114814	0.0882822	0.142624	0.121241	0.13118	0.115051	0.14588	0.160635
K02006	cbiO; cobalt/nickel transport system ATP-binding protein	0.00404425	0.00453256	0.00308553	0.0054153	0.00465872	0.00493154	0.00323008	0.00327511	0.00499028	0.00299086	0.00646285	0.00252508	0.00436929	0.0030979	0.00233684	0.00365969
K02007	cbiM; cobalt/nickel transport system permease protein	0.00717853	0.00622716	0.00616006	0.00888585	0.010228	0.00896068	0.00761953	0.00954869	0.00888704	0.00770778	0.0155921	0.00820575	0.00980032	0.0102644	0.0112695	0.00888746
K02008	cbiQ; cobalt/nickel transport system permease protein	0.0189414	0.0224633	0.028086	0.0257709	0.0241404	0.0283433	0.0363849	0.0220534	0.0127414	0.0244475	0.0126073	0.017802	0.0208619	0.0218785	0.0172064	0.0191989
K02009	cbiN; cobalt/nickel transport protein	0.000651424	0.000659761	0.00149729	0.00226498	0.00229544	0.00153448	0.00120011	0.00177087	0.00469538	0.00132489	0.00466671	0.00183964	0.00658058	0.00195611	0.00514957	0.00262169
K02010	afuC, fbpC; iron(III) transport system ATP-binding protein [EC:7.2.2.7]	0.00545181	0.00522401	0.00462845	0.00505065	0.00530603	0.00675029	0.00490137	0.00575578	0.00228221	0.00173913	0.00335974	0.00098789	0.00310606	0.0029317	0.0036697	0.00240616
K02011	afuB, fbpB; iron(III) transport system permease protein	0.00539039	0.00442609	0.00465359	0.00549527	0.0058787	0.00422196	0.00562116	0.00504158	0.00261354	0.00231093	0.0040821	0.00242691	0.00546743	0.00407991	0.00337649	0.00466926
K02012	afuA, fbpA; iron(III) transport system substrate-binding protein	0.00189339	0.00138127	0.001801	0.001535	0.00240664	0.00190747	0.00210536	0.00148192	0.0011959	0.000725533	0.000941545	0.000324465	0.00160735	0.000947135	0.0015254	0.00156463
K02013	ABC.FEV.A; iron complex transport system ATP-binding protein [EC:7.2.2.-]	0.115879	0.111861	0.108343	0.0881106	0.0941217	0.0855274	0.0916159	0.0832285	0.106407	0.124584	0.0845496	0.0846957	0.0785256	0.0960823	0.0850052	0.0904065
K02014	TC.FEV.OM; iron complex outermembrane recepter protein	0.00773505	0.00642807	0.00516067	0.00502849	0.00522285	0.00497989	0.00335633	0.00452866	0.00477101	0.00379248	0.0108274	0.00479589	0.00609627	0.00466449	0.00488218	0.00964085
K02015	ABC.FEV.P; iron complex transport system permease protein	0.11584	0.112668	0.104244	0.0877953	0.0878745	0.0851562	0.090768	0.0803572	0.0997599	0.132925	0.0845978	0.0916884	0.0745877	0.0922277	0.0784261	0.0850573
K02016	ABC.FEV.S; iron complex transport system substrate-binding protein	0.063653	0.0588972	0.0524759	0.0357904	0.0396176	0.0364071	0.043073	0.0310872	0.0555352	0.0671422	0.0283235	0.0340417	0.0256894	0.04191	0.0276252	0.0254964
K02017	modC; molybdate transport system ATP-binding protein [EC:7.3.2.5]	3.24997e-05	0.000204897	2.60925e-05	0.000107539	0.000238649	0.000618162	0.000112724	0.000450989	0.000751132	0.000727011	0.00168735	0.0010155	0.00103314	0.00107774	0.00202956	0.000862509
K02018	modB; molybdate transport system permease protein	0.0030603	0.00272668	0.0023213	0.00373551	0.00257172	0.002721	0.00242984	0.00263179	0.00530335	0.00136717	0.00365817	0.00220244	0.00253318	0.00270467	0.00182399	0.00214496
K02019	modE; molybdate transport system regulatory protein	0	0	8.01248e-05	0	0	0	0	0	0	0.000107476	0	0.000133599	0	0	0	0
K02020	modA; molybdate transport system substrate-binding protein	0.000206025	0.000256235	0.000193674	0.000339225	0.000119936	5.96085e-05	0.000282383	6.30291e-05	0.000389143	8.62888e-05	0.000608761	0.000280887	0.000366723	0.000352264	0.000130519	0.000244786
K02021	ABC.MR; putative ABC transport system ATP-binding protein	3.17835e-05	0	0	0	0	0	0	4.86175e-05	4.54099e-05	0	2.14266e-05	0	0	2.26433e-05	0	0
K02025	ABC.MS.P; multiple sugar transport system permease protein	0.0648496	0.0691797	0.0619907	0.0815498	0.0827739	0.0728952	0.0638083	0.070998	0.0898046	0.0686053	0.0742893	0.0740576	0.0986654	0.0900506	0.0832337	0.0558038
K02026	ABC.MS.P1; multiple sugar transport system permease protein	0.0593748	0.059998	0.0539258	0.0582209	0.0641354	0.0570753	0.0538928	0.0582568	0.0709875	0.059347	0.068902	0.051282	0.0778436	0.0707478	0.0599831	0.0398641
K02027	ABC.MS.S; multiple sugar transport system substrate-binding protein	0.055131	0.0585985	0.048966	0.0277521	0.0316162	0.0280567	0.0340304	0.0222067	0.0413372	0.0646777	0.0169832	0.0223757	0.0149374	0.0332447	0.0154479	0.00984755
K02028	ABC.PA.A; polar amino acid transport system ATP-binding protein [EC:7.4.2.1]	0.105039	0.102709	0.0948386	0.100026	0.0994032	0.0890644	0.0976091	0.109691	0.111068	0.100627	0.0979095	0.0930981	0.1081	0.102398	0.0837898	0.0598815
K02029	ABC.PA.P; polar amino acid transport system permease protein	0.0778018	0.0763419	0.0636757	0.0542068	0.0572553	0.0484656	0.0547343	0.0626596	0.0806245	0.0756437	0.0595823	0.0645357	0.0670136	0.0610276	0.045305	0.0278674
K02030	ABC.PA.S; polar amino acid transport system substrate-binding protein	0.0709797	0.0716358	0.0604508	0.0463648	0.0455603	0.0390498	0.0510806	0.0376734	0.052389	0.0688705	0.0353989	0.0297153	0.0388903	0.0438141	0.0297861	0.0219862
K02031	ABC.PE.A; peptide/nickel transport system ATP-binding protein	0.02267	0.0227308	0.0260939	0.0416922	0.0481836	0.0377943	0.0280467	0.0286715	0.034528	0.0211638	0.023622	0.0304145	0.0333224	0.0335366	0.0277571	0.0150486
K02032	ABC.PE.A1; peptide/nickel transport system ATP-binding protein	0.0167612	0.0211487	0.021139	0.0189387	0.023711	0.0180883	0.0231497	0.0193129	0.0196464	0.0144357	0.0107393	0.0225691	0.0177201	0.0193157	0.016808	0.00797428
K02033	ABC.PE.P; peptide/nickel transport system permease protein	0.0255239	0.0276179	0.0311616	0.0427699	0.0499054	0.0402391	0.0345884	0.0391868	0.0332027	0.0205222	0.0190655	0.0345269	0.0306571	0.0321544	0.0276465	0.0173386
K02034	ABC.PE.P1; peptide/nickel transport system permease protein	0.0300277	0.0387672	0.0407531	0.0475836	0.0584782	0.0486787	0.0405225	0.0507464	0.0626405	0.039803	0.0507999	0.0491358	0.0579599	0.0561266	0.0535767	0.0256368
K02035	ABC.PE.S; peptide/nickel transport system substrate-binding protein	0.0216532	0.0248071	0.0283256	0.0357771	0.0363158	0.0287864	0.0294137	0.0320276	0.0263565	0.0190087	0.0160343	0.0275676	0.0239212	0.0275198	0.019888	0.0124752
K02036	pstB; phosphate transport system ATP-binding protein [EC:7.3.2.1]	0.0840231	0.083809	0.083124	0.0724602	0.0780153	0.0763072	0.07766	0.0805158	0.0970063	0.0843731	0.0769321	0.0909047	0.086373	0.0906378	0.0796474	0.06972
K02037	pstC; phosphate transport system permease protein	0.0666547	0.0634032	0.0615712	0.044403	0.053145	0.0568551	0.0554451	0.0605508	0.0619253	0.0587434	0.0603581	0.0576326	0.0595944	0.0591853	0.0577344	0.0560469
K02038	pstA; phosphate transport system permease protein	0.0599622	0.0633471	0.0607847	0.0447107	0.0465581	0.0506322	0.0519338	0.0561052	0.0600377	0.0571688	0.0545897	0.0586544	0.0531093	0.0569766	0.0547858	0.0528826
K02039	phoU; phosphate transport system protein	0.0102075	0.0119223	0.015735	0.0144998	0.0132556	0.0135796	0.0160263	0.0168448	0.00927668	0.0157631	0.0108604	0.0154885	0.016381	0.0145485	0.0110479	0.0114683
K02040	pstS; phosphate transport system substrate-binding protein	0.0912955	0.0854257	0.0912512	0.0800336	0.0823478	0.0882963	0.086194	0.0900815	0.103986	0.0959968	0.100192	0.0944521	0.0936387	0.100406	0.10061	0.112345
K02041	phnC; phosphonate transport system ATP-binding protein [EC:7.3.2.2]	0.00565308	0.00745377	0.00967338	0.00962511	0.00831173	0.00644012	0.00843124	0.00739555	0.0092115	0.00636808	0.00336136	0.00953768	0.00829972	0.00889875	0.00735059	0.00428025
K02042	phnE; phosphonate transport system permease protein	0.00102843	0.000321259	0.000539553	0.000212655	0	6.22776e-05	9.92794e-05	0	0.000653955	0.000678592	0.00029001	5.7398e-05	0	0	6.76765e-05	0.000254993
K02044	phnD; phosphonate transport system substrate-binding protein	0.00130261	0.000370301	0.000671756	0.000183838	0	5.38399e-05	0.000255507	5.69295e-05	0.000921674	0.000705182	0.000100359	0.000199967	0	0	0	0.000132658
K02045	cysA; sulfate/thiosulfate transport system ATP-binding protein [EC:7.3.2.3]	0.000195662	8.14139e-05	0.000434284	0.000211398	0.000190671	0	0.000148766	0.000146255	0.000652135	0.00013515	0.000568271	0.00013074	0.000625483	0.000649954	0.00155083	0.000543884
K02046	cysU; sulfate/thiosulfate transport system permease protein	0.000206764	4.94799e-05	0.000221009	0.000266703	0.000240731	0.000119644	0.000138359	0	0.000548441	0.000217649	0.000606962	0.000444371	0.000280076	0.000519116	0.00128751	0.000582632
K02047	cysW; sulfate/thiosulfate transport system permease protein	0.00011813	9.79465e-05	3.25687e-05	6.48349e-05	0.000114614	5.69638e-05	4.50552e-05	0	0.000496427	4.32199e-05	0.000106182	5.28923e-05	0.000624265	0.0010297	0.00135184	0.000425062
K02048	cysP; sulfate/thiosulfate transport system substrate-binding protein	0.00102284	0.000211394	0.000213616	0.000169465	0.000100095	0.000197519	0.000389567	0.000312821	0.000486261	0.000107585	0.000274943	0.000457302	0.000474867	0.000528984	0.000161232	0.000283537
K02049	ABC.SN.A; NitT/TauT family transport system ATP-binding protein	0.0100663	0.00927309	0.0128866	0.0164726	0.01883	0.0244791	0.0092996	0.0132577	0.016907	0.00672568	0.0145307	0.0125197	0.0228407	0.0241579	0.0253805	0.0144564
K02050	ABC.SN.P; NitT/TauT family transport system permease protein	0.0243668	0.024942	0.0232925	0.0148269	0.0157898	0.0161623	0.0193665	0.0104556	0.0166095	0.0284618	0.00774011	0.0118741	0.0087016	0.0137575	0.0102419	0.00653778
K02051	ABC.SN.S; NitT/TauT family transport system substrate-binding protein	0.0319082	0.0329015	0.0296592	0.0184197	0.0202824	0.0206082	0.0235548	0.022571	0.034584	0.0371381	0.0172382	0.0227649	0.0266619	0.0312591	0.0215082	0.0123487
K02052	ABC.SP.A; putative spermidine/putrescine transport system ATP-binding protein	3.34418e-05	0	0.000129435	5.50627e-05	9.90726e-05	0	0.000152526	0.000254611	0.000767531	0.000212035	0.000135662	0.000811448	0.000641653	0.00100481	0.000583538	0.000358993
K02053	ABC.SP.P; putative spermidine/putrescine transport system permease protein	0	0	0	0	0	0	0	0	0.000338129	0.000326975	0	0.00154975	0.000541351	0.000695497	0.000843353	0.000210893
K02054	ABC.SP.P1; putative spermidine/putrescine transport system permease protein	3.73379e-05	0	0	6.14777e-05	6.06172e-05	0	4.27223e-05	0	0	0	0	0	6.50723e-05	0	0	0
K02055	ABC.SP.S; putative spermidine/putrescine transport system substrate-binding protein	0.00034345	3.50835e-05	0.000184097	0.000232232	0.000164215	0.000163231	0.000225937	0.000517794	0.000973359	0.000339171	0.000621869	0.00104404	0.00146722	0.00109098	0.000593609	0.000465082
K02056	ABC.SS.A; simple sugar transport system ATP-binding protein [EC:3.6.3.17]	0.031938	0.0365464	0.0267638	0.0522047	0.0457956	0.0372746	0.0358092	0.0586703	0.0539911	0.0323616	0.0569319	0.0463413	0.0714587	0.0461755	0.0483238	0.0295249
K02057	ABC.SS.P; simple sugar transport system permease protein	0.0341919	0.0372424	0.028165	0.0541904	0.0502742	0.0392659	0.0371361	0.0603487	0.051819	0.0296477	0.0512924	0.0506855	0.0747546	0.0501268	0.0490224	0.0296407
K02058	ABC.SS.S; simple sugar transport system substrate-binding protein	0.00477716	0.00238243	0.00280476	0.00634635	0.0081616	0.00475019	0.00446375	0.0076714	0.00488624	0.00211391	0.00556897	0.00373679	0.00620163	0.00286567	0.00366197	0.00342952
K02062	thiQ; thiamine transport system ATP-binding protein	0.000207259	0.000171846	0.000243973	0.000227847	0.000301634	9.99424e-05	0.000118573	0.000105677	6.58035e-05	0	0.000279444	0.000139199	6.02016e-05	0.00014693	0	4.1042e-05
K02065	mlaF, linL, mkl; phospholipid/cholesterol/gamma-HCH transport system ATP-binding protein	0.0647547	0.0640575	0.0669612	0.0767986	0.0765842	0.0774674	0.0701268	0.075976	0.0619198	0.0577244	0.0829242	0.0716804	0.0728501	0.0623104	0.077923	0.0952526
K02066	mlaE, linK; phospholipid/cholesterol/gamma-HCH transport system permease protein	0.0446794	0.0442665	0.0441932	0.0546057	0.052294	0.0607012	0.0454568	0.0482609	0.0457159	0.0419777	0.0565696	0.0536147	0.0529316	0.0523088	0.0608847	0.0676282
K02067	mlaD, linM; phospholipid/cholesterol/gamma-HCH transport system substrate-binding protein	0.0322328	0.0310355	0.0311701	0.0342778	0.0401016	0.0421113	0.032807	0.0383382	0.0371219	0.0303427	0.0457492	0.0369089	0.0415265	0.0347338	0.0399712	0.0496471
K02068	ABC.X2.A; putative ABC transport system ATP-binding protein	0.000691181	6.61252e-05	4.17239e-05	0.000175084	0	0	0	0	0.000557759	0.000394756	0.00014337	0	0	7.57558e-05	8.42058e-05	0
K02069	ABC.X2.P; putative ABC transport system permease protein	0.0280521	0.0241161	0.0245212	0.0275353	0.0286525	0.0326372	0.0264631	0.033309	0.0313675	0.0256464	0.0393428	0.0405483	0.0406017	0.0333835	0.040067	0.0452233
K02071	metN; D-methionine transport system ATP-binding protein	0.033847	0.0372149	0.032338	0.0236273	0.0244686	0.0188827	0.0272185	0.0190023	0.0267552	0.0395436	0.010842	0.0165213	0.0124745	0.0228154	0.0132524	0.00813902
K02072	metI; D-methionine transport system permease protein	0.0208331	0.0229378	0.0195199	0.011405	0.0148514	0.0110766	0.0148986	0.00908039	0.0146496	0.0218179	0.00527538	0.00829489	0.00590887	0.0119397	0.00613444	0.0045046
K02073	metQ; D-methionine transport system substrate-binding protein	0.0335662	0.0389494	0.0328629	0.0208425	0.0225088	0.021256	0.0257398	0.026063	0.0394456	0.0427708	0.0250722	0.0390232	0.0318453	0.032687	0.0232782	0.0110819
K02074	ABC.ZM.A; zinc/manganese transport system ATP-binding protein	0.000246417	6.4346e-05	0.000121804	8.51866e-05	0	0	0.000118396	6.97555e-05	0.000130307	0	0.00012297	0	0	6.49763e-05	0.00016388	0
K02075	ABC.ZM.P; zinc/manganese transport system permease protein	0.000438685	5.45596e-05	0.000413115	7.22305e-05	6.3844e-05	0	0	6.71032e-05	0.000459624	0.000461779	0.000177441	5.89257e-05	0	0	0.000138956	0
K02076	zurR, zur; Fur family transcriptional regulator, zinc uptake regulator	0	0	0.000187326	0.000262022	0	0	0	0	7.57875e-05	0	0.000107281	0	0.000138671	0	0	0
K02078	acpP; acyl carrier protein	0.29636	0.302017	0.310775	0.373304	0.372085	0.374025	0.354988	0.366425	0.338675	0.268738	0.394737	0.355384	0.379393	0.353028	0.382361	0.394818
K02081	agaR; DeoR family transcriptional regulator, aga operon transcriptional repressor	0.0367859	0.030113	0.0281464	0.0163778	0.0160393	0.0133117	0.018461	0.0133021	0.0209451	0.0381746	0.00943232	0.0105762	0.00639459	0.0141171	0.00860241	0.00718726
K02082	agaS; tagatose-6-phosphate ketose/aldose isomerase [EC:5.-.-.-]	0.000382618	0.00058568	0.000392652	0.0011146	0.00141353	0.00127733	0.000235735	0.000765353	0.00137365	0.000216871	0.000436512	0.000830221	0.00225695	0.00209681	0.00340282	0.00195829
K02083	allC; allantoate deiminase [EC:3.5.3.9]	0.0005755	0.00115884	0.00316188	0.00130856	0.00123726	0.00321121	0.000816645	0.00180254	0.000604351	0.000289105	0.0008571	0.000405726	0.00110893	0.00144988	0.0008728	0.000523815
K02086	dnaD; DNA replication protein	0.0236985	0.0258285	0.0208978	0.00800938	0.00680715	0.00685659	0.0141288	0.00801321	0.0190083	0.0289506	0.0055496	0.00879585	0.00347803	0.0122478	0.00651889	0.00259341
K02099	araC; AraC family transcriptional regulator, arabinose operon regulatory protein	0	0.000626455	3.57869e-05	0.000150171	0.000331837	0.000335847	0.000263265	0.000558044	0.000767504	0.000624041	0.00036891	0.000737841	0.000874232	0.000454834	0.000288896	0.000325092
K02103	araR; GntR family transcriptional regulator, arabinose operon transcriptional repressor	0	0	0	0	0	0	0	0	2.99433e-05	0.000198553	0	0.000253364	0	0	0	0
K02106	atoE; short-chain fatty acids transporter	0.00123555	0.00106308	0.00177837	0.00266153	0.000987629	0.00134524	0.00172643	0.00245947	0.00084295	0.000507037	0.00170945	0.000987212	0.00189801	0.000506973	0.000605617	0.000875576
K02108	ATPF0A, atpB; F-type H+-transporting ATPase subunit a	0.0666525	0.078528	0.0755986	0.0674599	0.075592	0.0682918	0.0769219	0.0631138	0.066077	0.0839898	0.056431	0.073917	0.0704396	0.0693222	0.0617421	0.055872
K02109	ATPF0B, atpF; F-type H+-transporting ATPase subunit b	0.0836815	0.0817333	0.0941107	0.0848823	0.0808196	0.0870463	0.0887795	0.0856457	0.0767617	0.0936186	0.0812169	0.0860183	0.0852395	0.0833179	0.0887473	0.0915573
K02110	ATPF0C, atpE; F-type H+-transporting ATPase subunit c	0.0612046	0.0526534	0.0585478	0.0712709	0.0599411	0.056888	0.0618395	0.0731452	0.0594426	0.0518203	0.0641331	0.0671075	0.0748392	0.0612023	0.0708806	0.0659315
K02111	ATPF1A, atpA; F-type H+/Na+-transporting ATPase subunit alpha [EC:7.1.2.2 7.2.2.1]	0.115618	0.111096	0.111428	0.115095	0.128497	0.117915	0.117164	0.126351	0.117221	0.113086	0.129102	0.136272	0.137698	0.122684	0.140376	0.120162
K02112	ATPF1B, atpD; F-type H+/Na+-transporting ATPase subunit beta [EC:7.1.2.2 7.2.2.1]	0.108738	0.106708	0.105612	0.118979	0.123744	0.118425	0.110728	0.114213	0.104123	0.110998	0.115411	0.120966	0.115054	0.106391	0.12168	0.112961
K02113	ATPF1D, atpH; F-type H+-transporting ATPase subunit delta	0.0626394	0.0640038	0.0626552	0.0473767	0.0546799	0.0484193	0.0511402	0.0548474	0.0697611	0.064178	0.0637085	0.0557027	0.0544901	0.062685	0.0611553	0.0618598
K02114	ATPF1E, atpC; F-type H+-transporting ATPase subunit epsilon	0.0821382	0.0768985	0.0719564	0.0654037	0.0643641	0.0714027	0.0704347	0.0639956	0.0816623	0.0884484	0.0801855	0.0787808	0.0694661	0.0774631	0.0782507	0.0810479
K02115	ATPF1G, atpG; F-type H+-transporting ATPase subunit gamma	0.102155	0.108756	0.116468	0.106959	0.106713	0.108118	0.120632	0.112746	0.104316	0.111111	0.101742	0.118112	0.113554	0.115589	0.107456	0.113634
K02116	atpI; ATP synthase protein I	0	0.0001237	0	0	0	0	0	0	0	0	0	0	0	0	0	0
K02117	ATPVA, ntpA, atpA; V/A-type H+/Na+-transporting ATPase subunit A [EC:7.1.2.2 7.2.2.1]	0.0307806	0.0304437	0.0318459	0.0383437	0.0404459	0.0418089	0.0345481	0.0361363	0.0394323	0.0274412	0.0515423	0.0421965	0.052008	0.0433334	0.0476877	0.0538184
K02118	ATPVB, ntpB, atpB; V/A-type H+/Na+-transporting ATPase subunit B	0.0975776	0.0923978	0.0835694	0.149756	0.134669	0.127718	0.105515	0.11995	0.0918668	0.0746675	0.132984	0.0899381	0.121052	0.0985686	0.101514	0.114436
K02119	ATPVC, ntpC, atpC; V/A-type H+/Na+-transporting ATPase subunit C	0.000341799	0.000336249	0.000398318	0.000663506	0.000556891	0.000247229	0.000589317	0.00085851	0.00112479	0.000214795	0.000777204	0.000356263	0.00046671	0.000188954	0.000424125	0.000121221
K02120	ATPVD, ntpD, atpD; V/A-type H+/Na+-transporting ATPase subunit D	0.0397457	0.0320176	0.0329668	0.0458419	0.0480655	0.0508072	0.0369059	0.0472208	0.0402618	0.0287701	0.0571997	0.0448103	0.0499332	0.0442404	0.0489401	0.0514837
K02121	ATPVE, ntpE, atpE; V/A-type H+/Na+-transporting ATPase subunit E	0.00249812	0.00214493	0.0025415	0.00291401	0.00359957	0.00475822	0.00320458	0.00452929	0.00307682	0.00278835	0.0113032	0.00890146	0.00735757	0.0037154	0.00586027	0.0125203
K02122	ATPVF, ntpF, atpF; V/A-type H+/Na+-transporting ATPase subunit F	0.0177747	0.0113438	0.0111701	0.0228638	0.0143789	0.0156013	0.0167809	0.0186847	0.0120709	0.00874631	0.0170048	0.0126569	0.0171781	0.0134159	0.0130409	0.0114788
K02123	ATPVI, ntpI, atpI; V/A-type H+/Na+-transporting ATPase subunit I	0.00180883	0.000975489	0.00147901	0.00206757	0.00107988	0.00189981	0.00118604	0.00130293	0.00310641	0.00100772	0.00295679	0.00152649	0.00178832	0.00231882	0.0024648	0.00131388
K02124	ATPVK, ntpK, atpK; V/A-type H+/Na+-transporting ATPase subunit K	0.0417647	0.034866	0.0405186	0.0468711	0.0486076	0.0518069	0.0409957	0.0496766	0.052725	0.0334382	0.0651312	0.0525064	0.0638964	0.0488739	0.0595355	0.0609589
K02132	ATPeF1A, ATP5A1, ATP1; F-type H+-transporting ATPase subunit alpha	3.83637e-05	2.62325e-05	0	0.000113752	3.06965e-05	0	2.42669e-05	3.29256e-05	2.0579e-05	6.66077e-05	0	0.000170199	7.35186e-05	3.0053e-05	5.47086e-05	0
K02133	ATPeF1B, ATP5B, ATP2; F-type H+-transporting ATPase subunit beta [EC:7.1.2.2]	2.10922e-05	2.73317e-05	5.0024e-05	0	0	9.15378e-05	2.41338e-05	6.68677e-05	0.000254389	6.95496e-05	0.000462548	8.49952e-05	0.000235168	0.000150265	0.000280521	0.000131943
K02145	ATPeV1A, ATP6A; V-type H+-transporting ATPase subunit A [EC:7.1.2.2]	0	0	0	0	0	0	1.64194e-05	0	0	0	0	0	0	0	0	0
K02146	ATPeV0D, ATP6D; V-type H+-transporting ATPase subunit d	0	0	0	0	0	0	0	0	0	3.54076e-05	0	0	0	0	0	0
K02160	accB, bccP; acetyl-CoA carboxylase biotin carboxyl carrier protein	0.00400253	0.00346524	0.00221425	0.0057309	0.00439698	0.00396749	0.00446692	0.00372408	0.00176808	0.00171316	0.00108405	0.00217959	0.000799606	0.00105825	0.00223366	0.000638399
K02167	betI; TetR/AcrR family transcriptional regulator, transcriptional repressor of bet genes	0	0	0	0	0	0	0	0.000176481	0	0	0	0	0	0	0	0
K02169	bioC; malonyl-CoA O-methyltransferase [EC:2.1.1.197]	0.0226496	0.0235933	0.0253891	0.0272248	0.0297405	0.0311583	0.0267975	0.0331638	0.0293213	0.0235917	0.0370277	0.0370559	0.0366959	0.0336863	0.039797	0.0454816
K02171	blaI; BlaI family transcriptional regulator, penicillinase repressor	0.0003752	0.00210083	0.00184101	0.000774752	0.00177156	0.00272278	0.000642407	0.00244035	0.000984238	0.00169069	0.000501973	0.0034184	0.001147	0.00119241	0.00103654	0.000437083
K02182	caiC; carnitine-CoA ligase [EC:6.2.1.48]	0	0	0	0	0	0	0	0	0	0	0	0	0	3.17355e-05	0	0
K02188	cbiD; cobalt-precorrin-5B (C1)-methyltransferase [EC:2.1.1.195]	0.000515703	0.000183326	0.00054065	0.000694183	0.000993077	0.00104224	0.000556948	0.000711182	0.000883921	0.00178212	0.00217595	0.00344291	0.0019711	0.000846225	0.00127797	0.000480186
K02189	cbiG; cobalt-precorrin 5A hydrolase [EC:3.7.1.12]	3.2964e-05	0.000117165	7.90091e-05	0.000106825	9.66437e-05	4.54779e-05	7.00735e-05	0.000101567	3.13977e-05	3.51006e-05	0.000135949	4.42784e-05	0	4.69686e-05	0	3.91658e-05
K02190	cbiK; sirohydrochlorin cobaltochelatase [EC:4.99.1.3]	0.00096485	0.000364818	0.000484484	0.000444365	0.000736446	0.000288721	0.000613783	0.000361219	0.000642065	0.000305103	0.000636783	0.000522453	0.000235174	0.000417951	0.00046457	0.000533105
K02191	cbiT; cobalt-precorrin-6B (C15)-methyltransferase [EC:2.1.1.196]	0	0	0	0	0	0	6.02794e-05	0	0.000100358	0	0	0	0	0	0	0
K02194	ccmB; heme exporter protein B	4.8681e-05	0	7.64059e-05	0	0	0	0	0	0	0	0	0	0	0	0	0.00011568
K02195	ccmC; heme exporter protein C	0	0	0	0	0.000308091	0.000229684	0.000302779	0.000971457	0.00141146	0.000947071	0.0022834	0.00092416	0.00193695	0.00105572	0.00117347	0.00125762
K02198	ccmF; cytochrome c-type biogenesis protein CcmF	5.10668e-05	2.18737e-05	8.31791e-05	8.68748e-05	0.000102384	0.000101771	0.000100619	0.000107611	3.35036e-05	3.74897e-05	0	4.49705e-05	0	0	0	0.000119334
K02199	ccmG, dsbE; cytochrome c biogenesis protein CcmG, thiol:disulfide interchange protein DsbE	0	0	4.86779e-05	0	0	0	0	0	0	0	0	0	0	0	0	0
K02203	thrH; phosphoserine / homoserine phosphotransferase [EC:3.1.3.3 2.7.1.39]	0.0135354	0.0115961	0.00983379	0.0149194	0.0106761	0.0116595	0.0114585	0.019534	0.011567	0.00817375	0.0181758	0.0110616	0.0183063	0.0105586	0.0107726	0.00998987
K02204	thrB2; homoserine kinase type II [EC:2.7.1.39]	0.000108843	0.000135369	2.8472e-05	0.000179213	5.28018e-05	0.000209451	0.000249079	0.000221989	0	0	0	4.82787e-05	6.26397e-05	0	0	4.27041e-05
K02217	ftnA, ftn; ferritin [EC:1.16.3.2]	0.0522241	0.0539412	0.0657224	0.0691946	0.0697365	0.07128	0.0750623	0.0666021	0.0565197	0.0529452	0.076958	0.0656895	0.0783456	0.0657746	0.075201	0.0851016
K02221	yggT; YggT family protein	0.00181669	0.00181103	0.00103745	0	0	0	0	0	0.000127781	0.000141219	0	0	0	0	0.000217532	0
K02224	cobB-cbiA; cobyrinic acid a,c-diamide synthase [EC:6.3.5.9 6.3.5.11]	0.0272864	0.0272361	0.0288115	0.0298878	0.0315216	0.0321606	0.029691	0.0341888	0.0376026	0.0246398	0.0404014	0.035692	0.041914	0.0363078	0.0442709	0.0450145
K02226	cobC, phpB; alpha-ribazole phosphatase [EC:3.1.3.73]	0.0313507	0.0319282	0.0300378	0.0394674	0.0416965	0.03917	0.0379323	0.039638	0.041575	0.0301093	0.0422484	0.0420336	0.0447686	0.041508	0.0459301	0.0489101
K02227	cbiB, cobD; adenosylcobinamide-phosphate synthase [EC:6.3.1.10]	0.0265159	0.0263629	0.0269196	0.0296939	0.0301448	0.0358851	0.026639	0.0312356	0.031421	0.0273304	0.0373442	0.0329387	0.0370827	0.0324756	0.0393821	0.0441687
K02230	cobN; cobaltochelatase CobN [EC:6.6.1.2]	0.00910093	0.00879759	0.00720745	0.0114207	0.0117804	0.0125035	0.00724792	0.00940606	0.00783323	0.00919456	0.0113098	0.0099582	0.0102632	0.00826464	0.00921218	0.012342
K02231	cobP, cobU; adenosylcobinamide kinase / adenosylcobinamide-phosphate guanylyltransferase [EC:2.7.1.156 2.7.7.62]	0.0286478	0.0247077	0.0265429	0.03078	0.0311951	0.0384074	0.0306071	0.0355988	0.034565	0.0285116	0.042231	0.0373182	0.0442259	0.0387638	0.0392347	0.0475246
K02232	cobQ, cbiP; adenosylcobyric acid synthase [EC:6.3.5.10]	0.0308318	0.0275596	0.0308882	0.0328506	0.0366276	0.0390856	0.0303844	0.0391457	0.0425554	0.0394267	0.0498513	0.0481731	0.050416	0.0419354	0.053847	0.0467764
K02233	E2.7.8.26, cobS, cobV; adenosylcobinamide-GDP ribazoletransferase [EC:2.7.8.26]	0.000791658	0.000986442	0.00109711	0.00138024	0.00169949	0.00107823	0.00165555	0.00149959	0.00100784	0.00389547	0.000876798	0.00640024	0.00351676	0.0016545	0.00095042	0.000938901
K02234	cobW; cobalamin biosynthesis protein CobW	0.000125067	0.000155758	7.37443e-05	0.000360369	4.5752e-05	9.04628e-05	0.000107327	0.000335049	0	0	8.45424e-05	0	0.000110028	0	0.000148558	3.71491e-05
K02237	comEA; competence protein ComEA	0.0248813	0.0243171	0.0211511	0.00724853	0.00837239	0.00751046	0.016026	0.00941095	0.0165276	0.0278306	0.00476706	0.00787584	0.00524843	0.0133533	0.00501402	0.00518454
K02238	comEC; competence protein ComEC	0.0228605	0.0226541	0.020134	0.0073578	0.00773515	0.0075481	0.0128186	0.00986263	0.0172457	0.025146	0.0074384	0.00838898	0.0043388	0.0109824	0.00572724	0.00344077
K02240	comFA; competence protein ComFA	0.0281188	0.0288065	0.0245007	0.00940285	0.00940801	0.00914197	0.0164517	0.01011	0.0204045	0.0335355	0.00676165	0.00907263	0.00525418	0.0161912	0.00684077	0.0042364
K02242	comFC; competence protein ComFC	0.0283892	0.0272962	0.0237404	0.0076754	0.00652982	0.00623782	0.0169199	0.00998278	0.0193366	0.0323142	0.00781014	0.0109241	0.00533384	0.0135474	0.00845797	0.00408471
K02243	comGA; competence protein ComGA	0.0226598	0.023497	0.0213096	0.00734612	0.00745702	0.0073115	0.0137994	0.00863746	0.0151066	0.0287292	0.00502858	0.00898946	0.00322054	0.0120685	0.00474758	0.0035616
K02244	comGB; competence protein ComGB	0	0	0	0	0	0	0	0	3.22264e-05	0	0	0	0	0	0	0
K02245	comGC; competence protein ComGC	0.020852	0.0205441	0.0190267	0.0061628	0.00873548	0.00693693	0.0116267	0.0068002	0.0140176	0.0229526	0.00542309	0.00668239	0.00553413	0.0125178	0.0077114	0.00389861
K02246	comGD; competence protein ComGD	0.000418022	0.000103979	6.56094e-05	0.000137657	0	0	0.000191321	0.000127885	0.000318527	0.000440029	0	0	0	0	0.000132411	0
K02248	comGF; competence protein ComGF	0.000409612	0.000169813	0.000267873	0.000224812	0.00019871	0	7.81135e-05	0	0.000325124	0.000215588	0.000184091	0	0	0	0	0
K02250	comK; competence protein ComK	0	0	0	0	0	0	0	0	0	0	0	0	0.000107526	0	0	0
K02256	COX1; cytochrome c oxidase subunit 1 [EC:1.9.3.1]	4.37023e-05	0	0.000102887	0.000287827	0.000126847	0	0	3.30489e-05	8.32514e-05	2.30015e-05	0.000117846	5.87025e-05	0.000114246	6.2269e-05	0.000103822	2.59622e-05
K02258	COX11, ctaG; cytochrome c oxidase assembly protein subunit 11	0	0	0	0	0	0	0	0	0	0	8.73915e-05	0	0	0	0	0
K02259	COX15, ctaA; cytochrome c oxidase assembly protein subunit 15	0	0	0	0	0	0	0	0	3.6388e-05	0	0	0	0	0	0	0
K02274	coxA, ctaD; cytochrome c oxidase subunit I [EC:1.9.3.1]	8.37785e-05	5.1247e-05	0.000132375	0.000137943	0.000210883	8.94128e-05	4.79299e-05	0.000190134	0.000256868	0.000109156	8.49821e-05	0.000196475	7.18119e-05	0.000177107	0.000330632	2.44786e-05
K02276	coxC, ctaE; cytochrome c oxidase subunit III [EC:1.9.3.1]	0.000309432	0.000274888	0.00017345	0.000145568	6.43332e-05	0.000127896	0	0.000135235	0.000294729	0.000186127	0.000298002	0.000118754	7.70396e-05	0.000125969	0.000420061	0.000157564
K02279	cpaB, rcpC; pilus assembly protein CpaB	0.00155115	0.0011807	0.00095034	0.00283272	0.00238507	0.0023052	0.00110331	0.00224342	0.000918381	0.00039699	0.000452124	0.00118243	0.000875827	0.000957768	0.000729708	0.000946206
K02281	cpaD; pilus assembly protein CpaD	0	0	0	0	0	0	0	0.000141185	0	0	0	0	0	0	0	0
K02282	cpaE, tadZ; pilus assembly protein CpaE	0	2.71764e-05	0	0	0	0	0	0	0	0	2.94615e-05	0	0	0	0	0
K02283	cpaF, tadA; pilus assembly protein CpaF [EC:7.4.2.8]	0.0117003	0.00760296	0.00766619	0.0131873	0.0116599	0.0108742	0.0115757	0.0202098	0.0239173	0.0138026	0.0247624	0.00723315	0.0153171	0.020984	0.0180258	0.0072549
K02291	crtB; 15-cis-phytoene synthase [EC:2.5.1.32]	0.0130213	0.019286	0.0236105	0.0188744	0.0211642	0.0231304	0.0283974	0.0167969	0.00862174	0.0200331	0.00745273	0.0156469	0.0160988	0.0159633	0.0114571	0.0176309
K02298	cyoB; cytochrome o ubiquinol oxidase subunit I [EC:7.1.1.3]	0	0	1.36563e-05	0	0	0	0	0	0	0	0	0	0	0	0	0
K02299	cyoC; cytochrome o ubiquinol oxidase subunit III	0	0	0	0.00031661	0	0	7.33399e-05	0	0	0	0	0	0	0	0	0.000199631
K02300	cyoD; cytochrome o ubiquinol oxidase subunit IV	0	0	0	0	0.000125306	0	0	0	0	0	0	0	0	0	0	0
K02302	cysG; uroporphyrin-III C-methyltransferase / precorrin-2 dehydrogenase / sirohydrochlorin ferrochelatase [EC:2.1.1.107 1.3.1.76 4.99.1.4]	0.000125634	0.000126427	3.98867e-05	0.000124978	3.71482e-05	0.000110453	8.71061e-05	3.90446e-05	7.21918e-05	0.000105124	6.55673e-05	0	8.79971e-05	0	3.99839e-05	5.99914e-05
K02303	cobA; uroporphyrin-III C-methyltransferase [EC:2.1.1.107]	0.000577747	0.000850335	0.00129341	0.000681682	0.00131445	0.00194063	0.00178243	0.00173308	0.00260493	0.0016506	0.00464165	0.00225227	0.00358479	0.00239709	0.0045745	0.00226471
K02304	MET8; precorrin-2 dehydrogenase / sirohydrochlorin ferrochelatase [EC:1.3.1.76 4.99.1.4]	0.00489465	0.00414344	0.00436355	0.00218401	0.00133712	0.00150868	0.00247818	0.00248061	0.00580595	0.00528254	0.00387656	0.00210988	0.000716589	0.00315904	0.00304496	0.00151727
K02313	dnaA; chromosomal replication initiator protein	0.0423826	0.0426778	0.0416471	0.0303944	0.0329629	0.0274534	0.0355229	0.0296034	0.0415572	0.0499777	0.0290485	0.0347467	0.0231851	0.0352555	0.0254176	0.026654
K02314	dnaB; replicative DNA helicase [EC:3.6.4.12]	0.103605	0.105382	0.0987953	0.117307	0.112981	0.104454	0.113173	0.116676	0.0920035	0.103842	0.0988161	0.0997842	0.104722	0.0941262	0.0960857	0.0937252
K02315	dnaC; DNA replication protein DnaC	0.0580743	0.0546447	0.0537848	0.0702586	0.0742905	0.0620695	0.0499745	0.0798658	0.0705505	0.0534471	0.0895282	0.0604553	0.0855113	0.0763147	0.0779301	0.0527816
K02316	dnaG; DNA primase [EC:2.7.7.101]	0.0802171	0.077494	0.0789663	0.0751704	0.073665	0.0773828	0.0741843	0.075575	0.077036	0.0769979	0.075827	0.071781	0.0754332	0.0753847	0.0747881	0.0819027
K02334	dpo; DNA polymerase bacteriophage-type [EC:2.7.7.7]	0.00306937	0.0037394	0.00323705	0.00489313	0.00633483	0.00471344	0.00255129	0.00255704	0.00467019	0.00195133	0.00422332	0.0032114	0.00323737	0.0041713	0.00382407	0.00259023
K02335	polA; DNA polymerase I [EC:2.7.7.7]	0.0428019	0.0426953	0.0404119	0.0351411	0.0366324	0.032589	0.0354562	0.0327885	0.0359097	0.0464122	0.0284611	0.0369198	0.0294064	0.0348738	0.029126	0.0266644
K02337	dnaE; DNA polymerase III subunit alpha [EC:2.7.7.7]	0.0866859	0.0868424	0.0830954	0.0865265	0.0865884	0.0876936	0.0828212	0.0841072	0.0865711	0.0872519	0.087086	0.0882978	0.0828602	0.0824378	0.0866528	0.0907304
K02338	dnaN; DNA polymerase III subunit beta [EC:2.7.7.7]	0.0975452	0.0958731	0.103585	0.0945207	0.096804	0.0960941	0.107201	0.098117	0.103245	0.108044	0.0935106	0.109053	0.10193	0.105993	0.0982423	0.098326
K02340	holA; DNA polymerase III subunit delta [EC:2.7.7.7]	0.067679	0.0684662	0.0784588	0.0610227	0.0600911	0.0645823	0.0768295	0.0636627	0.0595719	0.0705965	0.0511131	0.0599361	0.0586402	0.0673255	0.0586855	0.0646545
K02341	holB; DNA polymerase III subunit delta' [EC:2.7.7.7]	0.0781101	0.069249	0.0676557	0.0603157	0.0597401	0.0666597	0.0614865	0.0676171	0.0824738	0.0726952	0.0798599	0.0740923	0.0695996	0.0725291	0.0787084	0.0839252
K02342	dnaQ; DNA polymerase III subunit epsilon [EC:2.7.7.7]	0.106622	0.1087	0.114289	0.0968529	0.103509	0.10969	0.111096	0.0919473	0.0895186	0.117758	0.099176	0.0986395	0.098773	0.100041	0.0955338	0.112076
K02343	dnaX; DNA polymerase III subunit gamma/tau [EC:2.7.7.7]	0.081704	0.0777249	0.0749875	0.0754415	0.0751924	0.0740463	0.075821	0.0726296	0.0734681	0.0755306	0.0719271	0.0713001	0.0710675	0.0718639	0.0794208	0.0783064
K02346	dinB; DNA polymerase IV [EC:2.7.7.7]	0.104019	0.11205	0.11385	0.0837383	0.0891124	0.0934096	0.114912	0.0878008	0.0985725	0.120968	0.0753392	0.0880601	0.0768819	0.0959196	0.0809195	0.0879953
K02348	elaA; ElaA protein	0	0	0	0	0	0	0	0	0.000225805	0	0	0	0	0	0	0
K02355	fusA, GFM, EFG; elongation factor G	0.196811	0.212122	0.208766	0.234812	0.226455	0.235131	0.225118	0.226313	0.225615	0.206471	0.230901	0.234719	0.238771	0.223489	0.231478	0.233516
K02356	efp; elongation factor P	0.13616	0.150684	0.168771	0.174626	0.171472	0.168405	0.17543	0.14957	0.122542	0.144501	0.121618	0.147859	0.131412	0.135018	0.123558	0.143944
K02357	tsf, TSFM; elongation factor Ts	0.118167	0.116213	0.114097	0.114057	0.119804	0.119299	0.115915	0.115411	0.112318	0.10745	0.11907	0.112987	0.11023	0.110403	0.123428	0.126523
K02358	tuf, TUFM; elongation factor Tu	0.178008	0.172341	0.174075	0.233288	0.252707	0.228983	0.225442	0.249453	0.226744	0.192997	0.279234	0.245423	0.264875	0.246586	0.270315	0.240351
K02361	entC; isochorismate synthase [EC:5.4.4.2]	0.0375234	0.0380562	0.0392132	0.0391777	0.0401071	0.0489606	0.0399496	0.0499215	0.0493259	0.0373556	0.060137	0.0553462	0.0567706	0.0491898	0.058543	0.0706317
K02363	entE, dhbE, vibE, mxcE; 2,3-dihydroxybenzoate-AMP ligase [EC:6.3.2.14 2.7.7.58]	0	0	5.06759e-05	0.000141766	0.000187959	3.11388e-05	7.38872e-05	0	0.000102511	0	5.80436e-05	0	0	0.000153349	0	5.11494e-05
K02364	entF; enterobactin synthetase component F [EC:6.3.2.14]	0	1.07726e-05	6.79737e-06	0	0	0	0	0	0	0	0	0	0	0	0	0
K02371	fabK; enoyl-[acyl-carrier protein] reductase II [EC:1.3.1.9]	0.0443817	0.0420471	0.0409275	0.0459393	0.0530843	0.0527138	0.0485396	0.0673578	0.0692529	0.0419941	0.0785126	0.0654193	0.0800909	0.0703579	0.0734829	0.06323
K02372	fabZ; 3-hydroxyacyl-[acyl-carrier-protein] dehydratase [EC:4.2.1.59]	0.0259031	0.0225738	0.0236706	0.0346673	0.0296646	0.031274	0.0287846	0.0430736	0.041716	0.0228315	0.0364349	0.0331067	0.0348144	0.0372797	0.0324356	0.0182028
K02377	TSTA3, fcl; GDP-L-fucose synthase [EC:1.1.1.271]	0.0495788	0.0417414	0.0440826	0.0569628	0.0569838	0.0582897	0.0467511	0.0491138	0.0456574	0.0402752	0.059006	0.0509706	0.0548918	0.0485055	0.0613606	0.0686955
K02379	fdhD; FdhD protein	0	0	3.44262e-05	0	0	0	0	0	0	0	0	0	0	0	6.92146e-05	0
K02385	flbD; flagellar protein FlbD	0.00617326	0.00519574	0.00400039	0.00404324	0.00990431	0.00500609	0.00678548	0.00553511	0.0121261	0.00287045	0.0113225	0.0133016	0.0196387	0.00997903	0.0183885	0.0125169
K02387	flgB; flagellar basal-body rod protein FlgB	8.80718e-05	0	0.00013823	0	0.000128175	0.000139087	0	0	8.38869e-05	9.27084e-05	0	0	0	0	0	0.000104641
K02388	flgC; flagellar basal-body rod protein FlgC	0.00435782	0.00253906	0.00302681	0.00605593	0.00465054	0.00339247	0.00270122	0.00668609	0.00469414	0.00357414	0.00764952	0.00411659	0.00915912	0.00437648	0.00333619	0.00388822
K02389	flgD; flagellar basal-body rod modification protein FlgD	0	0	0	0	0	0	0.00010095	7.03113e-05	8.40351e-05	4.44864e-05	0	0.000316274	0	6.7098e-05	0.000145599	0
K02390	flgE; flagellar hook protein FlgE	0.00163653	0.00159701	0.00119616	0.00257996	0.00246193	0.00184285	0.00192894	0.00248053	0.00281383	0.00156036	0.00317116	0.00348549	0.00416229	0.00316034	0.0026525	0.00237382
K02391	flgF; flagellar basal-body rod protein FlgF	0	0	0	0	0	0	0	0	0	0	0	0	0	6.65547e-05	0	0
K02392	flgG; flagellar basal-body rod protein FlgG	0.00683785	0.00658322	0.00525659	0.0077494	0.00829679	0.00682795	0.0102606	0.0150821	0.0167035	0.00796512	0.0175977	0.0134335	0.0192898	0.0184777	0.0171086	0.0127778
K02393	flgH; flagellar L-ring protein precursor FlgH	0	0	0	0	0	0	0	0	0.000135113	0	0	6.35141e-05	0	0	0	0
K02394	flgI; flagellar P-ring protein precursor FlgI	9.51013e-05	0	0.000175564	0.000157867	0.00628091	0.00596415	0.00431643	0.00796855	0.0179647	0.0114749	0.0319727	0.0140782	0.0194947	0.0153484	0.0230382	0.0129543
K02396	flgK; flagellar hook-associated protein 1 FlgK	0.000266237	0.000160419	0.000228225	0.000503412	0.000260377	0.000343005	0.000202595	0.000284962	0.000225207	4.56571e-05	0.000263826	0.000306778	0.000159074	0.000308103	0.000288897	0.000264974
K02397	flgL; flagellar hook-associated protein 3 FlgL	4.22616e-05	5.2561e-05	1.65826e-05	0.000104377	6.15054e-05	0.000122274	0	9.69678e-05	2.01267e-05	2.22432e-05	8.54709e-05	2.83836e-05	0	9.03242e-05	6.69328e-05	0
K02398	flgM; negative regulator of flagellin synthesis FlgM	0.000994604	0.0001237	0.000234158	0.000655056	0.000868499	0.00057553	0.000113803	0.00121711	0.000473672	0.000104697	0.000670504	0.000267197	0.000346678	0.000708578	0.000945137	0.000236345
K02400	flhA; flagellar biosynthesis protein FlhA	0.00370693	0.00280195	0.00263084	0.00387422	0.00644866	0.00547414	0.00505633	0.01069	0.0159184	0.00862601	0.0203399	0.0121449	0.0161954	0.0148606	0.0188765	0.0108861
K02401	flhB; flagellar biosynthetic protein FlhB	0.0067675	0.00524205	0.00594923	0.0109909	0.00781425	0.00677806	0.00718128	0.00790287	0.00596682	0.00318124	0.0113112	0.00432542	0.0115591	0.00722207	0.00795309	0.00556853
K02402	flhC; flagellar transcriptional activator FlhC	0	0	0	0	8.69999e-05	0	0	0	0	0	0	0	0	0	0	0
K02404	flhF; flagellar biosynthesis protein FlhF	0.00030292	5.07038e-05	0.00017829	0.000383634	0.000368537	0.000638666	0.00027491	0.000868009	0.00109542	0.000895032	0.00301955	0.00112766	0.00116238	0.00147834	0.00140559	0.00143797
K02405	fliA; RNA polymerase sigma factor for flagellar operon FliA	0.000224197	5.69411e-05	0.000154457	0.000248687	0.000259654	0.000392454	6.80473e-05	0.000545819	0.000617048	4.95706e-05	0.000677946	0.000559186	0.000925735	0.000453642	0.000407981	0.000332449
K02406	fliC; flagellin	0.0140119	0.00766239	0.00980424	0.00954755	0.00975311	0.00711927	0.00854294	0.0175016	0.014397	0.00724624	0.0196281	0.0112339	0.013786	0.0160625	0.0151951	0.0110647
K02407	fliD; flagellar hook-associated protein 2	8.09726e-05	4.96858e-05	7.23443e-05	2.36571e-05	0.000157614	0.000140933	6.37628e-05	0.000170998	6.37598e-05	5.86604e-05	7.04301e-05	0	0	7.47428e-05	3.99839e-05	1.49978e-05
K02408	fliE; flagellar hook-basal body complex protein FliE	0.000448055	0.000819952	0.000439519	0.000368866	0.00144544	0.000479955	0.00163443	0.00168077	0.000746838	0.000469397	0.000453078	0.000897032	0.0015543	0.000957612	0.00141924	0.000798526
K02409	fliF; flagellar M-ring protein FliF	0.000559251	0.000347473	0.000270209	0.000710645	0.000500874	0.000249227	0.000294661	0.000591926	0.000592742	0.000314846	0.000898253	0.000433537	0.000936001	0.000519675	0.000712807	0.000559875
K02410	fliG; flagellar motor switch protein FliG	0.0124759	0.00778293	0.00864854	0.0182817	0.0144776	0.0140968	0.0131194	0.017125	0.0176816	0.013204	0.0282803	0.0158216	0.0275747	0.0194569	0.0264434	0.0177172
K02411	fliH; flagellar assembly protein FliH	0	0	3.35337e-05	0	0	6.18162e-05	0	0	0	0	0	0	0	0	0	0
K02412	fliI; flagellum-specific ATP synthase [EC:7.4.2.8]	0.0132944	0.0101721	0.0103701	0.0217572	0.0185229	0.0169476	0.014322	0.0195013	0.0153414	0.010916	0.0283957	0.0113165	0.0237455	0.0163289	0.0184789	0.0145991
K02413	fliJ; flagellar FliJ protein	7.6916e-05	0	6.03606e-05	0	0.00022388	0	0	0	0	0.000566757	0	0	0	0	0	0
K02414	fliK; flagellar hook-length control protein FliK	7.13654e-05	0	0	0	0	0	0	3.63879e-05	0	0	3.17463e-05	0	0	0	3.76756e-05	0
K02416	fliM; flagellar motor switch protein FliM	0.00385034	0.00167029	0.00165308	0.0036607	0.00902765	0.00724111	0.00539082	0.0144063	0.0180474	0.0114501	0.0316097	0.0188672	0.022824	0.0184025	0.0291952	0.0160009
K02417	fliNY, fliN; flagellar motor switch protein FliN/FliY	0.0085848	0.00655495	0.00689829	0.00981369	0.0110099	0.0107531	0.00836704	0.0184862	0.0245277	0.013389	0.0337494	0.0193559	0.029942	0.0229732	0.0278434	0.0159788
K02419	fliP; flagellar biosynthetic protein FliP	0.000408264	0.000546518	0.000888537	0.00141312	0.00311233	0.00304908	0.00175586	0.00262213	0.00513724	0.00330109	0.00865523	0.00401682	0.00665073	0.00486258	0.00677176	0.00360778
K02420	fliQ; flagellar biosynthetic protein FliQ	0.000272071	0.000161227	0.000304064	0.000218352	0.000570325	0.000758752	0.000600131	0.000811409	0.000755878	0.000545834	0.000366829	0.000174129	0.00225674	0.00203603	0.000821243	0.000616091
K02421	fliR; flagellar biosynthetic protein FliR	4.5068e-05	0	3.53676e-05	0.000222617	0	0.000130394	0.000103134	6.8938e-05	0.000127292	0.000142322	6.07644e-05	0.000181611	0	6.42149e-05	0.000214133	0
K02422	fliS; flagellar protein FliS	0.00571236	0.00269812	0.00189203	0.00298128	0.00365992	0.00323297	0.00219847	0.00703543	0.00588423	0.00265742	0.00639282	0.00492213	0.00866287	0.0069734	0.00717277	0.00716154
K02424	fliY, tcyA; L-cystine transport system substrate-binding protein	0.000350948	0.000109119	0.000137705	6.31117e-05	0	5.54498e-05	4.38577e-05	5.86317e-05	0.000167136	0	5.16801e-05	5.14865e-05	0.000133604	0	0.000121413	5.21218e-05
K02426	sufE; cysteine desulfuration protein SufE	0.0180367	0.0173051	0.0185111	0.0265548	0.0216619	0.0236796	0.0194018	0.015332	0.0103963	0.015254	0.019532	0.0221717	0.0143869	0.0129761	0.0172486	0.0245135
K02427	rlmE, rrmJ, ftsJ; 23S rRNA (uridine2552-2'-O)-methyltransferase [EC:2.1.1.166]	0	0	0	0	0	0	6.70111e-05	8.44408e-05	0	0	0	0	0	0	0.000173607	0.000106265
K02428	rdgB; XTP/dITP diphosphohydrolase [EC:3.6.1.66]	0.138401	0.15176	0.171502	0.153052	0.143339	0.160194	0.159473	0.149311	0.148099	0.155647	0.147279	0.156773	0.150427	0.151841	0.150805	0.162567
K02429	fucP; MFS transporter, FHS family, L-fucose permease	0.0937803	0.0951221	0.101545	0.123099	0.112069	0.120081	0.115084	0.122314	0.104954	0.0812135	0.128289	0.109861	0.120202	0.104938	0.127234	0.138652
K02431	fucU, FUOM; L-fucose mutarotase [EC:5.1.3.29]	0.012968	0.0104241	0.00930843	0.00989841	0.0133381	0.0116578	0.0103282	0.0196823	0.0254022	0.00640793	0.0193618	0.00902914	0.0144478	0.0209411	0.0273952	0.0159332
K02433	gatA, QRSL1; aspartyl-tRNA(Asn)/glutamyl-tRNA(Gln) amidotransferase subunit A [EC:6.3.5.6 6.3.5.7]	0.0515163	0.0602231	0.0575023	0.0471147	0.0519433	0.049288	0.0605234	0.0548263	0.0560203	0.073334	0.0414719	0.0639539	0.0559359	0.0589529	0.0446829	0.0339263
K02434	gatB, PET112; aspartyl-tRNA(Asn)/glutamyl-tRNA(Gln) amidotransferase subunit B [EC:6.3.5.6 6.3.5.7]	0.0445372	0.0476205	0.0402215	0.0313871	0.0379301	0.0306182	0.0390453	0.0384934	0.0558694	0.0589016	0.0439207	0.0542463	0.0493545	0.0460121	0.0397627	0.0218425
K02435	gatC, GATC; aspartyl-tRNA(Asn)/glutamyl-tRNA(Gln) amidotransferase subunit C [EC:6.3.5.6 6.3.5.7]	0.0638049	0.0740175	0.0715525	0.0466685	0.0516114	0.052682	0.0710242	0.0626668	0.0646218	0.0947753	0.0372132	0.0696842	0.0631296	0.0628751	0.050635	0.0369421
K02437	gcvH, GCSH; glycine cleavage system H protein	0.063989	0.0696268	0.0699941	0.0762964	0.0809523	0.0836407	0.0737858	0.0764386	0.0693653	0.0599807	0.0830947	0.0848114	0.0894996	0.0793408	0.0887067	0.09518
K02438	glgX; glycogen debranching enzyme [EC:3.2.1.196]	0	0	1.17739e-05	0	0	0	0	0	0	0	0	0	0	0	0	0
K02440	GLPF; glycerol uptake facilitator protein	0.045124	0.0421912	0.0406511	0.037122	0.0429956	0.034956	0.0301956	0.0212907	0.0352272	0.0474553	0.0167185	0.0258744	0.017296	0.0254264	0.0157145	0.0106007
K02441	glpG; GlpG protein	0.0292686	0.0297556	0.0236836	0.0216961	0.0229771	0.0211704	0.0186206	0.0121679	0.0226146	0.0373293	0.00589479	0.0111745	0.00423312	0.0152277	0.00663586	0.00346308
K02443	glpP; glycerol uptake operon antiterminator	0	0	0.000142713	0	8.88411e-05	0.000264927	0	0	5.7535e-05	6.42582e-05	0.000163749	0.000244274	0	0	0	0.000144299
K02445	glpT; MFS transporter, OPA family, glycerol-3-phosphate transporter	0.0119881	0.00692235	0.00483539	0.00657258	0.0110272	0.00624402	0.00490947	0.00584207	0.008703	0.0139898	0.0154886	0.00718222	0.00856286	0.00662022	0.0115475	0.0077209
K02446	glpX; fructose-1,6-bisphosphatase II [EC:3.1.3.11]	0	0	0	0	0	5.1995e-05	0	0	0	0	0.00014538	4.82787e-05	0.000187919	0.000153636	0	0
K02453	gspD; general secretion pathway protein D	0	0	1.46982e-05	0	2.72581e-05	2.70948e-05	8.57219e-05	0.000143248	0.000338952	0.000216871	0.000378791	0.00027674	0.000195851	0.000293554	0.000682258	0.000244786
K02454	gspE; general secretion pathway protein E [EC:7.4.2.8]	0	0	7.51377e-05	3.94121e-05	0.00124753	0.00130931	0.000739485	0.00142796	0.00405335	0.00201573	0.00631338	0.00330747	0.00383005	0.00353414	0.00468655	0.00247427
K02455	gspF; general secretion pathway protein F	0	0	0	0	0	0	0	0	0	0	3.89867e-05	0	0	0	0	0
K02456	gspG; general secretion pathway protein G	0	0	0	0	0	0	0	0	0	0	0	0	0	0.00032878	0	0
K02459	gspJ; general secretion pathway protein J	0	0	0	0	0	0	0	0	4.54099e-05	0	0	0	0	0	0	0
K02462	gspM; general secretion pathway protein M	0	0	0	0	0	0	0	0	6.54118e-05	0	0	0	0	0	0	0
K02463	gspN; general secretion pathway protein N	0	0	0	0	0	0	0	0	0	0	0	0	7.33845e-05	0	0	0
K02469	gyrA; DNA gyrase subunit A [EC:5.6.2.2]	0.105554	0.102619	0.10312	0.119023	0.105946	0.107719	0.111363	0.113622	0.0963047	0.0904476	0.104374	0.093085	0.105721	0.0999844	0.0999238	0.0954686
K02470	gyrB; DNA gyrase subunit B [EC:5.6.2.2]	0.16416	0.158807	0.158557	0.19992	0.174256	0.180263	0.169113	0.174111	0.149687	0.136289	0.177582	0.161958	0.187112	0.157756	0.165767	0.166425
K02472	wecC; UDP-N-acetyl-D-mannosaminuronic acid dehydrogenase [EC:1.1.1.336]	0.00152145	0.00136777	0.00073491	0.0022159	0.00221979	0.0017205	0.00139197	0.00214279	0.00264083	0.00151739	0.00445181	0.00447623	0.00533176	0.00492029	0.00581194	0.00552909
K02473	wbpP; UDP-N-acetylglucosamine 4-epimerase [EC:5.1.3.7]	0.000393137	0.000666646	0.000280574	0.000941557	0.000936366	0.000775095	0.00134949	0.00109344	0.00129348	0.0002256	0.00062638	0.00119949	0.00161893	0.000865369	0.00158401	0.00118858
K02474	wbpO; UDP-N-acetyl-D-galactosamine dehydrogenase [EC:1.1.1.-]	0.0314592	0.0356425	0.0291692	0.00952993	0.0113156	0.0113409	0.0188169	0.0122216	0.020764	0.0366406	0.00683054	0.0118899	0.00627215	0.0188098	0.00603085	0.00458756
K02477	K02477; two-component system, LytTR family, response regulator	0.0369012	0.0377088	0.0305686	0.018271	0.0193665	0.0190624	0.0269792	0.0218805	0.0414104	0.0546263	0.0285245	0.0447051	0.0335965	0.032102	0.0298572	0.017665
K02478	K02478; two-component system, LytTR family, sensor kinase [EC:2.7.13.3]	0	0	0	0	0	0	0	0	0	6.0724e-05	0	0.000116231	5.02683e-05	0	0	3.42701e-05
K02479	K02479; two-component system, NarL family, response regulator	0	0	4.23089e-05	8.87692e-05	0	0	0	8.24679e-05	5.13513e-05	0	0	0	0	0	8.78493e-05	0
K02480	K02480; two-component system, NarL family, sensor kinase [EC:2.7.13.3]	4.95168e-05	0	3.88588e-05	4.07653e-05	7.16818e-05	0	2.83287e-05	0	0	0	0	3.32563e-05	4.31488e-05	0	0	0
K02481	K02481; two-component system, NtrC family, response regulator	0.0356025	0.0341518	0.0384967	0.0411152	0.0424003	0.0467774	0.0400874	0.0432798	0.0435714	0.0333857	0.0475192	0.0453121	0.0500993	0.0453592	0.0564577	0.055569
K02483	K02483; two-component system, OmpR family, response regulator	0.00142207	0.00102095	0.000837537	0.000331924	0.000371482	0.000220906	0.00034852	0.000464541	0.000671747	0.000427395	0.000478599	0.000327476	0.000707994	0.000508535	0.000885964	0.000481606
K02484	K02484; two-component system, OmpR family, sensor kinase [EC:2.7.13.3]	0.00195072	0.00242666	0.00225971	0.00237057	0.0026351	0.00278642	0.00273819	0.00264871	0.00269779	0.00262147	0.00480808	0.00436437	0.00365851	0.003188	0.00517674	0.00664777
K02487	pilL; type IV pili sensor histidine kinase and response regulator	0	0	0	0	7.63226e-05	0	0	0	0	0	0	0	0	0	0	0
K02488	pleD; two-component system, cell cycle response regulator [EC:2.7.7.65]	2.26668e-05	6.16324e-05	1.7788e-05	3.73214e-05	0	0	2.59355e-05	0	0	0	0	3.04469e-05	0	0	0	0
K02492	hemA; glutamyl-tRNA reductase [EC:1.2.1.70]	0.0136775	0.018805	0.0244303	0.0220366	0.0224039	0.0229573	0.0324423	0.0188629	0.0100871	0.0208772	0.00778617	0.0162623	0.015769	0.0187065	0.0146408	0.0178291
K02493	hemK, prmC, HEMK; release factor glutamine methyltransferase [EC:2.1.1.297]	0.0745516	0.0733368	0.0702546	0.06256	0.0643808	0.066974	0.0640698	0.0638396	0.0842976	0.0770188	0.0762703	0.0767105	0.0703812	0.077605	0.0772035	0.0781952
K02495	hemN, hemZ; oxygen-independent coproporphyrinogen III oxidase [EC:1.3.98.3]	0.00178523	0.000662779	0.00140098	0	0	7.43447e-05	0	0	0	0	0	0	0	0	0	0
K02499	yabN; tetrapyrrole methylase family protein / MazG family protein	0.00421637	0.00251917	0.00361363	0.0043341	0.00342069	0.00510113	0.00352262	0.00634978	0.00341331	0.00228923	0.00620416	0.00337464	0.00529344	0.00341356	0.0051792	0.00314992
K02500	hisF; imidazole glycerol-phosphate synthase subunit HisF [EC:4.3.2.10]	0.101488	0.108955	0.112095	0.103583	0.110857	0.111187	0.121884	0.10751	0.109456	0.124708	0.102715	0.126013	0.123893	0.1149	0.111367	0.106503
K02501	hisH; imidazole glycerol-phosphate synthase subunit HisH [EC:4.3.2.10]	0.0693568	0.0632836	0.0618176	0.0573779	0.0606859	0.0611353	0.0629404	0.0668447	0.0754497	0.0710546	0.0786659	0.071957	0.0770355	0.0726482	0.0796066	0.0754987
K02502	hisZ; ATP phosphoribosyltransferase regulatory subunit	0.0303705	0.0287174	0.0265338	0.0128185	0.013045	0.011127	0.0207122	0.0154098	0.0247373	0.031466	0.0105559	0.0155059	0.0103414	0.0173648	0.0118286	0.00670042
K02503	HINT1, hinT, hit; histidine triad (HIT) family protein	0.120583	0.123869	0.120175	0.128159	0.133492	0.13284	0.116853	0.131811	0.136934	0.109032	0.134592	0.129428	0.1263	0.129217	0.117771	0.126331
K02509	hpaH; 2-oxo-hept-3-ene-1,7-dioate hydratase [EC:4.2.1.-]	0.000438685	0	0.000206557	0	0	0	0.000100389	0	0.000125352	0	0	0	0	0	0	0
K02510	hpaI, hpcH; 4-hydroxy-2-oxoheptanedioate aldolase [EC:4.1.2.52]	0.0256538	0.0273478	0.0212683	0.00774764	0.00809918	0.00680706	0.0172392	0.00782055	0.0205132	0.0307668	0.00536824	0.00929847	0.00417917	0.0152786	0.00687912	0.00327917
K02517	lpxL, htrB; Kdo2-lipid IVA lauroyltransferase/acyltransferase [EC:2.3.1.241 2.3.1.-]	0.0205737	0.0229135	0.0222095	0.023813	0.0211577	0.0293418	0.0216156	0.023442	0.0288485	0.0189681	0.0306605	0.0258986	0.0270437	0.0270281	0.0305879	0.0369622
K02518	infA; translation initiation factor IF-1	0.224743	0.223253	0.240924	0.30379	0.276912	0.274295	0.26438	0.253314	0.180575	0.182951	0.20546	0.204734	0.207379	0.194125	0.204148	0.233884
K02519	infB, MTIF2; translation initiation factor IF-2	0.0972086	0.0991753	0.0996854	0.105291	0.108367	0.107451	0.0992136	0.102118	0.0891679	0.0924207	0.0902	0.0974012	0.0950251	0.0918774	0.0999071	0.102591
K02520	infC, MTIF3; translation initiation factor IF-3	0.0957949	0.0870324	0.087048	0.0935797	0.0965517	0.0979389	0.0797048	0.0917873	0.0852847	0.0790655	0.0849354	0.078624	0.0827533	0.0813563	0.0806508	0.0800541
K02523	ispB; octaprenyl-diphosphate synthase [EC:2.5.1.90]	0.0192265	0.0219371	0.0277776	0.0223318	0.0260518	0.0269854	0.0330701	0.0192767	0.0125267	0.0226588	0.0147686	0.0212054	0.0196717	0.0224036	0.0136693	0.0223868
K02525	kdgR; LacI family transcriptional regulator, kdg operon repressor	0	0	0	0	0	0	0	0	0	7.42801e-05	0	0	0	0	0	0
K02526	kdgT; 2-keto-3-deoxygluconate permease	3.56093e-05	0.000132863	0	0	5.1824e-05	0	0	5.44696e-05	0.000169586	0	0.000144034	0	0	5.07377e-05	5.63971e-05	0
K02527	kdtA, waaA; 3-deoxy-D-manno-octulosonic-acid transferase [EC:2.4.99.12 2.4.99.13 2.4.99.14 2.4.99.15]	0.0462349	0.0424052	0.0435653	0.0487799	0.047887	0.0502558	0.0427872	0.0458612	0.0546039	0.0381987	0.0620879	0.0529305	0.056329	0.0502975	0.0604751	0.0641612
K02528	ksgA; 16S rRNA (adenine1518-N6/adenine1519-N6)-dimethyltransferase [EC:2.1.1.182]	0.0893466	0.0841786	0.091159	0.085053	0.0863281	0.088142	0.0879678	0.0861657	0.09233	0.0870493	0.0826301	0.0862348	0.0847986	0.0848625	0.0929076	0.0929925
K02529	lacI, galR; LacI family transcriptional regulator	0.194201	0.195871	0.18308	0.132642	0.139398	0.143022	0.154513	0.161813	0.213781	0.210773	0.189444	0.175069	0.169083	0.199403	0.185977	0.190669
K02530	lacR; DeoR family transcriptional regulator, lactose phosphotransferase system repressor	0.0648933	0.0667042	0.0669876	0.0280887	0.0398766	0.0293928	0.0499426	0.0340052	0.0565051	0.0759679	0.018539	0.0424718	0.0248047	0.0489594	0.0226924	0.0150987
K02531	lacT; transcriptional antiterminator	0.000166605	0	0	0	0	0	9.53154e-05	0	0	0	0	0.000167842	0	0	0	9.89749e-05
K02532	lacY; MFS transporter, OHS family, lactose permease	0	0	2.05308e-05	0	0	0	0	0	0	0	0	0	0	0	0	0
K02533	lasT; tRNA/rRNA methyltransferase [EC:2.1.1.-]	0	5.29489e-05	0	0	0	0	0	0	0	0	0	0	0	6.42149e-05	0	0
K02535	lpxC; UDP-3-O-[3-hydroxymyristoyl] N-acetylglucosamine deacetylase [EC:3.5.1.108]	0	0	0	0	0	0	0	0	3.60301e-05	0	0	0	0	0	0	0
K02536	lpxD; UDP-3-O-[3-hydroxymyristoyl] glucosamine N-acyltransferase [EC:2.3.1.191]	0.0344573	0.0326481	0.0330448	0.0385241	0.0409844	0.0421418	0.0321505	0.0388869	0.037624	0.0310829	0.0486674	0.0400053	0.0460273	0.0383064	0.0470615	0.0534671
K02548	menA; 1,4-dihydroxy-2-naphthoate polyprenyltransferase [EC:2.5.1.74]	0.0741254	0.0808936	0.0870735	0.0925343	0.090701	0.0946547	0.0925904	0.0906287	0.0814192	0.0755639	0.0951522	0.0927699	0.0963063	0.0925909	0.0945264	0.10963
K02549	menC; O-succinylbenzoate synthase [EC:4.2.1.113]	0.0131258	0.0162032	0.0230289	0.0181501	0.0197941	0.0186955	0.0266473	0.0165282	0.00861476	0.0208676	0.00664486	0.0147097	0.012408	0.0173748	0.0113337	0.0153977
K02551	menD; 2-succinyl-5-enolpyruvyl-6-hydroxy-3-cyclohexene-1-carboxylate synthase [EC:2.2.1.9]	0.0528748	0.0578494	0.0627826	0.0634933	0.0674501	0.0686616	0.0697151	0.0656434	0.0585895	0.0587384	0.0619712	0.0646172	0.0699509	0.0666272	0.0660852	0.0745014
K02552	menF; menaquinone-specific isochorismate synthase [EC:5.4.4.2]	0.00139198	0.00173122	0.00136547	0.00154265	0.0016752	0.00143282	0.00248096	0.00180167	0.000203976	0.000422673	0.000433105	0.00082701	0.000186611	0.00072469	0.000635939	0.000572493
K02556	motA; chemotaxis protein MotA	0.00118726	0.00121624	0.00160487	0.00205652	0.00819123	0.0062787	0.00438056	0.0118849	0.0189236	0.0137141	0.0383349	0.0155398	0.0218782	0.0165308	0.028533	0.0161098
K02557	motB; chemotaxis protein MotB	0.00888453	0.0100757	0.0125097	0.0107083	0.0138343	0.0108412	0.0115851	0.0112472	0.00783329	0.00598265	0.013544	0.0134168	0.012565	0.00952088	0.0134044	0.0125085
K02558	mpl; UDP-N-acetylmuramate: L-alanyl-gamma-D-glutamyl-meso-diaminopimelate ligase [EC:6.3.2.45]	2.5246e-05	3.13986e-05	0.000158496	0.000290977	0.000110225	3.65216e-05	2.88866e-05	0.000115852	0	2.6575e-05	6.80774e-05	0	0	0.000107915	0.000119952	2.99957e-05
K02563	murG; UDP-N-acetylglucosamine--N-acetylmuramyl-(pentapeptide) pyrophosphoryl-undecaprenol N-acetylglucosamine transferase [EC:2.4.1.227]	0.0954227	0.0981897	0.0960069	0.0925263	0.0907492	0.0955833	0.0933295	0.0930705	0.0957744	0.0901073	0.0933936	0.102098	0.0956934	0.0916501	0.0946086	0.104614
K02564	nagB, GNPDA; glucosamine-6-phosphate deaminase [EC:3.5.99.6]	0.152419	0.160119	0.156082	0.145258	0.155193	0.157547	0.147037	0.152464	0.167614	0.147697	0.172408	0.150808	0.166192	0.155982	0.160909	0.171134
K02566	nagD; NagD protein	0.0110213	0.00852821	0.00629192	0.00889844	0.0128931	0.00860625	0.00464515	0.00416515	0.00504913	0.0121772	0.00694942	0.00398651	0.00693905	0.0041077	0.00409895	0.00445915
K02567	napA; periplasmic nitrate reductase NapA [EC:1.7.99.-]	0	0	0	0	0.000422098	0.000356956	0.000431405	0.000666083	0.00175416	0.000610678	0.00332595	0.00159785	0.00131521	0.00117865	0.00188474	0.00112061
K02572	napF; ferredoxin-type protein NapF	0	0	0	0	0	0.000100544	0	0	0	7.31614e-05	0	9.33581e-05	0	0	0.000110076	0
K02574	napH; ferredoxin-type protein NapH	0	4.93098e-05	9.33412e-05	0	5.7701e-05	5.73553e-05	4.31411e-05	0.00018194	0	0	0	0	0	5.37223e-05	0	0
K02584	nifA; Nif-specific regulatory protein	0.000221582	0.000137713	0.000191974	0.000218847	0.000225166	0.000193147	0.000152769	0.00023758	8.47806e-05	9.33798e-05	0.000119201	5.97807e-05	7.70396e-05	0.000125969	0.000140496	0.000130832
K02585	nifB; nitrogen fixation protein NifB	0	0	0	0	0	0	0	0	3.81569e-05	0	0	0	0	0	0	0
K02587	nifE; nitrogenase molybdenum-cofactor synthesis protein NifE	0	0	0	4.08529e-05	2.02301e-05	0	0	0	0	0	0	0	0	0	0	0
K02588	nifH; nitrogenase iron protein NifH	4.56024e-05	0.000161906	0.000108216	0.000376624	0	0	0	0.000132549	0.000218562	0.000330136	0	0.000916984	0.000147307	0	0.000203347	0.000163841
K02594	nifV; homocitrate synthase NifV [EC:2.3.3.14]	0	0	0	0	0	0	0	0	0	0	0	3.99419e-05	0	0	0	0
K02600	nusA; transcription termination/antitermination protein NusA	0.0577288	0.0554183	0.0578641	0.0549908	0.0587223	0.055574	0.0597544	0.0557448	0.0432364	0.0572866	0.0427943	0.0424618	0.0469691	0.0423955	0.0459621	0.0445546
K02601	nusG; transcription termination/antitermination protein NusG	0.0625229	0.0548205	0.0572767	0.0659516	0.0646363	0.0556665	0.0532929	0.0561454	0.0471434	0.0523026	0.0389846	0.0430853	0.0432166	0.0457869	0.0377031	0.0289302
K02603	ORC1; origin recognition complex subunit 1	0	0	0	0	0	0	0	0	0	0	1.95669e-05	0	0	0	0	0
K02614	paaI; acyl-CoA thioesterase [EC:3.1.2.-]	0.040471	0.0400849	0.0332566	0.0148977	0.0122587	0.0152319	0.0228989	0.0134767	0.0307389	0.0511169	0.0256204	0.0283183	0.0136226	0.0265035	0.0223038	0.0202993
K02619	pabC; 4-amino-4-deoxychorismate lyase [EC:4.1.3.38]	0.02817	0.0244009	0.030885	0.0285431	0.0328149	0.0359225	0.0280776	0.0357442	0.0357009	0.0270021	0.0454037	0.038783	0.0399085	0.0401379	0.0435947	0.044812
K02621	parC; topoisomerase IV subunit A [EC:5.6.2.2]	0.0776837	0.0775925	0.078568	0.0767984	0.0767082	0.079501	0.0749677	0.0733179	0.071045	0.0760721	0.0743289	0.0761264	0.0705171	0.071433	0.076204	0.0862783
K02622	parE; topoisomerase IV subunit B [EC:5.6.2.2]	0.0971131	0.111134	0.110216	0.113527	0.100693	0.114364	0.110288	0.101378	0.101296	0.098603	0.101318	0.105117	0.0994651	0.10376	0.103808	0.120895
K02626	pdaD; arginine decarboxylase [EC:4.1.1.19]	0.000177499	9.37854e-05	4.64313e-05	9.74185e-05	0.000258323	0	6.76983e-05	9.05033e-05	0.00011271	0.000249124	0	0.000158948	0.000103115	0.000168605	0.000187412	7.02976e-05
K02647	cdaR; carbohydrate diacid regulator	0.0386488	0.0290825	0.0315829	0.0509832	0.0447213	0.0412382	0.0350855	0.0488719	0.0498718	0.0295177	0.0596971	0.0510642	0.0708104	0.0495224	0.0505103	0.0353863
K02652	pilB; type IV pilus assembly protein PilB	0.00075174	0.00129713	0.00163269	0.00178956	0.00177995	0.00139858	0.00235093	0.00131073	0.00104146	0.00177474	0.00115392	0.00133812	0.00140483	0.00152625	0.00136833	0.00140939
K02653	pilC; type IV pilus assembly protein PilC	0.000235457	0.000417506	0.000237571	0.000386578	0.000235229	0.000477119	0.000261143	5.04232e-05	0.00031528	0.000530705	0.00072563	0.000179825	0.000644842	0.000143781	0.00069255	0.000359686
K02654	pilD, pppA; leader peptidase (prepilin peptidase) / N-methyltransferase [EC:3.4.23.43 2.1.1.-]	0	5.7168e-05	8.42322e-05	7.56837e-05	0.000133793	6.64956e-05	5.25943e-05	0	4.32645e-05	0	0.000165486	0.000493943	0.000160218	8.74415e-05	0	0
K02659	pilI; twitching motility protein PilI	0	0	0	0	0	0	0	0	0	0	0	0	0	0	0	7.83316e-05
K02660	pilJ; twitching motility protein PilJ	0	0	0	0	0	3.9739e-05	0	0	0	0	0	0	0	0	0	0
K02667	pilR, pehR; two-component system, NtrC family, response regulator PilR	2.48651e-05	0	5.85394e-05	4.0941e-05	0.000108562	3.59707e-05	2.84508e-05	3.80348e-05	0	0	0	3.39856e-05	4.4095e-05	0	0	3.00615e-05
K02669	pilT; twitching motility protein PilT	0.00191789	0.00295939	0.00250906	0.0036955	0.00258174	0.00249481	0.00303041	0.00389161	0.0052747	0.00318346	0.00459022	0.0066867	0.0058343	0.00361323	0.00398525	0.00229451
K02670	pilU; twitching motility protein PilU	0	0	0	0	0	0	0	0	0	0	0	0	0	0	0	3.62646e-05
K02686	priB; primosomal replication protein N	0	0	0	0	0	0	0	0	0	0	0.000148149	0	0	0	0	0
K02687	prmA; ribosomal protein L11 methyltransferase [EC:2.1.1.-]	0.0577076	0.0589822	0.0677619	0.0660352	0.0731485	0.0760215	0.0723711	0.0678656	0.0637546	0.0606168	0.0622099	0.0680426	0.0708494	0.067517	0.0688039	0.0805125
K02688	prpR; transcriptional regulator, propionate catabolism operon regulatory protein	0.000578831	0.000779279	0.000874575	0.00099375	0.000962382	0.00153619	0.000561503	0.000663356	0.000345647	0.000172331	0.000367338	0.000270039	0.000730959	0.000390294	0.000401546	8.67703e-05
K02742	sprT; SprT protein	0	0	0	0	0	0	7.85784e-05	0	0	0	0	0	0	0	0	0
K02744	PTS-Aga-EIIA, agaF; PTS system, N-acetylgalactosamine-specific IIA component [EC:2.7.1.-]	0.0611474	0.0617036	0.047736	0.0177179	0.0200267	0.0182958	0.0344104	0.0207032	0.0427257	0.072349	0.0144307	0.0205364	0.0118124	0.0336076	0.013709	0.0103615
K02745	PTS-Aga-EIIB, agaV; PTS system, N-acetylgalactosamine-specific IIB component [EC:2.7.1.-]	0.0262202	0.0226295	0.0236259	0.01135	0.0177567	0.0114304	0.0163584	0.0198995	0.0260576	0.0245279	0.0071379	0.0150046	0.0121758	0.0228325	0.0163673	0.01159
K02746	PTS-Aga-EIIC, agaW; PTS system, N-acetylgalactosamine-specific IIC component	0	0	0	0	0	0	0	0	0	0	0	0.000283836	0.000662879	0.000180648	0	0
K02747	PTS-Aga-EIID, agaE; PTS system, N-acetylgalactosamine-specific IID component	0.00565492	0.00379799	0.00302901	0.00447281	0.0103163	0.00440677	0.00384034	0.00969043	0.012188	0.0015457	0.00548692	0.00843981	0.0135094	0.017669	0.0219272	0.0164496
K02750	PTS-Glv-EIIC, glvC, malP, aglA; PTS system, alpha-glucoside-specific IIC component	0	7.79846e-05	0	0	0	0	0	0	0	0	0	0	0	0	0	3.72501e-05
K02755	PTS-Bgl-EIIA, bglF, bglP; PTS system, beta-glucoside-specific IIA component [EC:2.7.1.-]	0.00279478	0.00445626	0.00444269	0.00436568	0.00563176	0.00435401	0.00418174	0.00449425	0.00573349	0.00392254	0.00115943	0.00577545	0.00437116	0.00571792	0.00317785	0.00153257
K02759	PTS-Cel-EIIA, celC, chbA; PTS system, cellobiose-specific IIA component [EC:2.7.1.196 2.7.1.205]	0.115818	0.120795	0.10397	0.0493482	0.0580432	0.0599189	0.0757123	0.0453493	0.0816879	0.132744	0.0254053	0.0468464	0.0227826	0.0619942	0.0289716	0.0209555
K02760	PTS-Cel-EIIB, celA, chbB; PTS system, cellobiose-specific IIB component [EC:2.7.1.196 2.7.1.205]	0.140206	0.141023	0.11585	0.0936938	0.113697	0.0906407	0.0976306	0.0598444	0.0989059	0.154824	0.0312314	0.0520229	0.0277189	0.080387	0.0364426	0.0238588
K02761	PTS-Cel-EIIC, celB, chbC; PTS system, cellobiose-specific IIC component	0.0995762	0.106385	0.0916826	0.0708619	0.0893902	0.0752586	0.0663392	0.0427982	0.0740513	0.116924	0.0225448	0.0394016	0.0216163	0.0588601	0.0277808	0.0170512
K02768	PTS-Fru-EIIA, fruB; PTS system, fructose-specific IIA component [EC:2.7.1.202]	0.0522267	0.0545763	0.0440018	0.0164895	0.0152087	0.0165491	0.0319711	0.0181348	0.0404516	0.0665605	0.0130993	0.0191536	0.010732	0.0294288	0.0110203	0.00908428
K02769	PTS-Fru-EIIB, fruA; PTS system, fructose-specific IIB component [EC:2.7.1.202]	0.0574474	0.0653561	0.0606576	0.0243312	0.0224295	0.021338	0.042347	0.0263708	0.0447867	0.0724615	0.0127272	0.020838	0.0106883	0.0408416	0.0153394	0.009403
K02770	PTS-Fru-EIIC, fruA; PTS system, fructose-specific IIC component	0.0253066	0.0253481	0.0226688	0.00893807	0.00831373	0.00835225	0.0167304	0.00936491	0.0192078	0.030989	0.00630317	0.00905246	0.00497553	0.0159067	0.00700434	0.00437324
K02771	PTS-Fru1-EIID, levG; PTS system, fructose-specific IID component	0.00468185	0.0045751	0.00400217	0.00695166	0.008578	0.00731716	0.00310897	0.00281347	0.00382233	0.00492832	0.00123995	0.00291981	0.00203988	0.00214422	0.00152272	0.000844335
K02773	PTS-Gat-EIIA, gatA, sgcA; PTS system, galactitol-specific IIA component [EC:2.7.1.200]	0.0261465	0.0252508	0.0230468	0.0078947	0.00926775	0.00866619	0.0157728	0.00997005	0.0166265	0.0324913	0.00616167	0.00764809	0.00496155	0.0127029	0.00581403	0.00418362
K02774	PTS-Gat-EIIB, gatB, sgcB; PTS system, galactitol-specific IIB component [EC:2.7.1.200]	0.0227502	0.0199492	0.0243578	0.0106886	0.012279	0.0141627	0.0143382	0.0117618	0.0136984	0.0228929	0.00495667	0.00641247	0.00510721	0.00986525	0.00522706	0.00376569
K02775	PTS-Gat-EIIC, gatC, sgcC; PTS system, galactitol-specific IIC component	0.0266962	0.0278437	0.0255335	0.0159262	0.0172865	0.0145349	0.0244037	0.0153357	0.0166235	0.0284619	0.015115	0.0188447	0.0103588	0.014599	0.0132104	0.0146283
K02777	PTS-Glc-EIIA, crr; PTS system, sugar-specific IIA component [EC:2.7.1.-]	0.0240363	0.022869	0.0206547	0.0058375	0.00612171	0.0068674	0.013545	0.0106624	0.0181436	0.0285909	0.00527951	0.00873052	0.00439848	0.0151547	0.00658231	0.00364119
K02781	PTS-Gut-EIIA, srlB; PTS system, glucitol/sorbitol-specific IIA component [EC:2.7.1.198]	0.0005494	0.000113882	0.000143716	0	0.000133262	0	0	0	8.72158e-05	0.000192775	0	0.000122996	0	0	0	0
K02782	PTS-Gut-EIIB, srlE; PTS system, glucitol/sorbitol-specific IIB component [EC:2.7.1.198]	0	0	7.42139e-05	0.00015571	0	0	0	0.000144657	0	0	0	0	0.000164814	0.000404238	0	0
K02783	PTS-Gut-EIIC, srlA; PTS system, glucitol/sorbitol-specific IIC component	0.00229404	0.00166482	0.00235106	0.00367339	0.00510172	0.00175203	0.00225938	0.00507236	0.00200423	0.00187765	0.00377349	0.00342017	0.00444256	0.0025421	0.00161416	0.00181851
K02786	PTS-Lac-EIIA, lacF; PTS system, lactose-specific IIA component [EC:2.7.1.207]	0.0399393	0.0457965	0.046588	0.040029	0.0515147	0.0394112	0.0376439	0.0243163	0.0491333	0.0469332	0.0119089	0.0306373	0.0224366	0.0325769	0.0195511	0.0142892
K02793	PTS-Man-EIIA, manX; PTS system, mannose-specific IIA component [EC:2.7.1.191]	0.000753225	0.000408115	0.000194199	0.000141766	0.000627471	0.000490381	9.23159e-05	0	0.000558578	0.00123463	0	0.00127566	0.000150055	0.000981433	0.000274777	0.000102299
K02794	PTS-Man-EIIB, manX; PTS system, mannose-specific IIB component [EC:2.7.1.191]	0.0282952	0.0294318	0.0287195	0.0100322	0.0122437	0.0123162	0.0165991	0.0134169	0.0216371	0.0360748	0.0087534	0.0111162	0.00622293	0.0156424	0.00869377	0.00432766
K02795	PTS-Man-EIIC, manY; PTS system, mannose-specific IIC component	0.0274643	0.0271082	0.023812	0.0164956	0.0239228	0.019256	0.0179496	0.0149226	0.0200551	0.0307325	0.00694944	0.00954541	0.00579251	0.0146159	0.00751789	0.00404963
K02796	PTS-Man-EIID, manZ; PTS system, mannose-specific IID component	0.000656326	0.000304854	0.000250998	0.0071014	0.0109744	0.00777304	0.000367301	0.000670101	0.000547443	0.00056621	0.000168473	0.000684191	0.000565263	0.00045181	0.000324171	0.00019795
K02798	PTS-Mtl-EIIA, mtlA, cmtB; PTS system, mannitol-specific IIA component [EC:2.7.1.197]	0	0	0	0	0	0	0	0	6.42643e-05	0.00015364	0	0.000190612	0.000394982	0.000415929	0.000748003	0.000346832
K02804	PTS-Nag-EIIC, nagE; PTS system, N-acetylglucosamine-specific IIC component	0	6.88209e-05	6.48265e-05	0	4.09536e-05	0	0	0.000126965	5.00133e-05	0	0	3.1435e-05	0.000181339	3.55823e-05	0	6.05214e-05
K02805	wecE, rffA; dTDP-4-amino-4,6-dideoxygalactose transaminase [EC:2.6.1.59]	0.0119044	0.0121728	0.00962833	0.0146425	0.014182	0.0130474	0.0135819	0.0223875	0.0296325	0.0124303	0.0276222	0.0266656	0.0353315	0.0295911	0.0277943	0.0158826
K02809	PTS-Scr-EIIB, scrA, sacP, sacX, ptsS; PTS system, sucrose-specific IIB component [EC:2.7.1.211]	0	0	0	0	0	0	0	0	0	0	0	0.000218274	0	0	0	0
K02814	PTS-Sor-EIIC, sorA; PTS system, sorbose-specific IIC component	0	5.27543e-05	0	0	0	0	0	0	0	8.93e-05	0	0	0	0	0	0
K02815	PTS-Sor-EIID, sorM; PTS system, sorbose-specific IID component	0	0	0	0	6.15054e-05	0	0	0	0	8.89729e-05	0	0	0	0	0	0
K02821	PTS-Ula-EIIA, ulaC, sgaA; PTS system, ascorbate-specific IIA component [EC:2.7.1.194]	0.0300661	0.0277193	0.0240308	0.0123036	0.0118061	0.0103562	0.0186001	0.0158394	0.0205475	0.0349826	0.00732806	0.0216426	0.00717549	0.0142155	0.00611206	0.0033822
K02822	PTS-Ula-EIIB, ulaB, sgaB; PTS system, ascorbate-specific IIB component [EC:2.7.1.194]	0.0454143	0.0446013	0.0420562	0.0224878	0.0236214	0.0188301	0.0272351	0.0257454	0.0263839	0.0505891	0.014903	0.0423168	0.01761	0.0234919	0.0104918	0.00604986
K02823	pyrDII; dihydroorotate dehydrogenase electron transfer subunit	0.0419514	0.0457469	0.040041	0.0256771	0.0236951	0.0277979	0.0367338	0.0277834	0.0353298	0.0423976	0.0254504	0.0358543	0.0227348	0.034758	0.023485	0.0229507
K02824	pyrP, uraA; uracil permease	0.0445067	0.0440665	0.0382	0.0432837	0.0380373	0.0343488	0.0383427	0.039978	0.0440012	0.0482816	0.0419636	0.026353	0.0398583	0.036728	0.0314024	0.0205595
K02825	pyrR; pyrimidine operon attenuation protein / uracil phosphoribosyltransferase [EC:2.4.2.9]	0.0219133	0.0272179	0.0324109	0.0268065	0.0272318	0.0264585	0.0411477	0.026506	0.0169011	0.0266576	0.0101613	0.0235434	0.0207962	0.025343	0.0202059	0.0222693
K02827	qoxB; cytochrome aa3-600 menaquinol oxidase subunit I [EC:7.1.1.5]	0	0	4.10307e-05	0	0	0	0	0	1.66e-05	1.83456e-05	0	0	0	0	0	0
K02828	qoxC; cytochrome aa3-600 menaquinol oxidase subunit III [EC:7.1.1.5]	0	0	0	0	0	0	0	0	0	0	0	0	0	0	0.000272276	0
K02834	rbfA; ribosome-binding factor A	0.102132	0.10903	0.128794	0.129097	0.124395	0.122966	0.129405	0.117571	0.0944615	0.109642	0.102618	0.109197	0.118165	0.10716	0.103491	0.0981622
K02835	prfA, MTRF1, MRF1; peptide chain release factor 1	0.113937	0.112493	0.120571	0.134812	0.128612	0.120684	0.129255	0.118097	0.0884671	0.115601	0.0879745	0.113492	0.101448	0.0997836	0.0958351	0.0935877
K02836	prfB; peptide chain release factor 2	0.0693025	0.0610236	0.0597086	0.0714562	0.0721058	0.0672819	0.0580562	0.0515088	0.0441091	0.0623424	0.0310942	0.0407871	0.0306604	0.040968	0.032257	0.0320159
K02837	prfC; peptide chain release factor 3	0.0550744	0.0509201	0.0541537	0.0685997	0.0611555	0.057993	0.0619736	0.0655595	0.0386773	0.0415159	0.0441345	0.0465724	0.0494098	0.0426599	0.045199	0.0441947
K02838	frr, MRRF, RRF; ribosome recycling factor	0.107874	0.111122	0.119622	0.114053	0.119772	0.111659	0.126031	0.110817	0.094111	0.113031	0.101684	0.104285	0.091402	0.102452	0.11611	0.100977
K02839	prfH; peptide chain release factor	0.0102551	0.00953839	0.00786215	0.0113945	0.00848024	0.00959397	0.0109267	0.00795585	0.00358052	0.00653612	0.0130273	0.0131762	0.0102314	0.0063019	0.0122135	0.0160645
K02843	waaF, rfaF; heptosyltransferase II [EC:2.4.-.-]	0	0	0	0	0	0	0	0	3.14876e-05	0	8.9017e-05	0	0	0	0	0
K02846	solA; N-methyl-L-tryptophan oxidase [EC:1.5.3.-]	0	3.64192e-05	0	0	0	0	0	0	0	3.08244e-05	0	3.93336e-05	0	0	9.27546e-05	0
K02847	waaL, rfaL; O-antigen ligase [EC:2.4.1.-]	2.72109e-05	0	0	8.96067e-05	0	0	0	0	5.18358e-05	0	0	3.65506e-05	0	0	0	0
K02849	waaQ, rfaQ; heptosyltransferase III [EC:2.4.-.-]	0	0	0	0	0	0	0	0	3.06106e-05	0	0	0	0	0	0	0
K02851	wecA, tagO, rfe; UDP-GlcNAc:undecaprenyl-phosphate/decaprenyl-phosphate GlcNAc-1-phosphate transferase [EC:2.7.8.33 2.7.8.35]	0.0335316	0.0308141	0.0304862	0.021051	0.0174929	0.018425	0.0252003	0.0187732	0.0284879	0.0352912	0.0129366	0.0172166	0.0119806	0.022462	0.0134961	0.0106644
K02852	wecG, rffM; UDP-N-acetyl-D-mannosaminouronate:lipid I N-acetyl-D-mannosaminouronosyltransferase [EC:2.4.1.180]	0.00179029	0.0011133	0.000819552	0.00229269	0.00282262	0.00129494	0.00176395	0.00174556	0.000568406	0.0014134	0.00140806	0.00140279	0.00182006	0.000850294	0.000866376	0.00153624
K02856	rhaT; L-rhamnose-H+ transport protein	0.0453332	0.0518559	0.0536378	0.0606243	0.0603947	0.0617974	0.0612811	0.0677042	0.05012	0.0367139	0.0690571	0.0634396	0.0698542	0.0598769	0.0739241	0.0779389
K02858	ribB, RIB3; 3,4-dihydroxy 2-butanone 4-phosphate synthase [EC:4.1.99.12]	0.000147915	6.13212e-05	0.000348235	0.000324728	0	0.000142653	0.000112831	0.000307963	0	0	0	6.62284e-05	0	0	0	5.85813e-05
K02860	rimM; 16S rRNA processing protein RimM	0.0728013	0.0671498	0.0715997	0.0568761	0.063429	0.0690708	0.0659465	0.0677826	0.0883428	0.0729624	0.0880298	0.0815381	0.0816199	0.084297	0.0928394	0.0901135
K02863	RP-L1, MRPL1, rplA; large subunit ribosomal protein L1	0.144433	0.138457	0.14402	0.177096	0.165354	0.165805	0.151769	0.148329	0.138001	0.130347	0.15751	0.140076	0.14036	0.146261	0.148261	0.155383
K02864	RP-L10, MRPL10, rplJ; large subunit ribosomal protein L10	0.0846601	0.0724406	0.0679128	0.0695361	0.0693332	0.0584652	0.0665267	0.062098	0.0480573	0.0690693	0.0488244	0.0480847	0.0522609	0.0481828	0.0449086	0.0465054
K02867	RP-L11, MRPL11, rplK; large subunit ribosomal protein L11	0.210141	0.198626	0.21342	0.241989	0.240814	0.242667	0.247007	0.228879	0.191264	0.180628	0.194698	0.202935	0.223779	0.204203	0.207873	0.215826
K02871	RP-L13, MRPL13, rplM; large subunit ribosomal protein L13	0.142897	0.144328	0.147922	0.15095	0.147857	0.160475	0.150057	0.161639	0.153111	0.147055	0.153203	0.175835	0.16057	0.15822	0.158997	0.151655
K02874	RP-L14, MRPL14, rplN; large subunit ribosomal protein L14	0.155214	0.137507	0.1478	0.211006	0.195753	0.200041	0.19043	0.206071	0.15753	0.13746	0.213108	0.16296	0.227911	0.195643	0.195376	0.185455
K02876	RP-L15, MRPL15, rplO; large subunit ribosomal protein L15	0.128828	0.127096	0.126875	0.136449	0.132475	0.12936	0.141287	0.149582	0.144689	0.124019	0.154726	0.145933	0.162422	0.155293	0.147347	0.138265
K02877	RP-L15e, RPL15; large subunit ribosomal protein L15e	0	0	0	0	7.17563e-05	0	0	0	0	0	0	0	0	0	0	0
K02878	RP-L16, MRPL16, rplP; large subunit ribosomal protein L16	0.15206	0.147257	0.155659	0.197538	0.185843	0.198993	0.187142	0.200038	0.155931	0.131821	0.194247	0.170106	0.21971	0.18549	0.188144	0.194039
K02879	RP-L17, MRPL17, rplQ; large subunit ribosomal protein L17	0.171943	0.166708	0.180021	0.215882	0.18367	0.19368	0.217529	0.198006	0.150841	0.148812	0.167648	0.16521	0.183742	0.170856	0.156832	0.165988
K02881	RP-L18, MRPL18, rplR; large subunit ribosomal protein L18	0.121173	0.112636	0.112788	0.139568	0.128606	0.128742	0.118802	0.117692	0.0939019	0.101906	0.10284	0.110397	0.101291	0.0988106	0.0985393	0.0909758
K02884	RP-L19, MRPL19, rplS; large subunit ribosomal protein L19	0.166114	0.167012	0.18198	0.201006	0.195309	0.185903	0.199595	0.178536	0.133805	0.167553	0.13992	0.160557	0.155757	0.150142	0.147481	0.162208
K02886	RP-L2, MRPL2, rplB; large subunit ribosomal protein L2	0.169021	0.168677	0.172513	0.217091	0.205142	0.219766	0.203379	0.197437	0.157833	0.165537	0.18168	0.168552	0.185397	0.174364	0.183428	0.202589
K02887	RP-L20, MRPL20, rplT; large subunit ribosomal protein L20	0.121057	0.10935	0.124436	0.136379	0.143893	0.132989	0.148849	0.140907	0.102957	0.0908792	0.111048	0.141298	0.12463	0.117407	0.135732	0.13522
K02888	RP-L21, MRPL21, rplU; large subunit ribosomal protein L21	0.126447	0.125274	0.125041	0.152095	0.153295	0.140903	0.137385	0.136077	0.124262	0.125862	0.119006	0.130762	0.122401	0.122101	0.145979	0.130395
K02890	RP-L22, MRPL22, rplV; large subunit ribosomal protein L22	0.100642	0.102055	0.106489	0.128809	0.116003	0.127442	0.121988	0.129181	0.106272	0.104496	0.11755	0.124366	0.13007	0.123006	0.125713	0.142621
K02892	RP-L23, MRPL23, rplW; large subunit ribosomal protein L23	0.12582	0.111833	0.12522	0.132485	0.128507	0.12504	0.123961	0.136521	0.129897	0.117318	0.130644	0.119666	0.130542	0.131898	0.123409	0.126004
K02895	RP-L24, MRPL24, rplX; large subunit ribosomal protein L24	0.122709	0.122413	0.137951	0.148568	0.149929	0.154345	0.144699	0.124607	0.123998	0.123442	0.114912	0.126715	0.127587	0.136412	0.129748	0.137168
K02897	RP-L25, rplY; large subunit ribosomal protein L25	0.0817152	0.087195	0.0968036	0.109477	0.11708	0.114354	0.117233	0.109673	0.0679759	0.076043	0.0856788	0.0825965	0.097958	0.0807111	0.090352	0.107125
K02899	RP-L27, MRPL27, rpmA; large subunit ribosomal protein L27	0.155823	0.157342	0.160461	0.218862	0.212827	0.205864	0.204529	0.217803	0.193061	0.187607	0.225687	0.209991	0.216896	0.200981	0.228995	0.196045
K02902	RP-L28, MRPL28, rpmB; large subunit ribosomal protein L28	0.205697	0.180118	0.1896	0.232724	0.213182	0.216091	0.206933	0.205817	0.161488	0.170692	0.177399	0.151324	0.191858	0.194514	0.178572	0.167046
K02904	RP-L29, rpmC; large subunit ribosomal protein L29	0.067699	0.0643707	0.0624131	0.0780147	0.0707512	0.0683845	0.055048	0.0766412	0.072893	0.0623979	0.0694303	0.0647614	0.078775	0.0681524	0.0631542	0.050852
K02906	RP-L3, MRPL3, rplC; large subunit ribosomal protein L3	0.131775	0.120473	0.131469	0.166668	0.160655	0.160699	0.160312	0.139173	0.118758	0.131456	0.126053	0.132754	0.136528	0.138304	0.130343	0.140846
K02907	RP-L30, MRPL30, rpmD; large subunit ribosomal protein L30	0.0610324	0.0546642	0.0573477	0.0780145	0.0708858	0.0598976	0.0677294	0.0718889	0.0453808	0.0411955	0.063678	0.057299	0.0630178	0.0440228	0.0503024	0.0596659
K02909	RP-L31, rpmE; large subunit ribosomal protein L31	0.183567	0.166621	0.179564	0.218149	0.209176	0.185619	0.179029	0.181572	0.161355	0.152891	0.181278	0.15256	0.177932	0.157486	0.166321	0.175608
K02911	RP-L32, MRPL32, rpmF; large subunit ribosomal protein L32	0.185479	0.196382	0.203578	0.233383	0.233423	0.226964	0.238174	0.22615	0.156414	0.186226	0.171709	0.221647	0.215461	0.192268	0.189844	0.214204
K02913	RP-L33, MRPL33, rpmG; large subunit ribosomal protein L33	0.265886	0.264433	0.263673	0.314008	0.323139	0.285647	0.302602	0.318167	0.279681	0.277633	0.276519	0.278159	0.311657	0.283108	0.277945	0.25163
K02914	RP-L34, MRPL34, rpmH; large subunit ribosomal protein L34	0.259019	0.28073	0.281456	0.355007	0.365097	0.353722	0.311653	0.308647	0.244812	0.226542	0.306845	0.307595	0.313672	0.27028	0.285917	0.307999
K02916	RP-L35, MRPL35, rpmI; large subunit ribosomal protein L35	0.147038	0.137991	0.1442	0.180498	0.162594	0.140375	0.163123	0.162974	0.118898	0.131518	0.109771	0.149176	0.140819	0.126868	0.116122	0.111301
K02919	RP-L36, MRPL36, rpmJ; large subunit ribosomal protein L36	0.157515	0.123883	0.126316	0.238555	0.224125	0.184216	0.149617	0.133966	0.121029	0.119926	0.148833	0.111146	0.15552	0.133565	0.165853	0.173098
K02926	RP-L4, MRPL4, rplD; large subunit ribosomal protein L4	0.107347	0.0996867	0.100588	0.117985	0.113808	0.120457	0.108108	0.107507	0.121782	0.106498	0.121534	0.113199	0.126687	0.114516	0.123689	0.115392
K02930	RP-L4e, RPL4; large subunit ribosomal protein L4e	0	0	0	0	4.5137e-05	0	0	0	0	0	0	0	0	0	0	0
K02931	RP-L5, MRPL5, rplE; large subunit ribosomal protein L5	0.14165	0.137235	0.136946	0.167295	0.169912	0.164811	0.158356	0.16848	0.147775	0.125947	0.156166	0.151649	0.165307	0.144374	0.15787	0.157752
K02933	RP-L6, MRPL6, rplF; large subunit ribosomal protein L6	0.130669	0.127184	0.128368	0.140934	0.137433	0.134851	0.145206	0.136661	0.114951	0.135962	0.109058	0.137377	0.135584	0.127774	0.119381	0.121326
K02935	RP-L7, MRPL12, rplL; large subunit ribosomal protein L7/L12	0.124546	0.13148	0.133149	0.154957	0.14154	0.149028	0.136968	0.147135	0.137317	0.13056	0.130366	0.14829	0.160065	0.149251	0.135508	0.143247
K02936	RP-L7Ae, RPL7A; large subunit ribosomal protein L7Ae	0	0	0	0	0	0	0	0	0	0	3.50353e-05	0	0	0	0	0
K02939	RP-L9, MRPL9, rplI; large subunit ribosomal protein L9	0.116514	0.117935	0.111793	0.12609	0.120584	0.112727	0.123901	0.124384	0.121353	0.114369	0.123035	0.134177	0.123932	0.112974	0.121028	0.123352
K02945	RP-S1, rpsA; small subunit ribosomal protein S1	0.0977497	0.0991378	0.0931993	0.13148	0.131865	0.124062	0.11076	0.12534	0.0868479	0.0831495	0.104504	0.111279	0.113576	0.0922095	0.106762	0.108359
K02946	RP-S10, MRPS10, rpsJ; small subunit ribosomal protein S10	0.168932	0.172785	0.1933	0.226586	0.233295	0.225226	0.225525	0.2365	0.223108	0.185135	0.252173	0.259206	0.268437	0.23899	0.263779	0.239863
K02947	RP-S10e, RPS10; small subunit ribosomal protein S10e	5.79769e-05	0	0	0	0	0	0	0	0	0	0	0	0	0	0	0
K02948	RP-S11, MRPS11, rpsK; small subunit ribosomal protein S11	0.132787	0.119204	0.1353	0.161649	0.160946	0.156542	0.150028	0.159977	0.124117	0.105058	0.141629	0.14288	0.144946	0.123435	0.139327	0.149884
K02950	RP-S12, MRPS12, rpsL; small subunit ribosomal protein S12	0.127206	0.132312	0.15278	0.173912	0.172629	0.175466	0.180553	0.156	0.124857	0.117875	0.152826	0.144463	0.14611	0.143105	0.156863	0.167488
K02952	RP-S13, rpsM; small subunit ribosomal protein S13	0.180159	0.184804	0.194266	0.239981	0.220994	0.221584	0.218753	0.215949	0.180552	0.176871	0.184361	0.184698	0.217368	0.204063	0.19513	0.203465
K02954	RP-S14, MRPS14, rpsN; small subunit ribosomal protein S14	0.222491	0.206896	0.231099	0.264873	0.261782	0.257433	0.26392	0.271179	0.247396	0.213704	0.262105	0.229113	0.289775	0.277636	0.268268	0.258876
K02956	RP-S15, MRPS15, rpsO; small subunit ribosomal protein S15	0.197035	0.196873	0.203883	0.212847	0.211523	0.223354	0.22863	0.195463	0.179182	0.177319	0.192811	0.218956	0.21938	0.207634	0.204013	0.203675
K02959	RP-S16, MRPS16, rpsP; small subunit ribosomal protein S16	0.126818	0.121101	0.141364	0.135743	0.141112	0.142982	0.140471	0.142068	0.102524	0.12134	0.104023	0.126864	0.124771	0.114626	0.112315	0.113367
K02961	RP-S17, MRPS17, rpsQ; small subunit ribosomal protein S17	0.176288	0.167183	0.159873	0.20838	0.19507	0.176044	0.188033	0.194485	0.150787	0.145233	0.162306	0.166921	0.168638	0.157508	0.176336	0.178255
K02963	RP-S18, MRPS18, rpsR; small subunit ribosomal protein S18	0.103193	0.0934904	0.0990049	0.13988	0.134106	0.131551	0.124695	0.12945	0.125565	0.094347	0.171383	0.140967	0.131649	0.131147	0.155065	0.150333
K02965	RP-S19, rpsS; small subunit ribosomal protein S19	0.11863	0.133163	0.14478	0.164442	0.15953	0.163646	0.18345	0.17942	0.193264	0.145161	0.219485	0.192592	0.218222	0.198348	0.214793	0.207268
K02967	RP-S2, MRPS2, rpsB; small subunit ribosomal protein S2	0.105351	0.110105	0.113597	0.135617	0.133251	0.140314	0.119728	0.115407	0.106129	0.10752	0.131971	0.116728	0.111341	0.105741	0.132897	0.124724
K02968	RP-S20, rpsT; small subunit ribosomal protein S20	0.179395	0.186412	0.195567	0.205411	0.19469	0.199667	0.187014	0.172885	0.133197	0.162577	0.141014	0.168496	0.152884	0.156876	0.160417	0.174114
K02970	RP-S21, MRPS21, rpsU; small subunit ribosomal protein S21	0.130269	0.137581	0.163864	0.20171	0.190506	0.178512	0.18197	0.16495	0.116087	0.118726	0.161603	0.158187	0.147008	0.143158	0.162471	0.161014
K02982	RP-S3, rpsC; small subunit ribosomal protein S3	0.141175	0.13199	0.148661	0.17742	0.174545	0.175463	0.168315	0.163978	0.142219	0.144806	0.163502	0.15105	0.161355	0.163784	0.164371	0.168877
K02986	RP-S4, rpsD; small subunit ribosomal protein S4	0.113184	0.119244	0.12782	0.138409	0.146315	0.141344	0.130462	0.13519	0.125575	0.136236	0.127517	0.134644	0.137155	0.13268	0.1302	0.122498
K02988	RP-S5, MRPS5, rpsE; small subunit ribosomal protein S5	0.107376	0.107482	0.125295	0.127297	0.119249	0.124428	0.14152	0.118325	0.0773481	0.107833	0.0802486	0.10305	0.0998127	0.0976454	0.0966182	0.106924
K02990	RP-S6, MRPS6, rpsF; small subunit ribosomal protein S6	0.125382	0.136586	0.147194	0.151901	0.137933	0.154189	0.162394	0.141477	0.125561	0.137208	0.131262	0.141421	0.144705	0.136691	0.131948	0.152286
K02992	RP-S7, MRPS7, rpsG; small subunit ribosomal protein S7	0.10805	0.108737	0.120171	0.132542	0.143903	0.142752	0.140784	0.153553	0.143483	0.118611	0.168511	0.157641	0.176102	0.163516	0.168772	0.173444
K02994	RP-S8, rpsH; small subunit ribosomal protein S8	0.168095	0.149606	0.157557	0.215324	0.207202	0.203641	0.170884	0.177634	0.156349	0.1416	0.193595	0.159658	0.184809	0.159932	0.169029	0.178904
K02996	RP-S9, MRPS9, rpsI; small subunit ribosomal protein S9	0.153397	0.144201	0.128962	0.160048	0.148049	0.152156	0.145717	0.155637	0.132409	0.135586	0.148521	0.141621	0.14952	0.13793	0.14172	0.151538
K03040	rpoA; DNA-directed RNA polymerase subunit alpha [EC:2.7.7.6]	0.168857	0.157851	0.16211	0.174947	0.163086	0.160189	0.166948	0.165673	0.147698	0.150569	0.152194	0.143312	0.156797	0.152664	0.148763	0.153269
K03043	rpoB; DNA-directed RNA polymerase subunit beta [EC:2.7.7.6]	0.115873	0.115582	0.116418	0.132547	0.1337	0.133188	0.127811	0.128088	0.120464	0.113617	0.132946	0.12965	0.127351	0.127387	0.136284	0.13544
K03046	rpoC; DNA-directed RNA polymerase subunit beta' [EC:2.7.7.6]	0.100247	0.106385	0.110329	0.112392	0.118521	0.115377	0.121685	0.103681	0.091609	0.110966	0.099632	0.101167	0.0967817	0.103653	0.101546	0.102911
K03048	rpoE; DNA-directed RNA polymerase subunit delta	0.0311349	0.0331152	0.0294016	0.0150026	0.0172724	0.0112977	0.0232643	0.0151613	0.0297196	0.0392783	0.00911499	0.0173588	0.0108388	0.0225761	0.0108812	0.0059856
K03060	rpoZ; DNA-directed RNA polymerase subunit omega [EC:2.7.7.6]	0.0385204	0.0338102	0.0463316	0.040469	0.0496093	0.0500848	0.0562447	0.0507911	0.0379562	0.0429302	0.0350574	0.0558079	0.0463494	0.0513307	0.0508592	0.0437754
K03064	PSMC6, RPT4; 26S proteasome regulatory subunit T4	0	0	0	0	0	0	0	0	0	2.90545e-05	0	0	0	0	0	0
K03070	secA; preprotein translocase subunit SecA [EC:7.4.2.8]	0.111898	0.109429	0.109388	0.13048	0.127447	0.123762	0.11815	0.118682	0.11204	0.107938	0.122618	0.117776	0.124302	0.113679	0.118144	0.115786
K03071	secB; preprotein translocase subunit SecB	0	0	0	0	0	0	0	0	0	0	0	9.74682e-05	0	0	0	8.73123e-05
K03072	secD; preprotein translocase subunit SecD	7.5244e-05	3.11938e-05	0.000177145	0.000245573	0.000725043	0.000599472	0.000106256	0.00024869	0.000324346	9.54641e-05	0.000447041	0.000182582	0.000210233	0.000266555	0.00050835	0.000365399
K03073	secE; preprotein translocase subunit SecE	0.0368595	0.0270136	0.0272223	0.0282483	0.0321174	0.0319467	0.0172	0.0120016	0.0204338	0.0350901	0.00792215	0.0129418	0.00497367	0.0134693	0.0100391	0.0112184
K03074	secF; preprotein translocase subunit SecF	0	0	0.000125751	0	0.000116604	5.79527e-05	0.000137512	0	0	0	0.000108026	0	0	0	0	0
K03075	secG; preprotein translocase subunit SecG	0.0721623	0.0604047	0.0537353	0.068042	0.07285	0.0735116	0.0545577	0.056685	0.0631041	0.0643504	0.0600773	0.05223	0.0580066	0.0570337	0.055169	0.0558663
K03076	secY; preprotein translocase subunit SecY	0.0753394	0.0710742	0.075121	0.0836094	0.0905721	0.0803704	0.0826553	0.0790256	0.0564287	0.0714894	0.0613337	0.0616101	0.0594217	0.0586608	0.0644668	0.0605886
K03077	araD, ulaF, sgaE, sgbE; L-ribulose-5-phosphate 4-epimerase [EC:5.1.3.4]	0.0905021	0.0981661	0.0895036	0.0879763	0.0898442	0.0889643	0.0941786	0.102593	0.0945799	0.0974649	0.0956528	0.104791	0.0960579	0.0895346	0.109096	0.101084
K03078	ulaD, sgaH, sgbH; 3-dehydro-L-gulonate-6-phosphate decarboxylase [EC:4.1.1.85]	5.22055e-05	0	0	0	0	0	0	0	0	0	0	0	0	0	8.30575e-05	0
K03079	ulaE, sgaU, sgbU; L-ribulose-5-phosphate 3-epimerase [EC:5.1.3.22]	0.000161004	9.89598e-05	9.80588e-05	0.000263406	0.000297799	0.000241016	9.3179e-05	6.02325e-05	0.000304928	8.5829e-05	0.000162248	0.000274993	0.000284203	0.000226745	0.000441977	0.000142976
K03086	rpoD; RNA polymerase primary sigma factor	0.0565105	0.0564774	0.0550182	0.0739692	0.0708998	0.0660175	0.0592076	0.0690379	0.0732885	0.0596055	0.0866897	0.0602756	0.0852532	0.0804855	0.0720987	0.0532906
K03087	rpoS; RNA polymerase nonessential primary-like sigma factor	3.52826e-05	0	0	0	0	0	0	0	3.36061e-05	0	0	0	0	0	0	0
K03088	rpoE; RNA polymerase sigma-70 factor, ECF subfamily	0.707306	0.674044	0.680378	0.698347	0.747066	0.773887	0.67374	0.789955	0.799727	0.650685	1.03439	0.923218	0.894039	0.833594	0.989398	1.09929
K03089	rpoH; RNA polymerase sigma-32 factor	0	0	0	0	0	0	0	0	0	0	0	0	0	0	6.19412e-05	0
K03090	sigB; RNA polymerase sigma-B factor	0.00122437	0.0011433	0.00157896	0.0012969	0.00146267	0.000568302	0.000900495	0.00127295	0.000808236	0.000748936	0.000119675	0.00186384	0.000697648	0.00127107	0.00119584	0.000478831
K03091	sigH; RNA polymerase sporulation-specific sigma factor	0.0518603	0.045712	0.0443216	0.0640009	0.0529617	0.0533142	0.0520231	0.0720106	0.0676637	0.0430171	0.0735338	0.0600681	0.0802892	0.061991	0.0619236	0.0445979
K03092	rpoN; RNA polymerase sigma-54 factor	0.0671081	0.0690938	0.0638012	0.0500301	0.051938	0.0604308	0.0569714	0.0565361	0.0780295	0.0710364	0.0809769	0.0661475	0.0670086	0.0719546	0.0720393	0.0822107
K03095	sprL; SprT-like protein	0.0049162	0.00486782	0.00658432	0.0054276	0.00673548	0.00408744	0.00592115	0.00540249	0.00782483	0.00402109	0.00317463	0.00664176	0.00437711	0.00570333	0.00484785	0.0031675
K03100	lepB; signal peptidase I [EC:3.4.21.89]	0.183427	0.178789	0.168636	0.113895	0.127697	0.125472	0.143644	0.138214	0.15716	0.194433	0.146073	0.146581	0.12569	0.149872	0.149185	0.15474
K03101	lspA; signal peptidase II [EC:3.4.23.36]	0.0615349	0.059636	0.0579373	0.0504207	0.0570408	0.0545622	0.0564651	0.0532341	0.0576872	0.0657717	0.0591731	0.0582752	0.0546986	0.0608048	0.0594306	0.0636461
K03106	SRP54, ffh; signal recognition particle subunit SRP54 [EC:3.6.5.4]	0.0783479	0.0710249	0.0684536	0.0821146	0.0669472	0.0693279	0.0662669	0.0739787	0.0645922	0.07051	0.0680353	0.0607542	0.0685301	0.0653504	0.0596945	0.0587263
K03110	ftsY; fused signal recognition particle receptor	0.0756235	0.0688238	0.0699257	0.0822244	0.0757067	0.0762368	0.0706483	0.070436	0.0584387	0.069648	0.0536195	0.0644614	0.0655314	0.0595655	0.0640347	0.0559127
K03111	ssb; single-strand DNA-binding protein	0.157217	0.150598	0.148983	0.149434	0.141061	0.134358	0.142942	0.155021	0.165385	0.149143	0.150218	0.159211	0.15534	0.16034	0.152933	0.134299
K03113	EIF1, SUI1; translation initiation factor 1	0.0478823	0.0408299	0.0457386	0.0481632	0.0498611	0.05868	0.0514035	0.0542233	0.0643242	0.0415644	0.0796727	0.0675664	0.0676016	0.0583284	0.0640646	0.0844559
K03116	tatA; sec-independent protein translocase protein TatA	0.0202213	0.015324	0.0180273	0.0215209	0.0189392	0.0242423	0.0173165	0.0177933	0.018596	0.0143017	0.029254	0.0267743	0.0237157	0.0211034	0.0256189	0.0299618
K03117	tatB; sec-independent protein translocase protein TatB	0	0	0	0	0	0	0	0	0	0	0	0	0.000191498	0	0	0
K03118	tatC; sec-independent protein translocase protein TatC	0.0340288	0.0397117	0.0446089	0.0424761	0.0438375	0.0462786	0.0494272	0.039237	0.0356426	0.0413117	0.045472	0.0446079	0.0530853	0.049879	0.0488306	0.0541388
K03131	TAF6; transcription initiation factor TFIID subunit 6	0	0	0	0	0	0	0	0	0	0	0	0	4.54917e-05	0	0	0
K03138	TFIIF1, GTF2F1, TFG1; transcription initiation factor TFIIF subunit alpha	1.34312e-05	0	0	0	0	0	1.53681e-05	0	0	0	0	0	0	0	0	0
K03147	thiC; phosphomethylpyrimidine synthase [EC:4.1.99.17]	0.0529746	0.050808	0.0530358	0.059902	0.0595844	0.0689462	0.0562878	0.0586282	0.0530386	0.0505092	0.0676401	0.065323	0.0636507	0.0591314	0.0643885	0.0826005
K03148	thiF; sulfur carrier protein ThiS adenylyltransferase [EC:2.7.7.73]	0.00134397	0.00142353	0.00211981	0.00180523	0.00274589	0.00223887	0.00339478	0.0020315	0.00259123	0.00226003	0.00318716	0.00246079	0.00287361	0.00202226	0.00312559	0.00239346
K03149	thiG; thiazole synthase [EC:2.8.1.10]	0.063846	0.0656001	0.065081	0.0885679	0.075722	0.0805275	0.0746277	0.0713702	0.0512049	0.0569316	0.0691989	0.0696885	0.0763062	0.0654876	0.0715855	0.0854936
K03150	thiH; 2-iminoacetate synthase [EC:4.1.99.19]	0.115749	0.112187	0.114156	0.144242	0.13392	0.141393	0.12376	0.131421	0.112548	0.0985621	0.138535	0.141844	0.144742	0.12981	0.141436	0.161627
K03151	thiI; tRNA uracil 4-sulfurtransferase [EC:2.8.1.4]	0.0446871	0.0462586	0.0389866	0.03639	0.0330318	0.0316174	0.0396098	0.0345493	0.0434961	0.0495153	0.0336534	0.0403983	0.0387806	0.0404103	0.0289001	0.0220453
K03152	thiJ; protein deglycase [EC:3.5.1.124]	0.251578	0.246391	0.256882	0.260944	0.230237	0.280436	0.201593	0.238155	0.251682	0.254917	0.316611	0.302584	0.292887	0.296114	0.286207	0.337481
K03154	thiS; sulfur carrier protein	0.0270851	0.0275729	0.0327384	0.0347668	0.0264787	0.0361119	0.0368285	0.0225745	0.0152609	0.0343085	0.0177871	0.0206909	0.0219066	0.0273243	0.0189534	0.0253182
K03167	top6B; DNA topoisomerase VI subunit B [EC:5.6.2.2]	0.000158047	5.61611e-05	0.00010631	0.000371754	0.000328591	9.79866e-05	0.000180838	0.000241755	0.000430105	9.50669e-05	0.000213092	6.06554e-05	0.000275443	0.000193022	0.000357586	0.000134129
K03168	topA; DNA topoisomerase I [EC:5.6.2.1]	0.0805373	0.0796801	0.0796321	0.0791588	0.0814291	0.0839882	0.0753394	0.0801927	0.0875743	0.0791341	0.0837306	0.0871376	0.0827564	0.081989	0.0884627	0.0888296
K03169	topB; DNA topoisomerase III [EC:5.6.2.1]	0.131454	0.128748	0.133592	0.179897	0.165675	0.166268	0.134901	0.166448	0.153845	0.096557	0.188089	0.160684	0.185787	0.179987	0.20882	0.189374
K03177	truB, PUS4, TRUB1; tRNA pseudouridine55 synthase [EC:5.4.99.25]	0.0956071	0.0932844	0.0912864	0.0955582	0.0876856	0.0954347	0.0835584	0.0860825	0.0875357	0.0914023	0.0762934	0.0832767	0.0833085	0.0854239	0.0843847	0.088524
K03178	UBE1, UBA1; ubiquitin-activating enzyme E1 [EC:6.2.1.45]	1.1278e-05	0	0	0	0	0	0	1.72514e-05	0	0	0	0	3.97378e-05	1.60694e-05	0	1.33998e-05
K03179	ubiA; 4-hydroxybenzoate polyprenyltransferase [EC:2.5.1.39]	0.00023152	0.000287943	0.000302813	0.000762406	0.000224628	0.000446565	0.000264907	0.000590239	7.35063e-05	0.00020309	0.000260129	0.000364425	0.000268995	0.0002749	0	9.16925e-05
K03181	ubiC; chorismate--pyruvate lyase [EC:4.1.3.40]	0	0	0	0	0	0	0	0	0	0	0	7.827e-05	0	0	0	0
K03182	ubiD; 4-hydroxy-3-polyprenylbenzoate decarboxylase [EC:4.1.1.98]	0.00141576	0.0013144	0.000943033	0.000812257	0.000994261	0.000646497	0.00236388	0.000934246	0.000156853	9.89916e-05	0.00022236	0.000158658	0.000245223	0.000101267	0.00026173	5.55548e-05
K03183	ubiE; demethylmenaquinone methyltransferase / 2-methoxy-6-polyprenyl-1,4-benzoquinol methylase [EC:2.1.1.163 2.1.1.201]	0.0386435	0.0414534	0.039488	0.0437593	0.0454071	0.0455208	0.0448966	0.0447152	0.0485087	0.0363396	0.0570377	0.0513358	0.0544082	0.0445224	0.0588485	0.0608506
K03186	ubiX, bsdB, PAD1; flavin prenyltransferase [EC:2.5.1.129]	0.0013939	0.00165611	0.00104597	0.00410324	0.00185184	0.000962218	0.00193365	0.0024108	0.000808571	0.00173396	0.000898953	0.000406991	0.00105776	0.00137815	0.000962736	0.0008617
K03187	ureE; urease accessory protein	0.00216155	0.0022318	0.0018436	0.00256743	0.00246473	0.00214372	0.00175612	0.00145719	0.00247005	0.00170122	0.00385768	0.000355446	0.000461178	0.00105572	0.000419098	0.000817451
K03188	ureF; urease accessory protein	0.00242994	0.00271571	0.00159544	0.00208895	0.00118068	0.00117081	0.00179837	0.00162968	0.00183591	0.0014425	0.00232993	0.000546166	0.000442893	0.00130077	0.0006409	0.000362327
K03189	ureG; urease accessory protein	0.0056216	0.00636486	0.00518647	0.0110764	0.00809069	0.00820585	0.0056818	0.00918004	0.00426795	0.00556282	0.00779872	0.00489202	0.00605733	0.00463928	0.00420696	0.00510316
K03190	ureD, ureH; urease accessory protein	0.0017779	0.00155253	0.00154365	0.00205537	0.00159652	0.00186057	0.000908934	0.00156229	0.00198339	0.00163258	0.00300913	0.000457302	0.00112074	0.000862374	0.000479283	0.00071911
K03191	ureI; acid-activated urea channel	0	0	0	0	0	9.76046e-05	0.0002316	0.000103205	0	0	0	0	0	0	0	0
K03195	virB10, lvhB10; type IV secretion system protein VirB10	0	0	0	4.42812e-05	0	0	0	0	0	0	0	0	0	0	8.51872e-05	0
K03196	virB11, lvhB11; type IV secretion system protein VirB11 [EC:7.4.2.8]	0	0	2.69467e-05	0	0	0	0	0	0	0	0	0	0	0	0	4.07977e-05
K03198	virB3, lvhB3; type IV secretion system protein VirB3	0	0	0	0	0	0	0	0	0	0	0.000141415	0	0	0	0.000166115	0
K03205	virD4, lvhD4; type IV secretion system protein VirD4 [EC:7.4.2.8]	0.0736465	0.0533622	0.0644868	0.084412	0.081244	0.0728105	0.0679933	0.0814533	0.0829158	0.0404971	0.0924277	0.0700524	0.0826055	0.0708192	0.077241	0.052409
K03210	yajC; preprotein translocase subunit YajC	0.066552	0.0624392	0.0719669	0.073674	0.0833034	0.0800036	0.082227	0.0738202	0.0777478	0.0732285	0.088705	0.0910112	0.0970464	0.0897953	0.0962748	0.0941171
K03212	rumB; 23S rRNA (uracil747-C5)-methyltransferase [EC:2.1.1.189]	0	0	0	4.51226e-05	0	0	0	0	2.9149e-05	0	0	0	0	0	0	0
K03215	rumA; 23S rRNA (uracil1939-C5)-methyltransferase [EC:2.1.1.190]	0.0991329	0.0977294	0.0891586	0.0751616	0.0827574	0.0783389	0.0868993	0.0798183	0.0843235	0.101635	0.0744146	0.0759151	0.0702122	0.0836905	0.0815911	0.07724
K03216	trmL, cspR; tRNA (cytidine/uridine-2'-O-)-methyltransferase [EC:2.1.1.207]	0.0547367	0.0657159	0.0637912	0.047604	0.0529314	0.0510781	0.070217	0.0465761	0.0440426	0.0680858	0.032898	0.0563955	0.0477181	0.054219	0.0409737	0.0407339
K03217	yidC, spoIIIJ, OXA1, ccfA; YidC/Oxa1 family membrane protein insertase	0.0716405	0.0703705	0.0699173	0.0622578	0.0689372	0.0672664	0.0661957	0.0691786	0.0811706	0.080539	0.0803107	0.075435	0.0722647	0.0762269	0.0797144	0.0732489
K03218	rlmB; 23S rRNA (guanosine2251-2'-O)-methyltransferase [EC:2.1.1.185]	0.109571	0.0962809	0.100342	0.0771983	0.0810305	0.0826084	0.0852147	0.0820552	0.0838697	0.110462	0.0847338	0.0776356	0.0752887	0.084514	0.0822669	0.0861247
K03224	yscN, sctN, hrcN, ssaN; ATP synthase in type III secretion protein N [EC:7.4.2.8]	0	0	0	0	0	0	0	0	0	0	0	3.26262e-05	0	0	0	0
K03234	EEF2; elongation factor 2	0	0	0	0	0	0	0	0	0	0	0	0	0	1.94775e-05	0	0
K03235	EF3, TEF3; elongation factor 3	0	0	8.45387e-06	1.61262e-05	0	0	0	0	0	0	0	0	0	0	0	0
K03236	EIF1A; translation initiation factor 1A	0	0	0	0	0	0	0	0	0	0	0	0	0	0	0.000138429	0
K03242	EIF2S3; translation initiation factor 2 subunit 3	0	0	0	0	0	0	0	3.72324e-05	2.07343e-05	0	0	0	0	0	0	0
K03260	EIF4G; translation initiation factor 4G	0	0	0	0	0	5.73553e-05	0	0	0	0	0	0	0	0	0	0
K03269	lpxH; UDP-2,3-diacylglucosamine hydrolase [EC:3.6.1.54]	0.0540391	0.0556024	0.0579677	0.0671296	0.0641466	0.0724131	0.0629768	0.0632491	0.0623963	0.0499701	0.072478	0.0691746	0.0737983	0.065102	0.0799678	0.0836664
K03270	kdsC; 3-deoxy-D-manno-octulosonate 8-phosphate phosphatase (KDO 8-P phosphatase) [EC:3.1.3.45]	0.0470026	0.0472987	0.0468365	0.0502583	0.0549608	0.0543348	0.0512225	0.0647321	0.0527178	0.0446055	0.0715934	0.0601506	0.064787	0.0571837	0.0645085	0.0806623
K03271	gmhA, lpcA; D-sedoheptulose 7-phosphate isomerase [EC:5.3.1.28]	0.0143711	0.0214193	0.0245491	0.0209747	0.0260165	0.0268029	0.033583	0.0227755	0.0168314	0.0246844	0.0200574	0.0213263	0.0273036	0.0253956	0.0213804	0.0258692
K03272	gmhC, hldE, waaE, rfaE; D-beta-D-heptose 7-phosphate kinase / D-beta-D-heptose 1-phosphate adenosyltransferase [EC:2.7.1.167 2.7.7.70]	0.000122738	0	1.9264e-05	0	0	0	0	7.50985e-05	0	0	3.268e-05	9.80886e-05	0.000171126	0	3.8878e-05	2.87984e-05
K03273	gmhB; D-glycero-D-manno-heptose 1,7-bisphosphate phosphatase [EC:3.1.3.82 3.1.3.83]	0.0209303	0.0256292	0.0339946	0.0274262	0.0276421	0.028953	0.0409944	0.0252186	0.0151775	0.0298703	0.0112355	0.0248167	0.0233855	0.0225199	0.0175101	0.0239458
K03274	gmhD, rfaD; ADP-L-glycero-D-manno-heptose 6-epimerase [EC:5.1.3.20]	0.018609	0.0262922	0.0336216	0.0235157	0.0329654	0.0322784	0.0372618	0.0256268	0.0222321	0.0342698	0.0296006	0.0285767	0.0303982	0.0329738	0.0287481	0.0274051
K03281	TC.CIC; chloride channel protein, CIC family	0.0454204	0.0467692	0.0468469	0.0540312	0.0549991	0.0604715	0.0489939	0.0519768	0.0394185	0.0436813	0.058803	0.0553229	0.0521526	0.0442346	0.0580557	0.0677173
K03282	mscL; large conductance mechanosensitive channel	0.104741	0.110644	0.121003	0.114019	0.122609	0.111409	0.127601	0.109873	0.104884	0.115925	0.0814973	0.113216	0.0960271	0.105944	0.094396	0.100623
K03283	HSPA1s; heat shock 70kDa protein 1/2/6/8	0	0	0	0	0	0	0	0	0	0	0	0	3.12226e-05	0	0	0
K03284	corA; magnesium transporter	0.0850653	0.0965084	0.080061	0.0440382	0.0400594	0.039307	0.0611738	0.0393019	0.0699264	0.103621	0.0299769	0.042818	0.0293293	0.0576555	0.0347391	0.0254915
K03286	TC.OOP; OmpA-OmpF porin, OOP family	0	0	0	0	0	0	3.7082e-05	0	0	0	0	0	0	0	0	0
K03289	nupG; MFS transporter, NHS family, nucleoside permease	0.00859623	0.00812278	0.00776766	0.0098347	0.00843292	0.00809578	0.00812951	0.00734306	0.00531853	0.00588179	0.00889247	0.00321568	0.00463803	0.0030894	0.00619497	0.00600864
K03292	TC.GPH; glycoside/pentoside/hexuronide:cation symporter, GPH family	0.0119526	0.00677515	0.00882058	0.0148338	0.0157225	0.0129544	0.00913174	0.00892838	0.00835886	0.00606158	0.0092883	0.00944715	0.0085756	0.00708663	0.00615983	0.00531463
K03293	TC.AAT; amino acid transporter, AAT family	0.0136932	0.016632	0.0191754	0.0189728	0.0214519	0.0143108	0.0203987	0.0164761	0.019185	0.0116751	0.00791454	0.0199067	0.0125682	0.01803	0.0135201	0.00783168
K03294	TC.APA; basic amino acid/polyamine antiporter, APA family	0.0443285	0.0472184	0.0494201	0.0523764	0.0512449	0.0598501	0.0499276	0.060015	0.0586865	0.0424609	0.0649264	0.0589273	0.062729	0.0586183	0.0670066	0.0741779
K03296	TC.HAE1; hydrophobic/amphiphilic exporter-1 (mainly G- bacteria), HAE1 family	0.0819878	0.0852409	0.0911914	0.101376	0.101693	0.109857	0.09923	0.107907	0.0943628	0.0766325	0.124309	0.114739	0.118629	0.103081	0.129803	0.145438
K03297	emrE, qac, mmr, smr; small multidrug resistance pump	0.000207881	0.000129272	0.00106039	0.000171141	0.00015127	0.000451091	0.000356789	0	0.000101752	0.000218825	0.000420424	0.00041885	0	0.000444298	0.000987711	0.000246991
K03299	TC.GNTP; gluconate:H+ symporter, GntP family	0.000606796	0.000786687	0.000893848	0.00162471	0.00136243	0.00179681	0.000636899	0.000772337	0.00094446	0.000346233	0.00106992	0.00054377	0.00105828	0.000937312	0.000845147	0.00097863
K03300	TC.CITMHS; citrate-Mg2+:H+ or citrate-Ca2+:H+ symporter, CitMHS family	0.00119338	0.000923197	0.00104403	0.000875056	0.000963964	0.00138219	0.00133282	0.00104147	0.000406038	0.000192364	0.000390681	0.000455102	0.000461084	0.000604564	0.000532391	0.000490839
K03303	lctP; lactate permease	0.022817	0.0237663	0.0203864	0.00726018	0.00753387	0.00709603	0.0125767	0.00871364	0.0163691	0.0273129	0.00523704	0.00847272	0.00386015	0.0136287	0.00654545	0.00429589
K03304	tehA; tellurite resistance protein	0	0	5.67655e-05	0	0.00210545	0.00188355	0.00144841	0.00171502	0.00561517	0.00369293	0.0115571	0.00514962	0.00548382	0.00551403	0.00750382	0.00416827
K03305	TC.POT; proton-dependent oligopeptide transporter, POT family	0.0264901	0.0291187	0.0287715	0.0381734	0.0314282	0.0304261	0.0306964	0.0280755	0.0201199	0.0224684	0.0221927	0.0265003	0.0237483	0.0210393	0.0205396	0.0266187
K03306	TC.PIT; inorganic phosphate transporter, PiT family	0.000734642	0.000829317	0.000443949	0.000970845	0.000288715	0.000385145	0.000572499	0.000764178	0.000932381	0.000282454	0.00102943	0.000699648	0.00132395	0.00150417	0.00125397	0.00129632
K03307	TC.SSS; solute:Na+ symporter, SSS family	0.056377	0.0572534	0.0572411	0.0587229	0.0656846	0.0587027	0.0553358	0.0496767	0.0545018	0.057075	0.054021	0.0503343	0.0509169	0.0517892	0.0529991	0.0509066
K03308	TC.NSS; neurotransmitter:Na+ symporter, NSS family	0.0508425	0.0523023	0.044091	0.0381298	0.0427892	0.034912	0.0367795	0.0361022	0.0422825	0.0527099	0.036532	0.0381201	0.0353344	0.0404196	0.0351331	0.0317884
K03310	TC.AGCS; alanine or glycine:cation symporter, AGCS family	0.0459396	0.0498505	0.0474187	0.0537547	0.0563039	0.0572637	0.0486514	0.0702608	0.0666439	0.0438166	0.0720941	0.0679361	0.0763492	0.0623762	0.0714042	0.0675034
K03311	TC.LIVCS; branched-chain amino acid:cation transporter, LIVCS family	0.0255769	0.0285813	0.02298	0.00939543	0.00996996	0.00891865	0.0169815	0.00893402	0.0203734	0.0317748	0.0062511	0.0103795	0.00606088	0.0154438	0.00637348	0.00459617
K03312	gltS; glutamate:Na+ symporter, ESS family	0.00764508	0.00665443	0.00538321	0.0107241	0.00605539	0.00593985	0.00861247	0.0108158	0.00220887	0.003022	0.00703842	0.00420435	0.00741118	0.00478417	0.00476698	0.00458038
K03313	nhaA; Na+:H+ antiporter, NhaA family	0.0428908	0.0368011	0.0376577	0.0427221	0.0475808	0.0466209	0.041495	0.0425073	0.0389783	0.0323387	0.0461599	0.038955	0.0437741	0.0354967	0.0454466	0.0520881
K03314	nhaB; Na+:H+ antiporter, NhaB family	2.31211e-05	0	1.80721e-05	0	0.00115849	0.000920653	0.000703771	0.00160148	0.0041883	0.00213767	0.00691687	0.00290064	0.00367492	0.00280683	0.00431329	0.00326971
K03315	nhaC; Na+:H+ antiporter, NhaC family	0.00119026	0.000750959	0.000818571	0.00116697	0.000888749	0.00126351	0.00120306	0.00133397	0.00103709	0.00101089	0.00285937	0.00291089	0.00334702	0.00175356	0.001649	0.00250509
K03316	TC.CPA1; monovalent cation:H+ antiporter, CPA1 family	0.000639742	0.00021949	0.000328925	3.46022e-05	0	0	0.000151448	0	0.000315177	0.000278657	0.000118973	0	0	0	0	7.86311e-05
K03317	TC.CNT; concentrative nucleoside transporter, CNT family	0	0	0	0	0	0	0	4.07578e-05	5.07584e-05	2.8048e-05	0	0	0	0	0	0
K03320	amt, AMT, MEP; ammonium transporter, Amt family	0.0482758	0.0457761	0.0395222	0.0343935	0.0385447	0.0310151	0.0309274	0.0329568	0.0390214	0.0445919	0.0317535	0.0303732	0.0263171	0.0326194	0.0254678	0.0191813
K03321	TC.SULP; sulfate permease, SulP family	0.0289214	0.0260575	0.0303084	0.0395839	0.0352456	0.0359042	0.0334403	0.0313749	0.0126133	0.0235694	0.018367	0.0228778	0.0190063	0.0154344	0.0209783	0.0277061
K03322	mntH; manganese transport protein	0.0311368	0.0336266	0.0336368	0.0379604	0.0377175	0.0427348	0.0378996	0.0419267	0.0388093	0.0290227	0.0497151	0.0460861	0.0458513	0.0409945	0.0491926	0.0584572
K03324	yjbB; phosphate:Na+ symporter	0.145669	0.139111	0.130229	0.105816	0.111218	0.109245	0.110642	0.105857	0.112432	0.147634	0.088252	0.0959468	0.0847526	0.102703	0.096038	0.0999512
K03325	ACR3, arsB; arsenite transporter	0.000363643	0.000123345	0.000648574	0.000381021	0.000144335	0.00023409	0.000113477	5.05677e-05	0.000471696	0.000209095	0.000267433	8.88106e-05	0.000228852	4.71032e-05	0.000157072	0.00019639
K03327	TC.MATE, SLC47A, norM, mdtK, dinF; multidrug resistance protein, MATE family	0.0169672	0.0145366	0.012811	0.0161383	0.0160326	0.0138892	0.0102985	0.0102789	0.00830767	0.0153035	0.0205133	0.0149857	0.0119846	0.00881629	0.0110642	0.0163884
K03328	TC.PST; polysaccharide transporter, PST family	0	2.7228e-05	0	0	0	0	0	0	0	0	0	0	0	0	0	0
K03332	fruA; fructan beta-fructosidase [EC:3.2.1.80]	0.0710585	0.0729784	0.0642798	0.033931	0.0294054	0.0314916	0.0434244	0.0313356	0.0503808	0.0700311	0.0276282	0.0298957	0.0203881	0.0407116	0.0236041	0.0203723
K03333	choD; cholesterol oxidase [EC:1.1.3.6]	0	0	1.54507e-05	0	0	0	0	0	0	0	0	0	0	0	0	0
K03335	iolE; inosose dehydratase [EC:4.2.1.44]	0.00396852	0.00315842	0.00240677	0.00277283	0.00491617	0.00306228	0.00244119	0.00432844	0.00397055	0.00275124	0.00500911	0.00186204	0.00393152	0.00304812	0.00271989	0.00208196
K03336	iolD; 3D-(3,5/4)-trihydroxycyclohexane-1,2-dione acylhydrolase (decyclizing) [EC:3.7.1.22]	0.00302683	0.00265257	0.0020863	0.00445485	0.00323368	0.00207206	0.00210827	0.00405328	0.0021204	0.00170348	0.00418822	0.00188589	0.00379257	0.00182214	0.00233469	0.00154635
K03337	iolB; 5-deoxy-glucuronate isomerase [EC:5.3.1.30]	0.0328455	0.0351857	0.0251133	0.0115071	0.0124678	0.0111845	0.0200884	0.011788	0.0236541	0.0378195	0.00877516	0.0151907	0.011181	0.0175118	0.00881195	0.00759106
K03338	iolC; 5-dehydro-2-deoxygluconokinase [EC:2.7.1.92]	0.00367804	0.00587975	0.00301712	0.00465405	0.00422748	0.003073	0.00345822	0.00485277	0.00356453	0.00245786	0.0040485	0.00225865	0.00409714	0.00331092	0.00331592	0.00220146
K03339	iolJ; 6-phospho-5-dehydro-2-deoxy-D-gluconate aldolase [EC:4.1.2.29]	0	0	0	0	0	0	0	0	0	0	0	0	0	0	6.54934e-05	0
K03340	dapdh; diaminopimelate dehydrogenase [EC:1.4.1.16]	0.089811	0.0912221	0.0857475	0.0967743	0.0982154	0.105703	0.0952211	0.101439	0.102225	0.0781764	0.105109	0.114994	0.109517	0.106531	0.124617	0.131444
K03342	pabBC; para-aminobenzoate synthetase / 4-amino-4-deoxychorismate lyase [EC:2.6.1.85 4.1.3.38]	0	0	1.4103e-05	0	0	2.6577e-05	0	0	0	0	0	0	0	0	0	0
K03343	puo; putrescine oxidase [EC:1.4.3.10]	2.41874e-05	0	0	0	0	0	2.76754e-05	0	0	0	9.78346e-05	0	8.43075e-05	0	7.66149e-05	0
K03346	dnaB; replication initiation and membrane attachment protein	0.0215354	0.0207467	0.0177896	0.00612485	0.00816352	0.00563547	0.0135015	0.00715705	0.0141452	0.0256361	0.00427156	0.0071827	0.00460899	0.00969076	0.00446531	0.00310761
K03348	APC1; anaphase-promoting complex subunit 1	0.000538324	0.000636455	0.00105875	0.00111616	0.000531972	0.00102873	0.00117107	0.00088444	0.000538065	0.000636622	0.0005466	0.00108018	0.000660206	0.000558699	0.000610492	0.000837011
K03366	butA, budC; meso-butanediol dehydrogenase / (S,S)-butanediol dehydrogenase / diacetyl reductase [EC:1.1.1.- 1.1.1.76 1.1.1.304]	8.97853e-05	5.54022e-05	0.000247026	7.39168e-05	0	6.49431e-05	0.000102733	0	0.000129289	0	0.000301471	0	7.82387e-05	6.47205e-05	0.000213041	5.29267e-05
K03367	dltA; D-alanine--poly(phosphoribitol) ligase subunit 1 [EC:6.1.1.13]	0.00284057	0.00293173	0.00435316	0.00319714	0.00400426	0.0023412	0.00322723	0.00364259	0.00497338	0.00298953	0.00130892	0.00425481	0.00382805	0.00527103	0.00281941	0.00151074
K03380	E1.14.13.7; phenol 2-monooxygenase [EC:1.14.13.7]	0	0	2.50113e-05	0	0	0	0	0	0	0	0	0	2.77726e-05	0	0	0
K03383	atzD; cyanuric acid amidohydrolase [EC:3.5.2.15]	0	7.81971e-05	0	0	0	0	3.59705e-05	4.80876e-05	2.95408e-05	6.82292e-05	0	0	0	0	0	0
K03386	PRDX2_4, ahpC; peroxiredoxin (alkyl hydroperoxide reductase subunit C) [EC:1.11.1.15]	0.0137782	0.0111262	0.0136045	0.0218377	0.0219159	0.017392	0.0103511	0.0125025	0.0113665	0.0154645	0.00778715	0.0134023	0.00993218	0.0107763	0.0127489	0.00988728
K03387	ahpF; alkyl hydroperoxide reductase subunit F [EC:1.6.4.-]	0.00313444	0.00212887	0.00265168	0.00512433	0.00414113	0.00479165	0.00193245	0.00289035	0.00220207	0.00290165	0.00392639	0.00173189	0.00170467	0.00177377	0.00281659	0.00303742
K03388	hdrA2; heterodisulfide reductase subunit A2 [EC:1.8.7.3 1.8.98.4 1.8.98.5 1.8.98.6]	0.000215126	0.000239913	0.00015136	0.000251496	9.99897e-05	0.000195031	0.000217352	0.000161669	0.000182527	0.000220676	0.000154528	4.71047e-05	0.000241102	0.000336109	0.000112235	0.000281714
K03392	ACMSD; aminocarboxymuconate-semialdehyde decarboxylase [EC:4.1.1.45]	0	0	0	0	0	0	3.6267e-05	0	0	0	0	0	0	0	0	0
K03394	cobI-cbiL; precorrin-2/cobalt-factor-2 C20-methyltransferase [EC:2.1.1.130 2.1.1.151]	0.00215028	0.00143033	0.00210695	0.00261995	0.00340397	0.00209073	0.00209686	0.00211304	0.00169901	0.00135293	0.00387379	0.000464552	0.00476814	0.00182227	0.00236485	0.00211653
K03402	argR, ahrC; transcriptional regulator of arginine metabolism	0.0605649	0.0649435	0.0645045	0.0700487	0.072626	0.0691061	0.0632393	0.065902	0.0764111	0.0537043	0.0789637	0.0777598	0.0792287	0.0714525	0.0871167	0.0808429
K03404	chlD, bchD; magnesium chelatase subunit D [EC:6.6.1.1]	1.68184e-05	0	0	0	0	0	0	0	0	0	0	0	0	0	5.87545e-05	0
K03405	chlI, bchI; magnesium chelatase subunit I [EC:6.6.1.1]	0.000100617	0	0.000131907	0.000220891	0	4.85186e-05	3.90567e-05	0	0	0	0	0	0	0	0	0
K03406	mcp; methyl-accepting chemotaxis protein	0.00503548	0.00424729	0.00325976	0.00588475	0.00801979	0.00811978	0.00542282	0.0108072	0.014463	0.00890248	0.0215043	0.0151019	0.0162173	0.012928	0.0197977	0.0108382
K03407	cheA; two-component system, chemotaxis family, sensor kinase CheA [EC:2.7.13.3]	0.00292177	0.00412329	0.00310551	0.00386511	0.00787176	0.00623484	0.00618805	0.0135932	0.01842	0.0103157	0.0256793	0.019035	0.0236822	0.0172576	0.0217571	0.0119651
K03408	cheW; purine-binding chemotaxis protein CheW	0.00122571	0.000631724	0.0006652	0.00134629	0.00141209	0.000870975	0.00271855	0.00194465	0.0011701	0.00186758	0.00184828	0.00444737	0.00264846	0.00184984	0.00358045	0.00174059
K03409	cheX; chemotaxis protein CheX	0	0	0	0	0	0	0	0	7.04435e-05	0	0	0	0	0	0	0
K03410	cheC; chemotaxis protein CheC	0.00140126	0.00104484	0.00123194	0.00202921	0.00146797	0.00170263	0.00358929	0.00214176	0.00138907	0.00082624	0.00203885	0.00158279	0.00332251	0.00207835	0.00151142	0.00120105
K03411	cheD; chemotaxis protein CheD [EC:3.5.1.44]	0.0076404	0.00358562	0.00537376	0.0136502	0.0106855	0.00990797	0.00799809	0.00815541	0.00575909	0.00568816	0.0107791	0.00618815	0.0133039	0.00800827	0.00729346	0.00616595
K03412	cheB; two-component system, chemotaxis family, protein-glutamate methylesterase/glutaminase [EC:3.1.1.61 3.5.1.44]	0.0124382	0.00704084	0.00960633	0.016017	0.0150048	0.0131988	0.00876903	0.0125576	0.0142465	0.00737521	0.022135	0.0118833	0.0206497	0.0129179	0.0160662	0.011524
K03413	cheY; two-component system, chemotaxis family, chemotaxis protein CheY	0.0157963	0.0135084	0.0133537	0.0180682	0.0211442	0.0214428	0.0203597	0.0359047	0.0394184	0.0169194	0.0382597	0.0382708	0.0463924	0.0370158	0.0405332	0.0239113
K03415	cheV; two-component system, chemotaxis family, chemotaxis protein CheV	0.0177184	0.0122601	0.0143991	0.0275277	0.0211553	0.0201931	0.0162896	0.0202694	0.0200763	0.0117059	0.0332493	0.0129905	0.0311294	0.021482	0.0254942	0.0195476
K03416	E2.1.3.1-5S; methylmalonyl-CoA carboxyltransferase 5S subunit [EC:2.1.3.1]	4.62421e-05	0.000230047	0	0.000114132	0.000134597	6.68953e-05	0.000132276	3.6767e-05	0.000220224	0.000389412	0.000218216	0.000155285	0	0.000296495	0.000257779	0.000137355
K03424	tatD; TatD DNase family protein [EC:3.1.21.-]	0.136113	0.13985	0.146855	0.128967	0.130136	0.147797	0.140777	0.138176	0.145478	0.139049	0.145143	0.136397	0.144412	0.153433	0.144491	0.156345
K03426	E3.6.1.22, NUDT12, nudC; NAD+ diphosphatase [EC:3.6.1.22]	0.0318067	0.0329905	0.0317766	0.0355586	0.0369669	0.0396195	0.0341978	0.0414212	0.0415059	0.0293611	0.0521375	0.0424548	0.0488784	0.0415783	0.0512644	0.0566558
K03427	hsdM; type I restriction enzyme M protein [EC:2.1.1.72]	0.0601491	0.0585151	0.0551902	0.0581875	0.0618176	0.0508129	0.0636648	0.0746911	0.0709753	0.0544292	0.089116	0.0781562	0.0743017	0.0652707	0.0683755	0.0439115
K03429	ugtP; processive 1,2-diacylglycerol beta-glucosyltransferase [EC:2.4.1.315]	0.0279562	0.0279757	0.0262185	0.00973636	0.00990048	0.0101089	0.0188286	0.00927987	0.0217948	0.0341677	0.00742327	0.0122793	0.00657089	0.0169029	0.00814254	0.00524445
K03430	phnW; 2-aminoethylphosphonate-pyruvate transaminase [EC:2.6.1.37]	0	7.02243e-05	0	0	2.73915e-05	0	2.15354e-05	2.87898e-05	1.79269e-05	5.94362e-05	0.000101505	0	3.28015e-05	5.36346e-05	0.000119234	4.47244e-05
K03431	glmM; phosphoglucosamine mutase [EC:5.4.2.10]	0.0518093	0.0524297	0.0462563	0.0383154	0.0438961	0.0349636	0.0414234	0.0466403	0.0562483	0.0511863	0.040237	0.0483295	0.0465349	0.0509909	0.0469012	0.0272264
K03435	fruR1, fruR; LacI family transcriptional regulator, fructose operon transcriptional repressor	3.41343e-05	8.4913e-05	0	0	0	0	0	0	0	0	0	4.58504e-05	0.000297446	0	0	0
K03436	fruR2, fruR; DeoR family transcriptional regulator, fructose operon transcriptional repressor	0.0907551	0.102474	0.0929603	0.0438008	0.0490407	0.0475853	0.0786667	0.0470624	0.066629	0.112018	0.026484	0.0457163	0.0326366	0.058907	0.0290038	0.0318174
K03437	spoU; RNA methyltransferase, TrmH family	0.0281308	0.0291027	0.0264255	0.0152901	0.013483	0.0146939	0.0214425	0.0160225	0.0222201	0.031629	0.012722	0.013721	0.0101424	0.015401	0.00945702	0.00892614
K03438	mraW, rsmH; 16S rRNA (cytosine1402-N4)-methyltransferase [EC:2.1.1.199]	0.105498	0.10631	0.101211	0.117455	0.113171	0.114153	0.105006	0.109485	0.119099	0.101319	0.123881	0.109756	0.121024	0.118216	0.118666	0.116048
K03439	trmB, METTL1, TRM8; tRNA (guanine-N7-)-methyltransferase [EC:2.1.1.33]	0.069115	0.0721047	0.0698035	0.0592771	0.0671674	0.0699818	0.0630124	0.0653913	0.0738327	0.0732063	0.0757076	0.0726351	0.0716784	0.0667208	0.073677	0.0808178
K03442	mscS; small conductance mechanosensitive channel	0.132934	0.141085	0.128227	0.0931505	0.0887239	0.0923863	0.10918	0.0937868	0.116411	0.143568	0.0987888	0.102707	0.0848089	0.105687	0.0981828	0.102366
K03446	emrB; MFS transporter, DHA2 family, multidrug resistance protein	0	0	0	0	0	0	2.54849e-05	3.49468e-05	2.16323e-05	0	0	2.98028e-05	0	6.29259e-05	0	0
K03451	TC.BCT; betaine/carnitine transporter, BCCT family	0.000644672	0.000442048	0.000400563	0.000878456	0.000679404	0.00128635	0.000330665	0.000646078	0.000465	0.000278985	0.000327366	0.000268742	0.00046491	0.000380093	0.000105622	0.000157447
K03453	TC.BASS; bile acid:Na+ symporter, BASS family	0.0365662	0.036942	0.0360794	0.0393368	0.0463096	0.0472379	0.0404805	0.0516591	0.0462657	0.0369132	0.0560545	0.0417138	0.0500051	0.0453136	0.0543561	0.05835
K03455	TC.KEF; monovalent cation:H+ antiporter-2, CPA2 family	0.0494364	0.0501665	0.0550594	0.0622087	0.0577115	0.0625908	0.0572984	0.0614491	0.0451616	0.0417351	0.0603757	0.0533803	0.0562718	0.0503956	0.0609549	0.0739676
K03457	TC.NCS1; nucleobase:cation symporter-1, NCS1 family	0	0	0	0	0	3.81059e-05	0	0	0	0	0	0	0	0	0	2.75815e-05
K03458	TC.NCS2; nucleobase:cation symporter-2, NCS2 family	7.06372e-05	0.000117136	9.23887e-05	0.000232612	0.000102802	0.000544992	2.69412e-05	0.00057973	0.000134561	2.47853e-05	0.000351878	3.16274e-05	0.000166723	0.000271212	0.000155435	0.000111902
K03465	thyX, thy1; thymidylate synthase (FAD) [EC:2.1.1.148]	0.000481935	0.000921014	0.000451044	0.000877516	0.000770334	0.000580649	0.000366293	0.00126097	0.00258863	0.00175692	0.000874941	0.0034981	0.00362597	0.00237937	0.000897462	0.00075086
K03466	ftsK, spoIIIE; DNA segregation ATPase FtsK/SpoIIIE, S-DNA-T family	0.0853705	0.0860299	0.0839998	0.064707	0.0693187	0.0679181	0.0716459	0.0626998	0.0748733	0.0902224	0.0602832	0.0631933	0.0559714	0.066571	0.0590415	0.0611011
K03469	rnhA, RNASEH1; ribonuclease HI [EC:3.1.26.4]	0.079855	0.0851958	0.0813936	0.101135	0.0864787	0.104491	0.0849752	0.107023	0.100682	0.0737677	0.119624	0.101576	0.113329	0.0945354	0.111564	0.112694
K03470	rnhB; ribonuclease HII [EC:3.1.26.4]	0.112575	0.116749	0.121035	0.119301	0.113344	0.122013	0.122755	0.120117	0.104936	0.11785	0.111057	0.120127	0.119837	0.115647	0.11304	0.128913
K03471	rnhC; ribonuclease HIII [EC:3.1.26.4]	0.0267996	0.0301256	0.0267453	0.0115324	0.0145776	0.0121583	0.022651	0.0160861	0.0233523	0.0341855	0.00731794	0.0139322	0.00874926	0.0179194	0.00917615	0.00510866
K03472	epd; D-erythrose 4-phosphate dehydrogenase [EC:1.2.1.72]	0	0	0	0	0	0	0	5.20594e-05	3.24165e-05	0	9.1774e-05	0	0	0	0	0
K03473	pdxB; erythronate-4-phosphate dehydrogenase [EC:1.1.1.290]	0.0510706	0.0526819	0.0502508	0.0549855	0.0532356	0.0578663	0.0482213	0.0571018	0.0636813	0.0417572	0.0671049	0.055785	0.0645352	0.0618305	0.0720181	0.0769446
K03474	pdxJ; pyridoxine 5-phosphate synthase [EC:2.6.99.2]	0.0795542	0.0842574	0.0941953	0.102469	0.0947809	0.103785	0.097268	0.0927393	0.0670227	0.0833005	0.0906595	0.090086	0.0901244	0.0862367	0.100619	0.113527
K03475	PTS-Ula-EIIC, ulaA, sgaT; PTS system, ascorbate-specific IIC component	0.0301915	0.0296117	0.0244345	0.00940885	0.010654	0.00900227	0.0183904	0.0133334	0.0226877	0.0409287	0.00779893	0.033379	0.0116137	0.0176015	0.00778742	0.00453609
K03476	ulaG; L-ascorbate 6-phosphate lactonase [EC:3.1.1.-]	0.00867663	0.00696373	0.00754919	0.010924	0.0101117	0.00887528	0.00608083	0.0102004	0.00264381	0.00268335	0.00411478	0.00583402	0.00449961	0.00344955	0.00220239	0.00176227
K03478	chbG; chitin disaccharide deacetylase [EC:3.5.1.105]	0.0247489	0.0243092	0.0206291	0.00759865	0.00697978	0.00765794	0.0154279	0.00962051	0.0183153	0.0301	0.00481922	0.00978466	0.00339065	0.0141182	0.00601923	0.0034942
K03480	glcT; transcriptional antiterminator	0.000207062	5.14307e-05	0.000162494	0.000136176	0	5.98222e-05	4.76577e-05	0.000443242	0.00043355	0	0.000334531	0.000388825	0.000649144	0.000176764	0.000721373	0.000196886
K03481	glvR; RpiR family transcriptional regulator, glv operon transcriptional regulator	0	5.76272e-05	3.63618e-05	0	0	0	0	0	4.41333e-05	9.65885e-05	6.12429e-05	0	0	0	7.33842e-05	5.50523e-05
K03483	mtlR; mannitol operon transcriptional antiterminator	0.0140184	0.0146944	0.0119814	0.00325517	0.00431768	0.00393922	0.00778175	0.00528117	0.00966718	0.0163453	0.00341524	0.00454437	0.00266082	0.00714417	0.0028302	0.00202013
K03484	scrR; LacI family transcriptional regulator, sucrose operon repressor	0.00407695	0.00365111	0.00375945	0.00430841	0.0067146	0.00429971	0.00214645	0.00428375	0.00466426	0.00169834	0.00291752	0.00419135	0.00419516	0.00487848	0.00484195	0.00393615
K03486	treR2, treR; GntR family transcriptional regulator, trehalose operon transcriptional repressor	0.0337018	0.0351036	0.0291592	0.0120367	0.010139	0.0119019	0.0225013	0.0172602	0.0327968	0.0382389	0.015219	0.0135853	0.0106851	0.0233931	0.0126594	0.00725834
K03488	licT, bglG; beta-glucoside operon transcriptional antiterminator	0.0278251	0.0290049	0.0241216	0.0110147	0.00949828	0.00815643	0.0165423	0.0105285	0.0213317	0.0323986	0.00776009	0.0103339	0.00627963	0.0163828	0.00590245	0.00486
K03489	yydK; GntR family transcriptional regulator, transcriptional regulator of bglA	0.000348111	0.0001237	0.000156105	0	7.23749e-05	0	5.69016e-05	0	0.000615774	0.000366438	0.000134101	0	0	0	0	0
K03491	licR; lichenan operon transcriptional antiterminator	0.0805389	0.0829337	0.0690788	0.0241521	0.0237368	0.025811	0.0497991	0.0296801	0.0552245	0.0965226	0.0175322	0.0285562	0.0136493	0.0439269	0.0194717	0.0127135
K03492	ydhQ; GntR family transcriptional regulator	0.0242424	0.0230676	0.0205137	0.00969736	0.01098	0.00908347	0.0147608	0.00826558	0.0148377	0.025007	0.00538214	0.00719291	0.00390128	0.014357	0.00439341	0.00312335
K03495	gidA, mnmG, MTO1; tRNA uridine 5-carboxymethylaminomethyl modification enzyme	0.107095	0.109599	0.106715	0.108974	0.105634	0.114334	0.105004	0.107852	0.106489	0.103059	0.104872	0.112898	0.103288	0.112755	0.116926	0.118403
K03496	parA, soj; chromosome partitioning protein	0.127145	0.126522	0.137546	0.159298	0.151058	0.136336	0.143513	0.141531	0.132251	0.112121	0.124604	0.131475	0.141254	0.148408	0.139459	0.111054
K03497	parB, spo0J; ParB family transcriptional regulator, chromosome partitioning protein	0.178581	0.126002	0.133848	0.177653	0.146856	0.137309	0.13082	0.183149	0.150033	0.11471	0.180733	0.140575	0.152444	0.166081	0.159086	0.122165
K03498	trkH, trkG, ktrB; trk system potassium uptake protein	0.136351	0.136362	0.124352	0.0812461	0.0812274	0.0846038	0.102496	0.0932703	0.118971	0.150416	0.0876906	0.104137	0.0866445	0.110876	0.088929	0.084601
K03499	trkA, ktrA; trk system potassium uptake protein	0.213949	0.226608	0.205139	0.159137	0.16849	0.168977	0.180081	0.197291	0.223212	0.237363	0.191642	0.213893	0.191939	0.20863	0.195542	0.185877
K03500	rsmB, sun; 16S rRNA (cytosine967-C5)-methyltransferase [EC:2.1.1.176]	0.022192	0.0239355	0.0205101	0.00830686	0.00818657	0.0078552	0.0139788	0.00922493	0.0159716	0.0263124	0.00616608	0.00838258	0.00525669	0.0129409	0.00673551	0.00349157
K03501	gidB, rsmG; 16S rRNA (guanine527-N7)-methyltransferase [EC:2.1.1.170]	0.0688614	0.0735853	0.0740442	0.0596736	0.0604242	0.0730572	0.0710304	0.0719371	0.0768555	0.0777689	0.0735288	0.0735855	0.0687473	0.0760714	0.0804797	0.0817341
K03502	umuC; DNA polymerase V	0.0175438	0.0163079	0.0160185	0.0247051	0.0212666	0.0202856	0.017794	0.0230592	0.0188397	0.0142471	0.0293423	0.0152977	0.0239937	0.0161036	0.0181354	0.0130954
K03503	umuD; DNA polymerase V [EC:3.4.21.-]	0	0	0	0	0	0	0	0	0	8.37572e-05	0	0.000104713	0	0.000113372	0	0
K03517	nadA; quinolinate synthase [EC:2.5.1.72]	0.0168795	0.0124578	0.0124887	0.018369	0.0223031	0.019026	0.0131158	0.0141411	0.00585986	0.0154634	0.00914849	0.010197	0.00636693	0.00762308	0.00947885	0.0120792
K03518	coxS; aerobic carbon-monoxide dehydrogenase small subunit [EC:1.2.5.3]	0.00282617	0.00461494	0.00441011	0.00637622	0.00730034	0.00479405	0.00582542	0.00325464	0.0102245	0.00362796	0.00519537	0.00441239	0.00727561	0.00448315	0.00673864	0.00425125
K03520	coxL, cutL; aerobic carbon-monoxide dehydrogenase large subunit [EC:1.2.5.3]	7.32999e-05	0	2.30091e-05	0	0	0	0	0	0	0	1.97658e-05	0	2.55819e-05	0	0	0
K03521	fixA, etfB; electron transfer flavoprotein beta subunit	0.148036	0.136812	0.134971	0.173271	0.162463	0.1535	0.143937	0.161237	0.145857	0.136883	0.164509	0.152158	0.176864	0.149845	0.169448	0.156461
K03522	fixB, etfA; electron transfer flavoprotein alpha subunit	0.108747	0.105097	0.0985892	0.108309	0.113262	0.10386	0.0930591	0.0882377	0.0967392	0.111805	0.0799665	0.102756	0.0916662	0.0936898	0.0954042	0.0833195
K03523	bioY; biotin transport system substrate-specific component	0.00849831	0.00931639	0.0106653	0.0102599	0.0155992	0.00896296	0.0128303	0.0122404	0.0185149	0.0100564	0.00742803	0.0179685	0.0145592	0.0182041	0.0205015	0.0102445
K03524	birA; BirA family transcriptional regulator, biotin operon repressor / biotin---[acetyl-CoA-carboxylase] ligase [EC:6.3.4.15]	0.0133558	0.0144967	0.0155578	0.0143592	0.0155825	0.0146022	0.0130148	0.0174394	0.0193089	0.0128648	0.0223236	0.0198726	0.0177352	0.0186593	0.0183967	0.018687
K03525	coaX; type III pantothenate kinase [EC:2.7.1.33]	0.0882512	0.0882622	0.0952349	0.0774504	0.0856879	0.0869409	0.0898857	0.0900378	0.0832724	0.0949105	0.0846446	0.0803481	0.078729	0.0926845	0.0846483	0.0913321
K03526	gcpE, ispG; (E)-4-hydroxy-3-methylbut-2-enyl-diphosphate synthase [EC:1.17.7.1 1.17.7.3]	0.0999205	0.108085	0.10991	0.106	0.10391	0.113457	0.109432	0.0947279	0.0948419	0.107251	0.0965493	0.111299	0.102232	0.103293	0.105237	0.116511
K03527	ispH, lytB; 4-hydroxy-3-methylbut-2-en-1-yl diphosphate reductase [EC:1.17.7.4]	0.0663085	0.0688118	0.0677559	0.055708	0.0583729	0.0630924	0.0605323	0.0629655	0.0693897	0.0707787	0.0680191	0.0619524	0.0612856	0.0673497	0.0647825	0.0739946
K03529	smc; chromosome segregation protein	0.0248544	0.0250486	0.0205989	0.0109175	0.0111442	0.0103803	0.0152793	0.0117108	0.0173312	0.0271676	0.00769331	0.0108249	0.00705529	0.0140118	0.00828861	0.00547896
K03530	hupB; DNA-binding protein HU-beta	0.336434	0.326384	0.34521	0.39403	0.377206	0.40423	0.332076	0.358181	0.305297	0.311627	0.410702	0.408751	0.382208	0.343325	0.37379	0.448191
K03531	ftsZ; cell division protein FtsZ	0.07026	0.0744106	0.0775246	0.0815321	0.0729392	0.075755	0.0808759	0.0611924	0.0483431	0.0749533	0.0451613	0.0542136	0.0525886	0.0553411	0.0428744	0.0539321
K03534	rhaM; L-rhamnose mutarotase [EC:5.1.3.32]	0.0864746	0.0778419	0.0853128	0.0845742	0.0898647	0.102699	0.0865299	0.0988918	0.108781	0.0806495	0.123373	0.100715	0.113145	0.104823	0.123519	0.125531
K03535	gudP; MFS transporter, ACS family, glucarate transporter	0	0	0	0	0	0	0	0	0	0	3.68618e-05	0	0	0	0	0
K03536	rnpA; ribonuclease P protein component [EC:3.1.26.5]	0.0996008	0.108261	0.112247	0.0830206	0.0901177	0.0936741	0.098259	0.105447	0.118265	0.118214	0.0920949	0.111912	0.109194	0.12277	0.103694	0.0994554
K03543	emrA; membrane fusion protein, multidrug efflux system	6.53225e-05	8.12421e-05	4.98848e-05	0.000159887	0.000231281	0.000234974	0.000224227	0.00019447	0.000127781	0.00020998	0.000571292	0.00105056	0.000390804	0.000271719	0.000671074	0.000742529
K03544	clpX, CLPX; ATP-dependent Clp protease ATP-binding subunit ClpX	0.095258	0.0928056	0.0934644	0.121342	0.125368	0.121869	0.108906	0.132973	0.122684	0.0957897	0.142714	0.133804	0.143837	0.126941	0.143432	0.134769
K03545	tig; trigger factor	0.0877474	0.0881763	0.0932273	0.0799314	0.0882438	0.0869811	0.0995816	0.0888403	0.0900237	0.0962636	0.0872713	0.0933301	0.0935978	0.0944035	0.0945142	0.100471
K03546	sbcC, rad50; DNA repair protein SbcC/Rad50	0.060635	0.0605057	0.0594587	0.0471809	0.049671	0.0513701	0.0521736	0.0542489	0.0691353	0.0658489	0.0611143	0.0622784	0.0593339	0.0630883	0.0616627	0.0637554
K03547	sbcD, mre11; DNA repair protein SbcD/Mre11	0.0279502	0.0286357	0.0243066	0.0120365	0.0117076	0.0096557	0.0174999	0.0137988	0.0213055	0.0332663	0.0103835	0.0118665	0.00732468	0.0175609	0.00936083	0.00492023
K03549	kup; KUP system potassium uptake protein	0.0125033	0.0133349	0.0159012	0.0152841	0.0180286	0.0127921	0.0153971	0.0149893	0.0144798	0.0121256	0.00876788	0.0136541	0.0119069	0.0124196	0.0105532	0.00746868
K03550	ruvA; holliday junction DNA helicase RuvA [EC:3.6.4.12]	0.0923154	0.0901961	0.0841633	0.0735077	0.0744845	0.0741515	0.0726934	0.0832018	0.100706	0.0877082	0.095715	0.0875584	0.0915625	0.0897863	0.093263	0.109073
K03551	ruvB; holliday junction DNA helicase RuvB [EC:3.6.4.12]	0.15904	0.159926	0.166086	0.178169	0.176813	0.17842	0.178176	0.169575	0.152777	0.155049	0.152773	0.163437	0.161959	0.169677	0.168353	0.173271
K03553	recA; recombination protein RecA	0.0912234	0.101841	0.0992736	0.0878301	0.0876971	0.0852087	0.0890472	0.0742043	0.0780026	0.0923304	0.0647988	0.0708281	0.0594077	0.0716861	0.0626324	0.0605654
K03554	rdgC; recombination associated protein RdgC	0	0	0	6.29027e-05	0	0	0	0.000116875	0	0	0	0	0	0	0	0
K03555	mutS; DNA mismatch repair protein MutS	0.112882	0.118008	0.118317	0.121516	0.118645	0.1233	0.117261	0.120727	0.124976	0.109737	0.117322	0.127638	0.119214	0.120492	0.124335	0.12886
K03558	cvpA; membrane protein required for colicin V production	0.00345253	0.00332801	0.00214058	0.00216523	0.00375903	0.00363345	0.00167876	0.00263331	0.00305277	0.00229033	0.010981	0.00732652	0.00504695	0.00329285	0.00772942	0.00921605
K03559	exbD; biopolymer transport protein ExbD	0.0606511	0.0536032	0.0468385	0.0623237	0.0660578	0.0671721	0.0529279	0.0601786	0.0526231	0.053053	0.085363	0.0807816	0.0758553	0.0621286	0.0778552	0.107232
K03560	tolR; biopolymer transport protein TolR	0	9.63031e-05	0	0	0	0	0	0	0	8.43389e-05	0	0	0	0	0	0
K03561	exbB; biopolymer transport protein ExbB	0.172136	0.169319	0.188062	0.207193	0.206723	0.208898	0.192449	0.201748	0.168714	0.159225	0.207611	0.194007	0.203963	0.181378	0.211733	0.24416
K03562	tolQ; biopolymer transport protein TolQ	0	0	3.90263e-05	8.33185e-05	0	0	0	0	9.63964e-05	0	0	0	0	0	0	0
K03563	csrA; carbon storage regulator	0.00364457	0.00156654	0.000587814	0.0039506	0.00214768	0.00386297	0.00107451	0.00496496	0.00319289	0.00487471	0.00396545	0.00589368	0.00320085	0.00242663	0.00260877	0.00192609
K03564	BCP, PRXQ, DOT5; peroxiredoxin Q/BCP [EC:1.11.1.15]	0.0777692	0.0880951	0.0864539	0.0757275	0.0787398	0.0814212	0.0839579	0.0827901	0.0793377	0.0854017	0.0826922	0.0854612	0.088588	0.0893272	0.0934789	0.0922532
K03565	recX; regulatory protein	0.0761715	0.078766	0.0751894	0.0603834	0.0668178	0.0630331	0.0658951	0.0733547	0.0862113	0.0707602	0.0792238	0.0683352	0.0831396	0.0812316	0.0826776	0.0843071
K03566	gcvA; LysR family transcriptional regulator, glycine cleavage system transcriptional activator	0	0	0	0	0	0	0	0	0	0	0	0	6.57103e-05	0	0	0
K03568	tldD; TldD protein	0.0270599	0.0277158	0.0239904	0.0115067	0.0128999	0.0124875	0.0164902	0.0104437	0.0222665	0.0333188	0.00637214	0.00995012	0.0054105	0.016121	0.00648275	0.00483828
K03569	mreB; rod shape-determining protein MreB and related proteins	0.226787	0.216158	0.212051	0.256839	0.236723	0.223738	0.231031	0.251275	0.197884	0.218723	0.217449	0.198531	0.226659	0.202363	0.200746	0.187467
K03570	mreC; rod shape-determining protein MreC	0.0696106	0.0661973	0.0642458	0.0521759	0.0570977	0.0586258	0.0562634	0.0602693	0.0731616	0.0727218	0.0689029	0.0617269	0.0641397	0.0638089	0.0664107	0.0703377
K03571	mreD; rod shape-determining protein MreD	0.000593129	0	0.000623097	0.000438662	0.000296778	0.000384878	0.000374664	0.000513027	0.0016395	0.000685761	0.00124828	0.000805823	0.00174364	0.00152111	0.00138107	0.000637583
K03572	mutL; DNA mismatch repair protein MutL	0.0883327	0.0959845	0.0993181	0.0841717	0.0871537	0.0911327	0.100843	0.0842437	0.0874867	0.0998227	0.0849234	0.092648	0.0888219	0.0974148	0.0925321	0.101495
K03573	mutH; DNA mismatch repair protein MutH	0.000210729	0.000393128	0	0	0	0	0	0	5.01789e-05	0	0.000142061	0.000212294	0	0.000600512	0.000166874	0.000187781
K03574	mutT, NUDT15, MTH2; 8-oxo-dGTP diphosphatase [EC:3.6.1.55]	0.0688064	0.0679659	0.053049	0.0247604	0.0218181	0.0242059	0.0441377	0.0313951	0.0609662	0.0827034	0.0278134	0.0317186	0.0240027	0.0449534	0.0284893	0.0155956
K03575	mutY; A/G-specific adenine glycosylase [EC:3.2.2.31]	0.0613808	0.0615633	0.0586016	0.0493606	0.0496163	0.0500664	0.0547882	0.053163	0.0616249	0.0652511	0.0604466	0.0616627	0.0592854	0.0642213	0.0584282	0.0644665
K03578	hrpA; ATP-dependent helicase HrpA [EC:3.6.4.13]	0.000107742	0.000145272	0.00010569	0.000118267	0.000130669	0.000103909	0.000205466	0.00013734	2.57228e-05	4.7256e-05	3.63168e-05	6.03014e-05	2.827e-05	8.9551e-05	1.422e-05	5.33386e-05
K03579	hrpB; ATP-dependent helicase HrpB [EC:3.6.4.13]	0.012998	0.0171823	0.022325	0.0187098	0.0208278	0.0207031	0.0285029	0.0166438	0.00897259	0.0197053	0.00785915	0.0149035	0.0162774	0.01747	0.010675	0.015332
K03580	hepA; ATP-dependent helicase HepA [EC:3.6.4.-]	2.38623e-05	0	0	0	0	0	0	3.65008e-05	2.27284e-05	0	1.60866e-05	0	0	0	0	0
K03581	recD; exodeoxyribonuclease V alpha subunit [EC:3.1.11.5]	0.0295661	0.0277335	0.0244894	0.0122972	0.0136014	0.0125535	0.0211434	0.0189051	0.0345005	0.0368486	0.0279372	0.0151605	0.0165389	0.025601	0.0191013	0.00858661
K03582	recB; exodeoxyribonuclease V beta subunit [EC:3.1.11.5]	0	0	0	0	0	0	0	1.43949e-05	0	0	0	0	0	0	0	0
K03584	recO; DNA repair protein RecO (recombination protein O)	0.0726923	0.0787631	0.077025	0.0578619	0.0672044	0.0713396	0.068014	0.0669497	0.0850451	0.0789253	0.0853844	0.0816347	0.0718881	0.0829944	0.0823156	0.0857371
K03585	acrA, mexA, adeI, smeD, mtrC, cmeA; membrane fusion protein, multidrug efflux system	0.121513	0.115667	0.118873	0.139165	0.139876	0.149293	0.121635	0.138024	0.136374	0.117973	0.175514	0.160725	0.158891	0.145979	0.172989	0.198972
K03587	ftsI; cell division protein FtsI (penicillin-binding protein 3) [EC:3.4.16.4]	0.0459009	0.0429513	0.0406914	0.0456771	0.0483244	0.0510268	0.0395816	0.0483036	0.0514124	0.0411316	0.0575462	0.0490274	0.050918	0.0500706	0.0574938	0.0614632
K03588	ftsW, spoVE; cell division protein FtsW	0.0362663	0.0358204	0.0339946	0.0278329	0.0271743	0.0228032	0.0270568	0.0240389	0.0310461	0.0399907	0.0289371	0.0308634	0.0215091	0.0261168	0.0225166	0.0219733
K03589	ftsQ; cell division protein FtsQ	0.0780923	0.0826621	0.0894796	0.0734964	0.0730469	0.0816071	0.086928	0.0753796	0.080323	0.0860817	0.0760089	0.0719625	0.0763923	0.0850081	0.0770905	0.0890038
K03590	ftsA; cell division protein FtsA	0.0504611	0.0571886	0.0484298	0.0369715	0.0398663	0.0429268	0.0410893	0.0480337	0.0566559	0.0541707	0.0520942	0.0466289	0.0422926	0.05223	0.0508703	0.0530733
K03592	pmbA; PmbA protein	0.0255864	0.0244684	0.0212699	0.00788295	0.00879527	0.00817488	0.0155654	0.00912421	0.0189383	0.0304308	0.00567906	0.00955782	0.00351081	0.0130841	0.00526135	0.00410245
K03593	mrp, NUBPL; ATP-binding protein involved in chromosome partitioning	0.0732949	0.0709772	0.0738723	0.0837831	0.0884882	0.0897449	0.0803394	0.0778417	0.0625493	0.0636284	0.0809249	0.0797133	0.0810036	0.0715785	0.0874603	0.0972524
K03595	era, ERAL1; GTPase	0.0857935	0.0824519	0.0863079	0.0961329	0.0823986	0.0783038	0.0892671	0.0765341	0.0531962	0.0726433	0.0501509	0.0639831	0.0589517	0.0570504	0.0578889	0.0623609
K03596	lepA; GTP-binding protein LepA	0.0942227	0.0938515	0.0936802	0.109822	0.107705	0.108824	0.098397	0.108403	0.1104	0.0918213	0.120027	0.111768	0.119474	0.110755	0.116599	0.10827
K03601	xseA; exodeoxyribonuclease VII large subunit [EC:3.1.11.6]	0.0686527	0.0684178	0.0649286	0.0549986	0.0592822	0.0612943	0.0580251	0.0634378	0.0733583	0.0731479	0.0691219	0.0612882	0.0636186	0.0707224	0.0678271	0.0727765
K03602	xseB; exodeoxyribonuclease VII small subunit [EC:3.1.11.6]	0.0706518	0.0690466	0.0855963	0.0667602	0.0830702	0.086895	0.0839666	0.065334	0.0726865	0.077029	0.07335	0.0895098	0.0760256	0.0710116	0.0710093	0.0846833
K03603	fadR; GntR family transcriptional regulator, negative regulator for fad regulon and positive regulator of fabA	0	0	0	0	0	0	0	0	0	0	0	0	8.41311e-05	0	0	0
K03604	purR; LacI family transcriptional regulator, purine nucleotide synthesis repressor	6.66902e-05	0.000429616	5.42162e-05	0.000224364	5.02724e-05	4.89454e-05	0.000193715	0.000786432	0.000420391	0.000253271	0.000230298	0.000738602	0.00107305	0.000681919	0.000483887	0.000603138
K03605	hyaD, hybD; hydrogenase maturation protease [EC:3.4.23.-]	0	0	0	0	8.79109e-05	8.73842e-05	0	0	0	0	0	0	0	0	0	0
K03606	wcaJ; putative colanic acid biosysnthesis UDP-glucose lipid carrier transferase	0.0033475	0.003743	0.00265595	0.00214954	0.00318833	0.00226525	0.00150631	0.00220222	0.00240644	0.00167665	0.00306871	0.000763256	0.000647411	0.00138799	0.000891662	0.00176812
K03607	proQ; ProP effector	0	0	0	0	0	0	0	0	0	0	0	0	8.74232e-05	0	0	0
K03608	minE; cell division topological specificity factor	0.010192	0.00318777	0.00498694	0.00820595	0.00928683	0.00774088	0.00497695	0.0156104	0.00855357	0.00284939	0.00942836	0.00667242	0.00602127	0.00956527	0.00984591	0.00751577
K03609	minD; septum site-determining protein MinD	0.0190394	0.0176073	0.0164878	0.0236128	0.0213941	0.018823	0.0195036	0.0332105	0.0337639	0.0225146	0.0303844	0.0356452	0.0421418	0.0373523	0.0343797	0.0231928
K03610	minC; septum site-determining protein MinC	0	0	0	0	0	0	0	0	0	0	0	7.37974e-05	0	0	0	0
K03612	rnfG; Na+-translocating ferredoxin:NAD+ oxidoreductase subunit G	0.0257186	0.0289426	0.0236502	0.0110484	0.0137205	0.0120816	0.0159737	0.0129276	0.0204692	0.0304284	0.0111535	0.0112703	0.00637749	0.0156795	0.00909042	0.00755805
K03613	rnfE; Na+-translocating ferredoxin:NAD+ oxidoreductase subunit E	0.0516936	0.0413388	0.0391601	0.0468944	0.0503603	0.0394507	0.0364271	0.0425887	0.0436139	0.0488607	0.034082	0.0421929	0.0451666	0.0380404	0.0368964	0.0228284
K03614	rnfD; Na+-translocating ferredoxin:NAD+ oxidoreductase subunit D [EC:7.2.1.2]	0.0621118	0.0599738	0.0559079	0.0528133	0.0534768	0.0561624	0.0519663	0.0571451	0.0581036	0.062343	0.0666234	0.056991	0.0630961	0.0562679	0.062151	0.0676426
K03615	rnfC; Na+-translocating ferredoxin:NAD+ oxidoreductase subunit C [EC:7.2.1.2]	0.0358612	0.0349659	0.0311897	0.0175032	0.0185351	0.0167777	0.0222636	0.0182071	0.0286949	0.0358671	0.0184566	0.0167046	0.0142565	0.0213242	0.0157601	0.0113707
K03616	rnfB; Na+-translocating ferredoxin:NAD+ oxidoreductase subunit B [EC:7.2.1.2]	0.0226888	0.0221782	0.0204559	0.00824638	0.00942525	0.00633566	0.0109242	0.00924002	0.0196482	0.0277121	0.0125831	0.0106261	0.00523038	0.013628	0.00713591	0.00451428
K03617	rnfA; Na+-translocating ferredoxin:NAD+ oxidoreductase subunit A	0.055408	0.0505064	0.0474982	0.0527722	0.0541753	0.0428537	0.0386995	0.0375679	0.0412368	0.0552199	0.0404076	0.0359029	0.0359399	0.0397089	0.0353135	0.0275171
K03621	plsX; phosphate acyltransferase [EC:2.3.1.274]	0.025311	0.0307105	0.0374423	0.034239	0.0397117	0.0351484	0.0456236	0.0326289	0.0293707	0.0324305	0.0210095	0.037395	0.0365123	0.0367881	0.0290583	0.0297759
K03623	yhcO; ribonuclease inhibitor	0.000380354	0.000313652	0.000198991	0.000417508	0.000553549	0.000550232	0.000868831	0.000191828	0.000241521	0.00226881	0	0.000168451	0.000662879	0.000359333	0	0
K03624	greA; transcription elongation factor GreA	0.150808	0.142364	0.137417	0.158553	0.160169	0.157941	0.148019	0.165678	0.147086	0.130563	0.162084	0.147274	0.154598	0.156552	0.154233	0.152398
K03625	nusB; transcription antitermination protein NusB	0.0634954	0.0554606	0.0591323	0.0437183	0.0472615	0.0514898	0.0480238	0.0503314	0.0604046	0.062584	0.051231	0.0479987	0.050398	0.0524788	0.05283	0.050594
K03628	rho; transcription termination factor Rho	0.0554035	0.0590024	0.0687876	0.0698019	0.0773693	0.0798269	0.0793792	0.074339	0.0695689	0.0711326	0.0862734	0.0735498	0.0837419	0.0778918	0.0880013	0.0876973
K03629	recF; DNA replication and repair protein RecF	0.0728926	0.0725084	0.0675742	0.0602556	0.0616727	0.0625416	0.0630925	0.0721642	0.0820512	0.0689963	0.081861	0.0726487	0.0705166	0.0741442	0.0705521	0.0751702
K03630	radC; DNA repair protein RadC	0.0305929	0.0299106	0.0292634	0.0142836	0.0178475	0.0140454	0.0221877	0.0148036	0.023847	0.0328792	0.0209538	0.0275646	0.0159966	0.022336	0.0184732	0.0183313
K03631	recN; DNA repair protein RecN (Recombination protein N)	0.0632476	0.0581349	0.0556941	0.0526398	0.0548634	0.0566217	0.0503813	0.0553051	0.0576605	0.0598064	0.0594053	0.0492668	0.0560914	0.0557923	0.0569249	0.0607681
K03634	lolA; outer membrane lipoprotein carrier protein	0	0	0	0	0	0	0	0	0	6.04219e-05	0	0	0.000100037	0	0	0
K03636	moaD, cysO; sulfur-carrier protein	0.000427311	0.0003543	0.000447116	0.000703578	0.000829184	0.000788472	0.00114084	0.000653635	0.000271338	0.000299872	0.000192046	0	0.000248239	0.000405901	0.000225588	0.000507705
K03637	moaC, CNX3; cyclic pyranopterin monophosphate synthase [EC:4.6.1.17]	0.00490217	0.00308264	0.00317811	0.00509137	0.00242187	0.00299973	0.00405219	0.00431397	0.0030784	0.00156354	0.00463106	0.00334048	0.00534297	0.00396033	0.00202052	0.00279694
K03638	moaB; molybdopterin adenylyltransferase [EC:2.7.7.75]	0	0.000258312	0	0	0.000201118	0	0.000156227	0	0.0001324	0.000146323	9.20455e-05	0	0.000118978	0	0	0
K03639	moaA, CNX2; GTP 3',8-cyclase [EC:4.1.99.22]	0.00518913	0.00317942	0.00394264	0.000844807	0.00147751	0.00108064	0.000777119	0.00144758	0.00235606	0.00177973	0.00360488	0.000274109	0.000590072	0.000927901	0.000701486	0.000642518
K03640	pal; peptidoglycan-associated lipoprotein	0.000438351	0.000196265	0.0002064	0.000317573	0.000357255	0.000304384	0.000300939	0.000268209	1.67009e-05	0.000369143	0	2.35524e-05	6.11165e-05	0.000124916	8.331e-05	8.33315e-05
K03641	tolB; TolB protein	0.00434147	0.00476611	0.00348373	0.00287195	0.00355855	0.00388554	0.00131632	0.00363548	0.00617553	0.00384085	0.00876812	0.00163211	0.00247418	0.00191959	0.00166278	0.00201246
K03642	rlpA; rare lipoprotein A	0.0141823	0.0154811	0.0233935	0.0196724	0.0197775	0.0204507	0.0279155	0.0153462	0.00899115	0.0189943	0.00768562	0.0161332	0.013337	0.0165936	0.013217	0.0141957
K03644	lipA; lipoyl synthase [EC:2.8.1.8]	0.0396992	0.0374395	0.0415445	0.0421411	0.0440618	0.0504342	0.0414741	0.049159	0.0518567	0.036102	0.0623743	0.056865	0.063261	0.0543193	0.0685619	0.0727442
K03645	seqA; negative modulator of initiation of replication	0	0	0	0	0	0	0	0	6.00502e-05	0	0	0	0	0	0	0
K03646	tolA; colicin import membrane protein	0.0235922	0.0245158	0.0212345	0.00604825	0.00760488	0.00613727	0.0138524	0.0110795	0.0162127	0.0269582	0.00634784	0.00993783	0.00423787	0.0119422	0.00483447	0.00319649
K03647	nrdI; protein involved in ribonucleotide reduction	0.00319804	0.00317732	0.00515499	0.00312087	0.00491736	0.00212283	0.00318775	0.00415992	0.00447417	0.00294945	0.00177779	0.00431715	0.00229798	0.00340522	0.00391557	0.0018509
K03648	UNG, UDG; uracil-DNA glycosylase [EC:3.2.2.27]	0.0871367	0.0909922	0.0904408	0.0865771	0.0801423	0.0877583	0.0901239	0.093965	0.0923032	0.0962048	0.0882097	0.0941574	0.0844237	0.0869465	0.0917798	0.092248
K03650	mnmE, trmE, MSS1; tRNA modification GTPase [EC:3.6.-.-]	0.0845775	0.0877395	0.0919987	0.0794192	0.0824491	0.0821691	0.0999023	0.0840355	0.0868099	0.098175	0.0750773	0.0929283	0.0812906	0.0928993	0.0832927	0.0861123
K03652	MPG; DNA-3-methyladenine glycosylase [EC:3.2.2.21]	0.00161668	0.000413686	0.000308994	0.000276239	0.000328868	0.000165251	0.000256995	0.000347329	0.00101611	0.00124003	0.000377998	0.0016052	0.000794874	0.000406108	0.000539388	0.000671409
K03654	recQ; ATP-dependent DNA helicase RecQ [EC:3.6.4.12]	0.09688	0.100283	0.0995904	0.0931791	0.0926953	0.0963337	0.0975639	0.0943679	0.0939397	0.0937461	0.101835	0.0966567	0.0984521	0.0943569	0.100383	0.10948
K03655	recG; ATP-dependent DNA helicase RecG [EC:3.6.4.12]	0.199031	0.19861	0.191901	0.161648	0.1567	0.167265	0.169405	0.169142	0.200682	0.197378	0.181206	0.169411	0.169586	0.186417	0.175723	0.179558
K03656	rep; ATP-dependent DNA helicase Rep [EC:3.6.4.12]	0	0	0	0	0	0	0	0	0	1.78863e-05	0	0	2.98772e-05	0	5.554e-05	0
K03657	uvrD, pcrA; DNA helicase II / ATP-dependent DNA helicase PcrA [EC:3.6.4.12]	0.0419571	0.0400101	0.0360052	0.0314396	0.0296176	0.0289778	0.0339553	0.0292726	0.0291133	0.0431615	0.0237987	0.0226197	0.0196398	0.0272525	0.0217827	0.0187521
K03658	helD; DNA helicase IV [EC:3.6.4.12]	0.000762806	0.000267851	0.00030084	0.000354603	0.000164178	0.000228182	0.000117344	0.00082767	0.000597237	8.6363e-05	0.0010166	4.13265e-05	0.000303844	0.00070346	0.000162424	0.000182774
K03660	OGG1; N-glycosylase/DNA lyase [EC:3.2.2.- 4.2.99.18]	0.000116148	0.000347841	0.000199303	0	0.000288035	0.000236804	0.000320013	0.000190924	0.000421881	0.000838275	0.000392543	0.00238884	0.00108799	0.000343797	0.000502341	0.000298811
K03664	smpB; SsrA-binding protein	0.121813	0.114462	0.122019	0.138547	0.12738	0.1231	0.129284	0.122361	0.0921019	0.115874	0.10199	0.102157	0.102044	0.101804	0.104457	0.114731
K03665	hflX; GTPase	0.0870478	0.089886	0.100919	0.110291	0.0991636	0.113253	0.113982	0.102454	0.0854093	0.0816791	0.092469	0.0943039	0.0995541	0.0894503	0.0971113	0.106956
K03666	hfq; host factor-I protein	0.00174649	0.000924659	0.0017595	0.000974506	0.00159374	0.000699562	0.00101185	0.00112049	0.000635436	0.000955	0.000779176	0.00198117	0.00182468	0.00190834	0.00131514	0.000175744
K03667	hslU; ATP-dependent HslUV protease ATP-binding subunit HslU	0.00147604	0.00121855	0.000822498	0.00193724	0.00334461	0.00257297	0.00304474	0.00325469	0.00766918	0.00536352	0.0123273	0.00657839	0.00688748	0.00702487	0.0107508	0.0062347
K03670	mdoG; periplasmic glucans biosynthesis protein	0	0	0	0	0	0	0	0	0	0	0	2.99757e-05	0	0	0	0
K03671	trxA; thioredoxin 1	0.22217	0.226154	0.224304	0.177606	0.201452	0.19561	0.224649	0.1862	0.213013	0.231363	0.208337	0.201952	0.198426	0.216501	0.207858	0.219367
K03684	rnd; ribonuclease D [EC:3.1.13.5]	0	0	0	0	0	0	3.45581e-05	0	0	0	0	4.05692e-05	0	0	0	0
K03685	rnc, DROSHA, RNT1; ribonuclease III [EC:3.1.26.3]	0.0902372	0.0968636	0.104056	0.0905028	0.0912746	0.0933176	0.106668	0.0935374	0.0943262	0.0961277	0.0889419	0.0875797	0.0944666	0.100345	0.0904849	0.0967991
K03686	dnaJ; molecular chaperone DnaJ	0.101519	0.0963622	0.0949005	0.0907835	0.089812	0.0896537	0.0982509	0.0986236	0.100612	0.0989252	0.092161	0.0974198	0.098424	0.100111	0.0981921	0.0890162
K03687	GRPE; molecular chaperone GrpE	0.0758377	0.0652592	0.0667915	0.0646334	0.0667258	0.062401	0.0611619	0.067236	0.0690174	0.0714836	0.0696753	0.0631528	0.0630956	0.071708	0.0678567	0.0687483
K03688	ubiB, aarF; ubiquinone biosynthesis protein	0.0228353	0.0231624	0.0208496	0.00677048	0.00660005	0.00702439	0.0149897	0.00792382	0.0148616	0.0267887	0.00499034	0.00826209	0.00414485	0.0110281	0.00528446	0.00315501
K03693	pbp1b; penicillin-binding protein 1B	0.0004551	0.000183571	0.000164093	2.02523e-05	1.79008e-05	0	7.03688e-05	0	0.000281173	0.000336636	6.63356e-05	0	0	3.50512e-05	0	1.46141e-05
K03694	clpA; ATP-dependent Clp protease ATP-binding subunit ClpA	0.00117813	0.00100294	0.000992952	0.00154181	0.00117969	0.00147294	0.00119304	0.00138796	0.000886339	0.000447936	0.00115157	0.000914077	0.00107642	0.00142578	0.000862872	0.000945962
K03695	clpB; ATP-dependent Clp protease ATP-binding subunit ClpB	0.0939315	0.0899985	0.0944534	0.100814	0.101646	0.100751	0.0978174	0.0919101	0.082581	0.0879423	0.0937762	0.0911464	0.0911994	0.0844039	0.0933898	0.0984089
K03696	clpC; ATP-dependent Clp protease ATP-binding subunit ClpC	0.0548114	0.0485408	0.0526019	0.0626173	0.0633322	0.0629099	0.0576886	0.060587	0.0425343	0.0446536	0.0607588	0.0555546	0.0567612	0.046878	0.0613113	0.0669753
K03697	clpE; ATP-dependent Clp protease ATP-binding subunit ClpE	0.00358259	0.00481493	0.00519378	0.00449482	0.0053428	0.00332457	0.00506709	0.00443531	0.00543835	0.00362071	0.00266381	0.00603087	0.00382275	0.0050115	0.00395743	0.00172324
K03698	cbf, cbf1; 3'-5' exoribonuclease [EC:3.1.-.-]	0.0357808	0.036467	0.030352	0.0162253	0.0199525	0.0156748	0.0249401	0.0220855	0.0298128	0.0391162	0.0140553	0.0211108	0.0166142	0.0259007	0.0182279	0.0107862
K03699	tlyC; putative hemolysin	0.0941569	0.0969326	0.0889516	0.0618275	0.0663788	0.0717466	0.0796012	0.0785414	0.0917781	0.0977063	0.0848148	0.07958	0.0781559	0.0901511	0.0869271	0.0880276
K03700	recU; recombination protein U	0.0340911	0.033225	0.0329566	0.016873	0.0180516	0.0149931	0.027071	0.020041	0.0330974	0.0400627	0.013909	0.021262	0.0185667	0.0296287	0.0185368	0.0103777
K03701	uvrA; excinuclease ABC subunit A	0.171179	0.171846	0.165834	0.209111	0.205237	0.198861	0.186426	0.194839	0.171593	0.15555	0.189664	0.172079	0.189107	0.164533	0.180414	0.177714
K03702	uvrB; excinuclease ABC subunit B	0.11386	0.102502	0.100936	0.119794	0.114382	0.110008	0.102276	0.116519	0.112183	0.103199	0.118005	0.107449	0.115874	0.111046	0.11235	0.103496
K03703	uvrC; excinuclease ABC subunit C	0.103908	0.10648	0.104314	0.102211	0.101006	0.104157	0.0996666	0.0996679	0.0979558	0.0957298	0.0949788	0.107353	0.0954452	0.0976999	0.109103	0.109516
K03704	cspA; cold shock protein	0.0792856	0.0835096	0.0772646	0.0728901	0.0837415	0.0684478	0.0685322	0.0626118	0.0910006	0.0752663	0.0493929	0.0697305	0.061184	0.0731964	0.0550153	0.0370523
K03705	hrcA; heat-inducible transcriptional repressor	0.0394855	0.0381405	0.037222	0.021342	0.0280946	0.0197024	0.0284816	0.0295922	0.0504146	0.052405	0.0259861	0.0438688	0.0299713	0.0419038	0.0329405	0.0185611
K03706	codY; transcriptional pleiotropic repressor	0.00588118	0.00686593	0.00841357	0.00829043	0.00834259	0.00766223	0.00742394	0.00736407	0.0102298	0.00895889	0.00550529	0.0172182	0.0108092	0.0109676	0.00876434	0.00489743
K03707	tenA; thiaminase (transcriptional activator TenA) [EC:3.5.99.2]	0.00492962	0.00430475	0.0049386	0.00854848	0.00725065	0.00697962	0.00654058	0.00497357	0.00444366	0.00507873	0.00586874	0.00373348	0.00393007	0.00298891	0.0039037	0.00249237
K03708	ctsR; transcriptional regulator of stress and heat shock response	0.00351125	0.0044626	0.0052166	0.00440154	0.00544586	0.00463947	0.00655459	0.00373695	0.00683717	0.00409876	0.00226505	0.00502763	0.0047938	0.00489904	0.00435169	0.00217757
K03710	K03710; GntR family transcriptional regulator	0.050242	0.04635	0.0422316	0.0207381	0.0204846	0.0206299	0.0310695	0.0216619	0.0446239	0.0534205	0.0174397	0.0209069	0.0137732	0.0315686	0.0173602	0.0120413
K03711	fur, zur, furB; Fur family transcriptional regulator, ferric uptake regulator	0.0741219	0.0765163	0.0829532	0.0813403	0.0950674	0.0987012	0.0798813	0.0985121	0.102715	0.0720785	0.130917	0.112505	0.117468	0.102643	0.138154	0.143782
K03713	glnR; MerR family transcriptional regulator, glutamine synthetase repressor	0.00362332	0.00474353	0.00501343	0.00596588	0.00457936	0.00468986	0.00458223	0.00525069	0.00590328	0.00411518	0.00218551	0.00742853	0.00598235	0.00557024	0.00362433	0.00237908
K03717	nhaR; LysR family transcriptional regulator, transcriptional activator of nhaA	0	0	0	0	0	0	0	0.000117654	0	0	0	0	0	0	0	0
K03718	asnC; Lrp/AsnC family transcriptional regulator, regulator for asnA, asnC and gidA	0.123169	0.118428	0.126867	0.160973	0.155659	0.148428	0.134724	0.141684	0.1068	0.11335	0.134746	0.13434	0.12872	0.117289	0.144257	0.158486
K03719	lrp; Lrp/AsnC family transcriptional regulator, leucine-responsive regulatory protein	0.00345491	0.0048272	0.00381243	0.00368023	0.00463568	0.00416475	0.00503775	0.00461889	0.00563692	0.00454024	0.00764276	0.00502049	0.00349933	0.00406795	0.00479578	0.00549473
K03721	tyrR; transcriptional regulator of aroF, aroG, tyrA and aromatic amino acid transport	4.27311e-05	0	0	3.71754e-05	0	0	0	0	2.15053e-05	0	0	0	0	0	0	2.53852e-05
K03722	dinG; ATP-dependent DNA helicase DinG [EC:3.6.4.12]	0.0261203	0.0274028	0.0231335	0.00715988	0.00900652	0.0101595	0.0160281	0.00883171	0.0208087	0.0328482	0.00515921	0.00940925	0.00503471	0.0142087	0.00711752	0.0043185
K03723	mfd; transcription-repair coupling factor (superfamily II helicase) [EC:3.6.4.-]	0.0486892	0.0490737	0.0491269	0.045525	0.0462878	0.0433888	0.0464902	0.037526	0.031182	0.053177	0.023574	0.0316712	0.0245061	0.0301738	0.0270453	0.0257878
K03724	lhr; ATP-dependent helicase Lhr and Lhr-like helicase [EC:3.6.4.-]	0.0255061	0.0259603	0.0227083	0.00813506	0.010003	0.00904889	0.0172681	0.00969799	0.0184928	0.030638	0.00655698	0.00962627	0.00602383	0.0139634	0.00784152	0.00497457
K03731	E2.4.1.216; trehalose 6-phosphate phosphorylase [EC:2.4.1.216]	0.00376579	0.00447828	0.00472132	0.00415011	0.00471632	0.00345094	0.00496117	0.00392436	0.00597332	0.00385349	0.00214422	0.0059249	0.00394826	0.00483123	0.00370681	0.0018004
K03732	rhlB; ATP-dependent RNA helicase RhlB [EC:3.6.4.13]	0	0	0	0	0	4.00249e-05	0	0	2.648e-05	0	0	0	0	0	4.31978e-05	0
K03733	xerC; integrase/recombinase XerC	0.0447145	0.0393553	0.039698	0.0444019	0.0512601	0.050786	0.0412228	0.0514434	0.0518572	0.041128	0.0658583	0.051725	0.0569557	0.056843	0.0642984	0.0686755
K03734	apbE; FAD:protein FMN transferase [EC:2.7.1.180]	0.0510179	0.0512659	0.0489145	0.0351681	0.0362804	0.0406154	0.0406633	0.0415637	0.0477579	0.0521951	0.0493361	0.0428515	0.0418737	0.0474623	0.0445077	0.0512308
K03735	eutB; ethanolamine ammonia-lyase large subunit [EC:4.3.1.7]	0.00113906	0.00103884	0.00158883	0.00258324	0.00165709	0.00219643	0.00167992	0.00131638	0.000868151	0.000399617	0.00163782	0.000782268	0.00114705	0.000721326	0.00080152	0.000540978
K03736	eutC; ethanolamine ammonia-lyase small subunit [EC:4.3.1.7]	0.000743753	0.000387846	0.00125847	0.00251186	0.00148008	0.00101878	0.0011638	0.00101701	0.000745156	0.000206124	0.00168794	0.00015778	0.00109126	0.000334353	0.000681775	0.000656604
K03737	por, nifJ; pyruvate-ferredoxin/flavodoxin oxidoreductase [EC:1.2.7.1 1.2.7.-]	0.104364	0.0997026	0.0936807	0.128326	0.127788	0.122345	0.101069	0.10501	0.0743067	0.0921568	0.0966255	0.0884931	0.0884988	0.0826602	0.0897502	0.0951499
K03738	aor; aldehyde:ferredoxin oxidoreductase [EC:1.2.7.5]	0	0	0	0	0	0	0	0	0	0	0	0	3.34009e-05	5.43438e-05	0	2.26579e-05
K03739	dltB; membrane protein involved in D-alanine export	5.75432e-05	0.000180697	6.77364e-05	8.61417e-05	6.85346e-05	4.16219e-05	0.000262298	0.000168048	0.000139748	3.02863e-05	0	0.000193235	0.000100286	8.19901e-05	4.55677e-05	6.82842e-05
K03740	dltD; D-alanine transfer protein	0.000242044	6.68959e-05	8.44205e-05	4.42812e-05	0.000195699	0	3.0772e-05	0	0.000128079	0	3.62604e-05	0	0	0	0	3.19534e-05
K03741	arsC2, arsC; arsenate reductase (thioredoxin) [EC:1.20.4.4]	0.00209987	0.00198482	0.00382964	0.00233933	0.00097613	0.0010852	0.00144265	0.00140049	0.00282417	0.00292832	0.00114421	0.00282718	0.000733845	0.00131652	0.000931706	0.000599626
K03742	pncC; nicotinamide-nucleotide amidase [EC:3.5.1.42]	0.0400255	0.0481298	0.0496555	0.0337254	0.034378	0.0327742	0.0482584	0.0288693	0.0288451	0.0553141	0.0200752	0.0323051	0.0245202	0.0321822	0.0229726	0.0303952
K03743	pncC; nicotinamide-nucleotide amidase [EC:3.5.1.42]	0.0258753	0.0265022	0.0276952	0.0311911	0.0343051	0.029366	0.0293894	0.0387815	0.0364787	0.0257626	0.0423985	0.0366489	0.0408709	0.0321838	0.0413607	0.0395863
K03744	lemA; LemA protein	0.0623042	0.0532887	0.0581758	0.0509353	0.0548556	0.050849	0.0485407	0.0509862	0.0527515	0.0628153	0.0618338	0.0547698	0.0529361	0.0469263	0.0532332	0.0666978
K03746	hns; DNA-binding protein H-NS	0	0	0	0	0	0	0	0	0.000100818	0	0	0	0	0	0	0
K03748	sanA; SanA protein	0.00180096	0.00279984	0.00154582	0.000741331	0.00122861	0.000976998	0.000128792	0.000860885	0.00219784	0.00112562	0.00386995	0.000226792	0.000784677	0.000962283	0.00017827	0.000601816
K03749	dedD; DedD protein	0	0	0	0	0	0	0	0	0	0	0	0	0	0	7.00102e-05	0
K03750	moeA; molybdopterin molybdotransferase [EC:2.10.1.1]	0.000415031	0.000234111	0.000172805	0.000325922	0.000274921	0.000408807	0.000270056	0	0.000106847	0.000111776	0.000111377	7.41505e-05	4.79889e-05	8.03228e-05	0	3.40996e-05
K03752	mobA; molybdenum cofactor guanylyltransferase [EC:2.7.7.77]	6.07232e-05	0	4.76531e-05	0	0	0	0	0	0	0	8.18721e-05	0.000308407	0.000100037	0.000163572	0	0.000204597
K03753	mobB; molybdopterin-guanine dinucleotide biosynthesis adapter protein	0.000396697	0.00064855	0.000682564	0.000214651	0.000284593	0.000282888	0.000223749	0.000299121	0.000135674	0	0.000263656	8.75562e-05	0.000113601	9.28758e-05	0.000206471	0.000154893
K03758	arcD, lysl, lysP; arginine:ornithine antiporter / lysine permease	0.0072288	0.00883869	0.0105925	0.00880653	0.0120916	0.00713419	0.0104963	0.00982695	0.0119609	0.00827267	0.00468596	0.0111657	0.00861472	0.0107476	0.00838953	0.00407961
K03762	proP; MFS transporter, MHS family, proline/betaine transporter	0	9.80581e-05	0	0	0	0	0	0	0	0	0	0	0	0	0	3.12256e-05
K03763	polC; DNA polymerase III subunit alpha, Gram-positive type [EC:2.7.7.7]	0.0309557	0.0323169	0.0286639	0.0170279	0.0198562	0.017113	0.023656	0.0190467	0.0299354	0.0342039	0.0131832	0.0206948	0.0160654	0.0257787	0.0159637	0.00992021
K03767	PPIA; peptidyl-prolyl cis-trans isomerase A (cyclophilin A) [EC:5.2.1.8]	0.00123152	0.00125902	0.000762986	0	0	5.79527e-05	0	0	0	0	0.000228994	0	0	0.00011416	0	0
K03768	PPIB, ppiB; peptidyl-prolyl cis-trans isomerase B (cyclophilin B) [EC:5.2.1.8]	0.120966	0.124656	0.113725	0.109211	0.108027	0.113206	0.0958622	0.10837	0.14022	0.139871	0.11604	0.131627	0.122418	0.126818	0.109576	0.101833
K03769	ppiC; peptidyl-prolyl cis-trans isomerase C [EC:5.2.1.8]	0.000479028	0.000668697	9.63202e-05	0.000760094	0.000271919	0.000177557	0.000106892	0.000330646	0.000306471	0.00033987	0.000454922	0.00103027	0.000242265	0.000590507	0.0011448	0.000255942
K03770	ppiD; peptidyl-prolyl cis-trans isomerase D [EC:5.2.1.8]	0.0296869	0.0288119	0.0295902	0.0329933	0.0341951	0.0374825	0.0318891	0.0377688	0.0376688	0.0274612	0.0514877	0.043121	0.0439063	0.0404631	0.0471988	0.05552
K03771	surA; peptidyl-prolyl cis-trans isomerase SurA [EC:5.2.1.8]	0.0474259	0.0466302	0.0475391	0.0536908	0.0564529	0.0595654	0.0488941	0.0563203	0.052284	0.0427466	0.0743382	0.0583216	0.0633473	0.0569232	0.0661883	0.0747782
K03772	fkpA; FKBP-type peptidyl-prolyl cis-trans isomerase FkpA [EC:5.2.1.8]	0.00192484	0.0020823	0.00214004	0.00105855	0.00118251	0.000863547	0.00165787	0.0013023	0.00238838	0.00134942	0.00361395	0.000583543	0.00114526	0.00170108	0.000772115	0.000608473
K03773	fklB; FKBP-type peptidyl-prolyl cis-trans isomerase FklB [EC:5.2.1.8]	0.0821163	0.088597	0.0881445	0.106527	0.100372	0.104334	0.0976625	0.0955001	0.0683815	0.0718255	0.0923931	0.0948838	0.08815	0.0734331	0.0934473	0.114487
K03775	slyD; FKBP-type peptidyl-prolyl cis-trans isomerase SlyD [EC:5.2.1.8]	0.0638487	0.0604752	0.0579976	0.0475907	0.0469773	0.0528682	0.0537424	0.054897	0.06284	0.0633647	0.0564517	0.0569335	0.0519472	0.0534788	0.0583154	0.0612257
K03776	aer; aerotaxis receptor	4.15015e-05	0	0	0	3.01996e-05	0	0	6.34825e-05	0	2.18432e-05	0	0	0	0	0	2.46547e-05
K03778	ldhA; D-lactate dehydrogenase [EC:1.1.1.28]	0.00602704	0.00844758	0.0102856	0.00856596	0.00797938	0.00973673	0.0109179	0.00652464	0.00455321	0.00792362	0.00322293	0.00737003	0.00665445	0.00766313	0.00527592	0.00610079
K03779	ttdA; L(+)-tartrate dehydratase alpha subunit [EC:4.2.1.32]	0.00358753	0.00220501	0.00342058	0.0015875	0.00330954	0.00245388	0.00392651	0.00188759	0.0111355	0.00385764	0.00405732	0.00290253	0.00349693	0.00153871	0.00116114	0.00220001
K03780	ttdB; L(+)-tartrate dehydratase beta subunit [EC:4.2.1.32]	0.00199659	0.000964489	0.00204567	0.000547979	0.000565081	0.000801654	0.000634672	0.000169694	0.0068149	0.0031527	0.00306627	0.00148978	0.0019334	0.000948026	0.000263548	0.0015817
K03781	katE, CAT, catB, srpA; catalase [EC:1.11.1.6]	0.00904182	0.00894325	0.00744136	0.0150157	0.0182373	0.0166513	0.0125494	0.0186795	0.0223078	0.0192569	0.0430697	0.0215669	0.0286038	0.0236463	0.0367892	0.0215782
K03782	katG; catalase-peroxidase [EC:1.11.1.21]	0	0	2.52555e-05	0	0	0	0	0	0	0	0	0	0	0	0	0
K03783	punA, PNP; purine-nucleoside phosphorylase [EC:2.4.2.1]	0.0728192	0.0683769	0.0735394	0.0931523	0.0763071	0.0792771	0.0753722	0.081406	0.0620668	0.0551008	0.0785055	0.0653443	0.0770265	0.0673223	0.076063	0.0815793
K03784	deoD; purine-nucleoside phosphorylase [EC:2.4.2.1]	0.0309122	0.0341478	0.0307861	0.0180547	0.0215986	0.0173034	0.0221756	0.0175176	0.0300447	0.0426955	0.0127413	0.0228855	0.0145855	0.0232754	0.0131431	0.00868133
K03785	aroD; 3-dehydroquinate dehydratase I [EC:4.2.1.10]	0.0436449	0.0495427	0.0540799	0.0405338	0.0440514	0.041398	0.0571141	0.0317388	0.0332205	0.0561795	0.0167607	0.0313552	0.0266931	0.038723	0.022688	0.0260703
K03786	aroQ, qutE; 3-dehydroquinate dehydratase II [EC:4.2.1.10]	0.0221888	0.0204654	0.0226456	0.0258817	0.0230029	0.0242343	0.0243589	0.020875	0.015436	0.0196386	0.0226038	0.0247747	0.0198214	0.0190248	0.0186335	0.0236208
K03787	surE; 5'-nucleotidase [EC:3.1.3.5]	0.0415583	0.0402399	0.0431823	0.0468573	0.0478817	0.049352	0.0413962	0.0497053	0.0573375	0.0394987	0.0629287	0.0504676	0.0578219	0.0555817	0.0561776	0.0683784
K03789	rimI; [ribosomal protein S18]-alanine N-acetyltransferase [EC:2.3.1.266]	0.0331578	0.0332165	0.0301254	0.0136369	0.0172209	0.0143506	0.023873	0.015622	0.0323089	0.0398187	0.00913888	0.018914	0.0108135	0.0208128	0.0131447	0.0101429
K03790	rimJ; [ribosomal protein S5]-alanine N-acetyltransferase [EC:2.3.1.267]	0.0104684	0.00825165	0.00918492	0.0160321	0.0170011	0.0181816	0.00912035	0.0177779	0.0304477	0.00761601	0.0212708	0.022758	0.0302494	0.0341075	0.0336672	0.0259201
K03794	sirB; sirohydrochlorin ferrochelatase [EC:4.99.1.4]	4.72845e-05	5.88081e-05	3.7107e-05	0	0	0	0	0	9.00753e-05	0	0	6.35141e-05	0	0	0	0
K03797	E3.4.21.102, prc, ctpA; carboxyl-terminal processing protease [EC:3.4.21.102]	0.124386	0.120746	0.118474	0.109774	0.118418	0.118103	0.109816	0.117996	0.135628	0.115854	0.145939	0.132348	0.127428	0.129585	0.149492	0.155339
K03798	ftsH, hflB; cell division protease FtsH [EC:3.4.24.-]	0.115565	0.115386	0.113247	0.117914	0.122038	0.109129	0.117152	0.100906	0.0960055	0.120757	0.0770442	0.0920594	0.0889379	0.104001	0.0828986	0.0726321
K03799	htpX; heat shock protein HtpX [EC:3.4.24.-]	0.00185163	0.0016601	0.00109562	0.00136292	0.00215203	0.00160943	0.0013952	0.001606	0.0027531	0.00282718	0.00866571	0.008049	0.00608851	0.00445922	0.00826325	0.00909965
K03800	lplA, lplJ; lipoate---protein ligase [EC:6.3.1.20]	0.0307261	0.0317768	0.0317696	0.034143	0.0310922	0.0380701	0.0311134	0.0341421	0.0427395	0.026311	0.0463158	0.0383913	0.0400014	0.040773	0.0472997	0.0482048
K03801	lipB; lipoyl(octanoyl) transferase [EC:2.3.1.181]	0.0372071	0.0400731	0.0495143	0.045766	0.0508212	0.0528984	0.0557315	0.0486686	0.0396618	0.0442518	0.0461459	0.0470201	0.0505219	0.0472298	0.0493403	0.0594211
K03802	cphA; cyanophycin synthetase [EC:6.3.2.29 6.3.2.30]	0	0	0	2.1936e-05	0	0	0	0	0	0	0	0	0	0	0	0
K03803	rseC; sigma-E factor negative regulatory protein RseC	0.00268353	0.00242808	0.00267797	0.00267653	0.00319936	0.00211902	0.00120922	0.00323399	0.00317458	0.00179788	0.0053849	0.00296218	0.00185391	0.00197626	0.00232994	0.00369168
K03806	ampD; N-acetyl-anhydromuramoyl-L-alanine amidase [EC:3.5.1.28]	0	0	0	0.000103807	9.02741e-05	0	0	0	0	0	0	0	0	0	0	0
K03808	pqiA; paraquat-inducible protein A	0	0	0	0	0	0	0	0	0	0	0	0	0	0	0	6.20273e-05
K03809	wrbA; NAD(P)H dehydrogenase (quinone) [EC:1.6.5.2]	0	0	0	0	0	0.000167743	0	0	0	0	0	0	0	0	0	0
K03810	mviM; virulence factor	0	0	0	0	0.000213898	0.000106308	0.000294294	0.000281021	0.000104992	0.000116033	9.90809e-05	4.93549e-05	0	5.23535e-05	0	0
K03811	pnuC; nicotinamide mononucleotide transporter	0.000732854	0.000126737	0.000176838	0.00024199	8.27142e-05	0.000493312	0.000195091	0.000179335	0.000519356	0.000633797	0.00143622	0.0014505	9.90509e-05	0.000161961	0.000701469	0.00105248
K03814	mtgA; monofunctional glycosyltransferase [EC:2.4.1.129]	0.0260072	0.0221814	0.0251628	0.0268327	0.0290344	0.0321985	0.0281075	0.0317723	0.0297166	0.0249007	0.0367461	0.0334487	0.036931	0.0332257	0.0385261	0.043464
K03816	xpt; xanthine phosphoribosyltransferase [EC:2.4.2.22]	0.049301	0.0444001	0.0408283	0.0338833	0.0359517	0.0328715	0.0360392	0.0258161	0.0347655	0.0463345	0.0241397	0.0263661	0.0244452	0.0319841	0.0170307	0.0158056
K03820	lnt; apolipoprotein N-acyltransferase [EC:2.3.1.269]	0.0116618	0.0144376	0.0203403	0.0166842	0.0181881	0.0191078	0.0247751	0.0158262	0.00689153	0.0178336	0.00651949	0.0132528	0.013725	0.0145899	0.00931934	0.0136447
K03823	pat; phosphinothricin acetyltransferase [EC:2.3.1.183]	0.0297783	0.0289835	0.0249249	0.0106508	0.0120646	0.0111638	0.0211472	0.0139116	0.0172073	0.0293553	0.0059385	0.0100306	0.0091152	0.0140497	0.00744381	0.00515076
K03824	yhbS; putative acetyltransferase [EC:2.3.1.-]	0	8.34254e-05	0.00010528	0.000110445	0	9.70371e-05	7.6751e-05	0	0	0	0	0.000180203	0	0	0	0
K03825	yhhY; putative acetyltransferase [EC:2.3.1.-]	0	7.13889e-05	0	0	0	0.000415184	0	0.000263405	0	0	0	0	0	0	0	0
K03826	yiaC; putative acetyltransferase [EC:2.3.1.-]	8.18256e-05	0.000101767	6.42135e-05	0.000538911	0.00130993	0.00201232	0.000374502	0.00062582	0.000155875	0.000257793	0	0.000109137	0	0.000115768	0	9.722e-05
K03827	yjaB; putative acetyltransferase [EC:2.3.1.-]	0.0292391	0.0287342	0.0334724	0.0336476	0.0375731	0.0405641	0.0367881	0.0376547	0.0381621	0.0277434	0.0432022	0.042207	0.0409123	0.0413073	0.0406628	0.0466742
K03828	yjgM; putative acetyltransferase [EC:2.3.1.-]	0.0290546	0.0281734	0.0272727	0.0112358	0.00819072	0.00956644	0.0184334	0.0106534	0.018695	0.0328798	0.00777785	0.0101111	0.00539465	0.0158376	0.00590519	0.00409569
K03830	yafP; putative acetyltransferase [EC:2.3.1.-]	0.000149836	0.000649542	0.000470191	0.000856671	0.000219499	0.000109805	0.000171444	0.00092131	0.0008366	7.88623e-05	0.00139742	0.00119092	0.00216918	0.00122202	0.00181984	0.00200798
K03831	mogA; molybdopterin adenylyltransferase [EC:2.7.7.75]	0.00186443	0.00186993	0.00122924	0.00217562	0.00139775	0.0016641	0.00246937	0.00185247	5.63548e-05	0.000377967	0.000970748	0.000239703	0.000102588	0.00128808	0.000667315	0.000563928
K03832	tonB; periplasmic protein TonB	0.138506	0.118301	0.125992	0.135105	0.150834	0.150048	0.126364	0.131964	0.117307	0.131008	0.146753	0.126464	0.133194	0.124205	0.144363	0.165669
K03833	selB, EEFSEC; selenocysteine-specific elongation factor	0.000384417	0.000340436	0.000344518	0.00117282	0.000319165	0.000899357	0.000314023	0.000224594	0.000104633	0.000153891	0.000295803	4.92765e-05	0.000318616	0.00023456	0.00037684	0.000130524
K03839	fldA, nifF, isiB; flavodoxin I	0.0355286	0.0325219	0.0368573	0.0390718	0.0416936	0.044422	0.0325277	0.0483662	0.0478093	0.0314101	0.0502409	0.0438736	0.048692	0.0458689	0.0507444	0.0541815
K03841	FBP, fbp; fructose-1,6-bisphosphatase I [EC:3.1.3.11]	0.000803377	0.000915023	0.00107305	0.000576455	0.000775083	0.000306629	0.00112352	0.000545517	0.000268426	7.25063e-05	0.000236602	0.000189552	0.000306371	0.000544649	0.000274735	0.000332726
K03856	AROA2, aroA; 3-deoxy-7-phosphoheptulonate synthase [EC:2.5.1.54]	0.0345818	0.0344317	0.0315947	0.0289963	0.0322043	0.0305618	0.0286804	0.0211082	0.0255422	0.0320748	0.0156537	0.0147347	0.0135352	0.01934	0.0137668	0.0104356
K03862	vanA; vanillate monooxygenase [EC:1.14.13.82]	0	0	5.05815e-05	5.30632e-05	0	0	0	0	0	0	0	0	0	0	0	0
K03863	vanB; vanillate monooxygenase ferredoxin subunit	0	0	0	0	0	0	0	0	0	0	0	0	0	0	0	4.3243e-05
K03880	ND3; NADH-ubiquinone oxidoreductase chain 3 [EC:7.1.1.2]	0	0	0	0	0	0	0	0	0	0	0	0.000113952	0	0	0	0
K03885	ndh; NADH dehydrogenase [EC:1.6.99.3]	0.0101254	0.0136394	0.0148147	0.016664	0.0116224	0.0156894	0.0155312	0.0129264	0.0097985	0.0116455	0.0113793	0.0116145	0.00948953	0.00920378	0.008958	0.0104268
K03888	MQCRC, qcrC, bfcC, petD; menaquinol-cytochrome c reductase cytochrome b/c subunit	0	0	0	0	0	0	0	0	0	0	0	0	0	0	0	5.23207e-05
K03892	arsR; ArsR family transcriptional regulator, arsenate/arsenite/antimonite-responsive transcriptional repressor	0	0	0	0	0	0	0	0	0.000313977	0.000122675	0.000444448	0.0007827	0.000203104	0	0.000344798	0
K03921	FAB2, SSI2, desA1; acyl-[acyl-carrier-protein] desaturase [EC:1.14.19.2 1.14.19.11 1.14.19.26]	0	0	0	0	0	0	0	0	0	3.71401e-05	0	0	0	0	0	0
K03924	moxR; MoxR-like ATPase [EC:3.6.3.-]	0.0803103	0.0727019	0.0757403	0.08808	0.0935643	0.0996621	0.0801377	0.0876429	0.0674776	0.0706761	0.0921505	0.0805668	0.0849902	0.0743853	0.0932548	0.113135
K03925	mraZ; MraZ protein	0.117387	0.106141	0.113663	0.100142	0.098689	0.107899	0.117824	0.115668	0.124812	0.109774	0.119779	0.104157	0.117434	0.123744	0.118602	0.114974
K03927	CES2; carboxylesterase 2 [EC:3.1.1.1 3.1.1.84 3.1.1.56]	0	2.64257e-05	0	0	0	0	0	0	0	4.47322e-05	0	0	0	0	0	0
K03928	yvaK; carboxylesterase [EC:3.1.1.1]	0.000223593	0	0	0	0	6.46914e-05	0.000102335	0	0.000127781	0	6.02934e-05	5.98357e-05	8.17372e-05	0	7.05508e-05	0.000211912
K03929	pnbA; para-nitrobenzyl esterase [EC:3.1.1.-]	0.00150127	0.00379736	0.00390759	0.00439061	0.00572944	0.00474392	0.0063273	0.00530684	0.00234204	0.00135153	0.00267249	0.0022043	0.00437619	0.00234165	0.00307475	0.00261719
K03930	estA; putative tributyrin esterase [EC:3.1.1.-]	0.00389052	0.0036151	0.00519249	0.00404967	0.00735419	0.00394618	0.00414456	0.00526708	0.00566497	0.00395412	0.00247203	0.00528549	0.00459819	0.00515987	0.00347039	0.00196588
K03931	ygjK; putative isomerase	0.0356839	0.035321	0.0358756	0.0357875	0.039114	0.0428817	0.0380912	0.0465188	0.0480558	0.033808	0.0534177	0.0428276	0.0508686	0.0477423	0.0546323	0.0589176
K03932	lpqC; polyhydroxybutyrate depolymerase	0.00250112	0.00225774	0.00158288	0.000929904	0.00170258	0.00145895	0.00046158	0.00111072	0.00338129	0.00174104	0.00451442	0.000433495	0.000562443	0.000804707	0.000575014	0.00100653
K03933	cpbD; chitin-binding protein	0	3.15366e-05	0	0	0	0	2.90136e-05	0	0	2.66919e-05	0.000153258	3.40603e-05	0	0	0	0
K03969	pspA; phage shock protein A	0.0215244	0.0207533	0.0177381	0.00847535	0.00801836	0.00715037	0.0134917	0.00779424	0.0143263	0.0260248	0.00617753	0.00781793	0.00546968	0.0126179	0.00505508	0.00348603
K03973	pspC; phage shock protein C	0.00127854	0.0010689	0.000414691	0.00169367	0.000512702	0.00136555	0.000906951	0.00107775	0.00147459	0	0.000356237	0.000118301	0.00107444	0.000627443	0.00125537	0.000313924
K03975	dedA; membrane-associated protein	0.00114101	0.00143436	0.000822006	0.000173485	0.000231078	0.000303846	0.000302234	0.00032234	0	5.64874e-05	0	0.000139617	0	0	8.34368e-05	0
K03976	ybaK, ebsC; Cys-tRNA(Pro)/Cys-tRNA(Cys) deacylase [EC:3.1.1.-]	0.0720239	0.0622187	0.0627533	0.0615472	0.0562473	0.0582831	0.0543632	0.053544	0.0579625	0.0761251	0.0664167	0.062158	0.0596281	0.0549454	0.0588472	0.0656377
K03977	engA, der; GTPase	0.131948	0.137868	0.14448	0.154628	0.156015	0.156009	0.160341	0.146096	0.11949	0.130823	0.119178	0.14441	0.137927	0.130238	0.133317	0.145876
K03978	engB; GTP-binding protein	0.092288	0.0962882	0.0963317	0.0977906	0.100915	0.0946591	0.0965564	0.106696	0.10772	0.0959147	0.10399	0.112838	0.116552	0.0999959	0.106167	0.107674
K03979	obgE, cgtA; GTPase [EC:3.6.5.-]	0.133804	0.141056	0.148408	0.155914	0.147984	0.150735	0.154582	0.145852	0.117721	0.127575	0.121036	0.12929	0.129722	0.131544	0.134108	0.13199
K03980	murJ, mviN; putative peptidoglycan lipid II flippase	8.61001e-05	0	5.06759e-05	7.0426e-05	6.26529e-05	6.22776e-05	4.92581e-05	9.83561e-05	0.000101982	0	2.86477e-05	0	0	0	6.73026e-05	0
K04019	eutA; ethanolamine utilization protein EutA	0.000414664	0.000576394	0.000612539	0.000763078	0.000425689	0.000705724	0.000893462	0.000596977	0.000162631	0.000127289	0.000230281	0.000196585	0.000382592	3.47548e-05	0	0.000173886
K04021	eutE; aldehyde dehydrogenase	0	0	3.81225e-05	0	0	0.000105413	0	0	2.31351e-05	0	0	0	0	3.46084e-05	0	0
K04023	eutH; ethanolamine transporter	0.00162259	0.00105831	0.00170255	0.0034881	0.0016468	0.00202538	0.00149732	0.00296999	0.000549573	0.000285734	0.00197631	0.000620881	0.00137536	0.000498399	0.000431273	0.000603184
K04024	eutJ; ethanolamine utilization protein EutJ	0.000247378	0.000514143	0.000194132	0.000340954	0.000420204	0.000298043	0.000330029	0.000441655	0.000353365	4.35297e-05	0.000445864	0.000278151	0.000720721	0.000293764	0.00026174	0.000244786
K04026	eutL; ethanolamine utilization protein EutL	0.00154482	0.000928814	0.00117155	0.00245888	0.00131829	0.00138766	0.00115727	0.00179373	0.000964766	0.000224126	0.00136434	0.00136023	0.00204111	0.000684257	0.000928213	0.00076068
K04027	eutM; ethanolamine utilization protein EutM	0.0103116	0.00931152	0.0114116	0.0233362	0.0155049	0.0232312	0.010801	0.00981394	0.0129672	0.00439264	0.0153047	0.00825249	0.0241793	0.014127	0.0138057	0.0099657
K04028	eutN; ethanolamine utilization protein EutN	0.00857774	0.00583889	0.00833379	0.0125135	0.00605901	0.0078719	0.00637397	0.00997615	0.0133061	0.00453668	0.010482	0.00597641	0.00903761	0.00856927	0.0134306	0.00682418
K04029	eutP; ethanolamine utilization protein EutP	0.00132741	0.000245054	0.000941094	0.00108552	0.0015319	0.000776453	0.000754353	0.00192645	0.00359711	0.00111038	0.00276096	0.000884059	0.000694318	0.00178912	0.00105817	0.000710363
K04030	eutQ; ethanolamine utilization protein EutQ	0.000486928	0.00100838	0.001652	0.00212643	0.000824417	0.00105373	0.00166819	0.00185729	0.000386402	0	0.000544671	0.000217511	0.0014071	0.000114958	0.000897165	0.000671697
K04031	eutS; ethanolamine utilization protein EutS	0.00531441	0.00321805	0.00411554	0.0110685	0.0040071	0.00646406	0.00530171	0.00826218	0.0155873	0.00535596	0.00946	0.00625676	0.00401789	0.0050315	0.00136477	0.00193891
K04034	bchE; anaerobic magnesium-protoporphyrin IX monomethyl ester cyclase [EC:1.21.98.3]	0	4.93947e-05	0	0	2.89001e-05	0	0	3.03755e-05	0	0	0	0	0	0	0	0
K04039	chlB; light-independent protochlorophyllide reductase subunit B [EC:1.3.7.7]	0	0	0	0	0	0	0	0	0	2.28286e-05	0	0	0	0	0	0
K04041	fbp3; fructose-1,6-bisphosphatase III [EC:3.1.3.11]	0.0545052	0.0563722	0.0576501	0.070711	0.0696674	0.0723594	0.0634373	0.073649	0.0641196	0.0575259	0.0731263	0.0735621	0.0773568	0.0702944	0.0766434	0.0812922
K04042	glmU; bifunctional UDP-N-acetylglucosamine pyrophosphorylase / Glucosamine-1-phosphate N-acetyltransferase [EC:2.7.7.23 2.3.1.157]	0.03582	0.0372437	0.0330583	0.017073	0.0200383	0.0158388	0.025137	0.0178081	0.0305625	0.0413667	0.00936675	0.0186554	0.0132665	0.0242074	0.0139981	0.00811557
K04043	dnaK, HSPA9; molecular chaperone DnaK	0.139949	0.14802	0.15506	0.171974	0.171032	0.165989	0.165087	0.160298	0.151313	0.146521	0.147273	0.168218	0.164084	0.160215	0.160162	0.155804
K04044	hscA; molecular chaperone HscA	0.000855342	0.000647356	0.000729675	0.00076545	0.000622455	0.000860659	0.000936207	0.000711344	8.85654e-05	7.82904e-05	0.000100279	0.000124859	6.50208e-05	0.000212031	0.000176737	0.000242958
K04045	hscC; molecular chaperone HscC	0.00112391	0.00134747	0.000833841	0.00181633	0.00145717	0.00115204	0.00133271	0.00127957	0.000447488	0.00105403	0.000881618	0.000850839	0.00135223	0.000611523	0.0005178	0.000412755
K04047	dps; starvation-inducible DNA-binding protein	0.00496731	0.00475074	0.00623999	0.00628942	0.00510024	0.00484923	0.00614493	0.00643919	0.0079436	0.00401721	0.00272801	0.00628275	0.00662276	0.00610909	0.00493856	0.00347276
K04061	flhB2; flagellar biosynthesis protein	0.00195368	0.00213755	0.00117192	0.00122559	0.00304294	0.00222696	0.00370241	0.00520567	0.00525	0.00180556	0.00394752	0.00320963	0.00494824	0.00451203	0.00442075	0.00228802
K04063	osmC, ohr; lipoyl-dependent peroxidase	0.00493324	0.00623446	0.00630665	0.00707643	0.00914819	0.00437403	0.00755654	0.00742439	0.00962501	0.00527671	0.00429123	0.0109017	0.00610154	0.00884305	0.00680499	0.00283614
K04066	priA; primosomal protein N' (replication factor Y) (superfamily II helicase) [EC:3.6.4.-]	0.0719452	0.0694901	0.0690642	0.0589282	0.0592719	0.0646732	0.0616792	0.0664951	0.0687298	0.0695736	0.069965	0.0624921	0.0640741	0.0677377	0.0720561	0.0734812
K04067	priC; primosomal replication protein N''	1.09985e-05	2.73578e-05	0	5.43278e-05	1.60067e-05	2.38661e-05	1.25845e-05	8.41189e-06	5.23794e-06	5.78875e-06	0	2.21603e-05	9.58405e-06	3.91778e-05	8.70956e-06	1.96016e-05
K04068	nrdG; anaerobic ribonucleoside-triphosphate reductase activating protein [EC:1.97.1.4]	0.0821125	0.0831512	0.0755006	0.0661041	0.0718052	0.0683364	0.0692744	0.0696818	0.0969148	0.0924315	0.0817357	0.0929448	0.0848899	0.0952112	0.0864698	0.0960884
K04069	pflA, pflC, pflE; pyruvate formate lyase activating enzyme [EC:1.97.1.4]	0.192586	0.19991	0.197787	0.134716	0.133254	0.129707	0.167362	0.128324	0.150899	0.214789	0.101912	0.127477	0.101828	0.141027	0.113246	0.11398
K04070	pflX; putative pyruvate formate lyase activating enzyme [EC:1.97.1.4]	0.0010442	0.000889228	0.000889742	0.000825048	0.000919576	0.000733661	0.00180064	0.000896866	0.00062316	0.00014856	0.000489194	0.000426441	0.000567915	0.000716105	0.000663292	0.000337807
K04072	adhE; acetaldehyde dehydrogenase / alcohol dehydrogenase [EC:1.2.1.10 1.1.1.1]	0.00938477	0.0107398	0.00850693	0.0111184	0.0129359	0.0117022	0.00856566	0.00898312	0.00576779	0.0100008	0.007312	0.0180626	0.00791354	0.00702471	0.00533378	0.0034641
K04073	mhpF; acetaldehyde dehydrogenase [EC:1.2.1.10]	0.000316248	0.000147261	0.00024891	0	0.000115402	5.73553e-05	9.07297e-05	0.000356604	3.72515e-05	0	0.000106912	0.000159045	0	0	0.000125585	0.00014132
K04074	divIVA; cell division initiation protein	0.000316427	0.000162443	0.000136666	0.000153567	0.000126724	6.29826e-05	4.98158e-05	0.000133193	0.000768468	7.18627e-05	0.000382393	0.000605542	0.000498362	0.0007664	0.000519264	0.00026012
K04075	tilS, mesJ; tRNA(Ile)-lysidine synthase [EC:6.3.4.19]	0.0527789	0.0539523	0.0518488	0.0473827	0.0516305	0.0544739	0.0516163	0.0525533	0.0588568	0.0504575	0.0565458	0.0509602	0.0560096	0.0556386	0.0577913	0.0634969
K04076	lonB; ATP-dependent Lon protease [EC:3.4.21.53]	0	2.55778e-05	0	2.66432e-05	0	0	0	0	0	0	0	0	0	0	3.25716e-05	0
K04077	groEL, HSPD1; chaperonin GroEL	0.122044	0.123825	0.123965	0.135034	0.132979	0.127813	0.142003	0.137596	0.122967	0.131701	0.142522	0.139289	0.14501	0.134695	0.141246	0.125111
K04078	groES, HSPE1; chaperonin GroES	0.201257	0.222404	0.222089	0.26448	0.251022	0.237168	0.249323	0.261917	0.235929	0.204777	0.279744	0.244301	0.260657	0.221232	0.254376	0.230178
K04079	HSP90A, htpG; molecular chaperone HtpG	0.0508327	0.0499891	0.0487063	0.0473244	0.0446171	0.0446631	0.0443824	0.0415796	0.0404563	0.0528055	0.0403265	0.0422556	0.0390146	0.0399058	0.0390263	0.0331238
K04083	hslO; molecular chaperone Hsp33	0.0368183	0.0377912	0.0357093	0.0224251	0.0212442	0.0185039	0.0277658	0.0219319	0.0362751	0.0483358	0.0124523	0.0257827	0.0178206	0.028291	0.0161066	0.00995768
K04084	dsbD; thiol:disulfide interchange protein DsbD [EC:1.8.1.8]	0.0460298	0.045904	0.0486983	0.0521614	0.0527309	0.0562898	0.047428	0.0522199	0.0519816	0.0428398	0.0582729	0.0542209	0.0587351	0.0550734	0.0605224	0.0680469
K04085	tusA, sirA; tRNA 2-thiouridine synthesizing protein A [EC:2.8.1.-]	0.000243745	6.9236e-05	8.73737e-05	0.000550599	0	2.01332e-05	0.000262971	0.000266401	3.97679e-05	1.46499e-05	0.000225173	0.000112165	9.70197e-05	7.93197e-05	0.00029787	0.00033921
K04086	clpL; ATP-dependent Clp protease ATP-binding subunit ClpL	0	2.05281e-05	2.57951e-05	0	0	0.000119251	1.88051e-05	2.52477e-05	1.56541e-05	0	0	8.85888e-05	0	2.30561e-05	5.22823e-05	0
K04087	hflC; membrane protease subunit HflC [EC:3.4.-.-]	0.00031718	0.000443789	0.000311137	0.000979207	0.00063471	0.000344132	0.00145168	0.000849051	0.000113291	0.000166939	5.3456e-05	0.000213023	0.000207292	5.64914e-05	0	4.71066e-05
K04088	hflK; membrane protease subunit HflK [EC:3.4.-.-]	0.000327937	0.000667403	7.01868e-05	0.000883563	0.0010413	0.000345021	0.00153502	0.000456024	0	0.000219673	4.01956e-05	0.000120135	0.000155871	0	0	0.000177106
K04091	ssuD; alkanesulfonate monooxygenase [EC:1.14.14.5]	0	0	0	4.90869e-05	0	0	0	0	0	0	0	0	0	4.36048e-05	0	0
K04092	tyrA1; chorismate mutase [EC:5.4.99.5]	0.00114556	0.00173004	0.00122006	0	0	0	0	0	0	0	0	0	0	0	0	0
K04094	trmFO, gid; methylenetetrahydrofolate--tRNA-(uracil-5-)-methyltransferase [EC:2.1.1.74]	0.0294605	0.0299187	0.0271434	0.0187658	0.0209629	0.0181909	0.0221134	0.0160412	0.0255568	0.0386737	0.0161785	0.0165846	0.0116237	0.0224287	0.0158937	0.00962547
K04095	fic; cell filamentation protein	0.0360038	0.0337791	0.0391431	0.0482682	0.0438853	0.0362209	0.0372758	0.0327833	0.0376918	0.0254636	0.020608	0.0336996	0.026045	0.0332791	0.0304519	0.0168075
K04096	smf; DNA processing protein	0.0881526	0.0921831	0.0967321	0.0794123	0.0838669	0.0887595	0.0965591	0.085627	0.0850236	0.0916825	0.0795996	0.0785018	0.0857087	0.0946532	0.0859109	0.0965196
K04107	hcrC, hbaB; 4-hydroxybenzoyl-CoA reductase subunit gamma [EC:1.3.7.9]	0	0	0	0	0	0.000103667	0	0	0	0	0	0	0	0	0	0
K04114	bcrA, badF; benzoyl-CoA reductase subunit A [EC:1.3.7.8]	3.82033e-05	4.75138e-05	0	0	0.000166798	0.000165799	4.37125e-05	0	0.000218328	0	5.15089e-05	0	6.65806e-05	0.000163301	0	4.53908e-05
K04459	DUSP, MKP; dual specificity MAP kinase phosphatase [EC:3.1.3.16 3.1.3.48]	0	0	0	0	0	0	0	0	0	0	4.44448e-05	0	0	0	0	0
K04477	ycdX; putative hydrolase	0.0429519	0.0401255	0.0421186	0.0430528	0.0448848	0.0545196	0.0415567	0.0524763	0.053677	0.0434718	0.0585179	0.0549534	0.0632024	0.0592627	0.0643337	0.0681323
K04478	sgtB; monofunctional glycosyltransferase [EC:2.4.1.129]	0	0	0	0	0	0	0	0	0	0	0	5.7398e-05	0	0	0	0
K04485	radA, sms; DNA repair protein RadA/Sms	0.0525775	0.0498408	0.0477655	0.0426392	0.0494538	0.0394544	0.0463371	0.0386284	0.0430576	0.0562878	0.0368584	0.0383963	0.0325662	0.0348471	0.0377556	0.0295015
K04486	E3.1.3.15B; histidinol-phosphatase (PHP family) [EC:3.1.3.15]	0.122724	0.135468	0.12618	0.0618476	0.0673448	0.0621216	0.104361	0.0635616	0.0966145	0.15584	0.0426106	0.0702787	0.0463592	0.0899838	0.0483627	0.050742
K04487	iscS, NFS1; cysteine desulfurase [EC:2.8.1.7]	0.0443019	0.0436448	0.0380784	0.0329528	0.0329329	0.0272294	0.0379265	0.0450263	0.0603029	0.0521653	0.045464	0.0438313	0.0426428	0.0518821	0.0475453	0.0288877
K04488	iscU, nifU; nitrogen fixation protein NifU and related proteins	0.0789089	0.0716938	0.0647838	0.073664	0.0626806	0.0623743	0.0685063	0.0864776	0.087451	0.0680293	0.0836198	0.084139	0.0923368	0.0805041	0.0756209	0.0533311
K04516	AROA1, aroA; chorismate mutase [EC:5.4.99.5]	0.0634416	0.0701157	0.0774548	0.0833098	0.0781841	0.0820031	0.0743332	0.0812504	0.0685709	0.0634628	0.0755192	0.0834979	0.0788392	0.0698364	0.0810525	0.0869949
K04517	tyrA2; prephenate dehydrogenase [EC:1.3.1.12]	0.0483563	0.0557736	0.0594016	0.0385348	0.0417107	0.0414475	0.0579276	0.0404145	0.0416746	0.063505	0.0215188	0.0376056	0.0323752	0.0454044	0.0267757	0.0275061
K04518	pheA2; prephenate dehydratase [EC:4.2.1.51]	0.0556803	0.0576491	0.0593456	0.0728406	0.0594041	0.0698386	0.0604618	0.0614026	0.0640988	0.0501065	0.0783303	0.0698072	0.0715825	0.0657349	0.0708126	0.0818981
K04536	GNB1; guanine nucleotide-binding protein G(I)/G(S)/G(T) subunit beta-1	0	0	0	5.47453e-05	0	0	0	0	0	0	0	0	0	0	0	0
K04561	norB; nitric oxide reductase subunit B [EC:1.7.2.5]	0.00788594	0.00475125	0.00261268	0.00444602	0.0066762	0.00403943	0.000544198	0.00114995	0.00246964	0.00931855	0.00270984	0.00171049	0.00122997	0.00059023	0.000534572	0.000674464
K04562	flhG, fleN; flagellar biosynthesis protein FlhG	0	0	3.19933e-05	0	0.000689786	0.00075125	0.000459492	0.00202058	0.00410262	0.00256801	0.00625896	0.00254919	0.00333866	0.00326974	0.00418899	0.00267315
K04564	SOD2; superoxide dismutase, Fe-Mn family [EC:1.15.1.1]	0.0673957	0.0707061	0.0782627	0.0766357	0.0851822	0.0847373	0.0844528	0.0721417	0.05729	0.0656691	0.0669615	0.0775145	0.0753296	0.0683951	0.0725571	0.0845732
K04565	SOD1; superoxide dismutase, Cu-Zn family [EC:1.15.1.1]	0	0	0	0	0	9.70371e-05	0	0	0	0	0	0	0	0	0	0
K04567	KARS, lysS; lysyl-tRNA synthetase, class II [EC:6.1.1.6]	0.106431	0.10496	0.103512	0.117387	0.114008	0.111258	0.105451	0.103844	0.103291	0.0963886	0.10795	0.112484	0.11058	0.102801	0.105728	0.106034
K04651	hypA, hybF; hydrogenase nickel incorporation protein HypA/HybF	0.00129587	0.000493902	0.000465827	0.0018033	0.000584034	0.00172951	0.00114793	0.00180318	0.000549459	0.000211214	0.000789057	0.00013476	0.00121664	0.00027994	0.000767981	0.000586068
K04652	hypB; hydrogenase nickel incorporation protein HypB	0.0039558	0.00357197	0.00285863	0.00366045	0.00291455	0.00295135	0.00420366	0.00646538	0.00510253	0.00548364	0.00434229	0.00471115	0.00704315	0.00459967	0.00368996	0.00210068
K04653	hypC; hydrogenase expression/formation protein HypC	0.014566	0.0186539	0.0312366	0.0268327	0.0245568	0.0289995	0.0386134	0.0229426	0.00989027	0.0255041	0.00933342	0.0230525	0.0196047	0.0214362	0.0228408	0.0183345
K04654	hypD; hydrogenase expression/formation protein HypD	0	3.80614e-05	2.32753e-05	0	4.45384e-05	0	3.39362e-05	4.83511e-05	0	0	0	0	0	4.36048e-05	0	0
K04655	hypE; hydrogenase expression/formation protein HypE	0	0	0	0	5.21459e-05	0	4.09974e-05	0.000109616	0.000273023	0.000224304	0.000862898	0.000481287	0.000374671	0.000510528	0.000280733	0.000298001
K04656	hypF; hydrogenase maturation protein HypF	0.0133387	0.0184772	0.024008	0.0201242	0.0198242	0.0228066	0.0282761	0.0173066	0.0090324	0.0201369	0.00740652	0.0155174	0.0152816	0.017542	0.012614	0.0162551
K04720	cobD; threonine-phosphate decarboxylase [EC:4.1.1.81]	0.02663	0.023445	0.0250056	0.0289663	0.0300896	0.0336316	0.0284386	0.0341204	0.031175	0.0201264	0.0350812	0.0301361	0.0348751	0.0315929	0.0387942	0.0389059
K04744	lptD, imp, ostA; LPS-assembly protein	0	0	0	0	0	0	0	0	0	1.54514e-05	0	1.89455e-05	0	2.00721e-05	0	0
K04749	rsbV; anti-sigma B factor antagonist	0.000116539	0	9.14555e-05	0	0.000169606	0.000337179	0	0.000356528	0.000222004	0.000368024	0.000314256	0.00015654	0.000609313	0.000664202	0.000553717	0.000415395
K04751	glnB; nitrogen regulatory protein P-II 1	0.0652506	0.0601635	0.0613323	0.0677325	0.0586256	0.0715652	0.0628323	0.0752492	0.0806473	0.0546509	0.0854353	0.0944169	0.0863185	0.0846521	0.0915559	0.0861665
K04752	glnK; nitrogen regulatory protein P-II 2	0.000618075	0.00051247	0.000727561	0.000339225	0.000749597	0.000447064	0.000942941	0.000315145	9.81178e-05	0	0.00013889	0	0.00035906	0.000587107	0.000163149	0.000122393
K04754	mlaA, vacJ; phospholipid-binding lipoprotein MlaA	0	0	0	0	0	0	0	0	3.99607e-05	0	0	0	0	0	0	0
K04755	fdx; ferredoxin, 2Fe-2S	0	0	0	0	0	0	0	0	0	0	0	0	0	0.000146777	0	0
K04757	rsbW; serine/threonine-protein kinase RsbW [EC:2.7.11.1]	0	0	0	0	0	0	0	0	0.000488408	0.000359846	0.000230455	0.000918367	0.000297887	0.000608852	0.000406059	0.000101541
K04758	feoA; ferrous iron transport protein A	0.18246	0.182813	0.207665	0.168512	0.157727	0.176157	0.195421	0.170477	0.16893	0.199994	0.141592	0.176877	0.172531	0.162428	0.147073	0.114668
K04759	feoB; ferrous iron transport protein B	0.113668	0.112791	0.106127	0.103091	0.10634	0.102722	0.100495	0.0942186	0.100291	0.10753	0.0912547	0.0941954	0.096804	0.0944393	0.0971562	0.086197
K04761	oxyR; LysR family transcriptional regulator, hydrogen peroxide-inducible genes activator	0.00869051	0.00628941	0.00717273	0.00912824	0.0107942	0.00959155	0.00887222	0.00727699	0.000749263	0.00630899	0.00303033	0.0058367	0.004374	0.00293554	0.00528009	0.00894582
K04762	hslR; ribosome-associated heat shock protein Hsp15	0.0480046	0.0533058	0.0482649	0.062035	0.0648916	0.0600034	0.0560362	0.0554233	0.0399125	0.0416304	0.0569825	0.0583183	0.0533927	0.0444525	0.056637	0.0692182
K04763	xerD; integrase/recombinase XerD	0.0617791	0.0623285	0.0639034	0.0766058	0.0709185	0.0791336	0.064398	0.0843441	0.0739275	0.0552656	0.0952474	0.081249	0.0809142	0.0805773	0.092508	0.0923376
K04764	ihfA, himA; integration host factor subunit alpha	0.0167292	0.0205193	0.0172207	0.00703067	0.015623	0.0143446	0.0175764	0.0228922	0.0442888	0.0432982	0.0699357	0.0323011	0.0306162	0.0380915	0.0425914	0.025393
K04766	acuA; acetoin utilization protein AcuA [EC:2.3.1.-]	0	0	4.31147e-05	0	0	0	0	0	0	0	0	0	0	0	0	0
K04767	acuB; acetoin utilization protein AcuB	0.0308008	0.029403	0.0259508	0.00975273	0.00996964	0.0090903	0.018682	0.0115816	0.0234011	0.0371872	0.00701395	0.0113463	0.00529613	0.0175398	0.00872846	0.00373299
K04768	acuC; acetoin utilization protein AcuC	0	0	0	0	0	0	0	0	0	0	0	0	5.3194e-05	0	0	0
K04769	spoVT; AbrB family transcriptional regulator, stage V sporulation protein T	0.016054	0.0128513	0.012011	0.0220691	0.0170282	0.0128024	0.0211943	0.0181046	0.0101778	0.00959981	0.0176721	0.0133001	0.0181926	0.0149215	0.0128989	0.0142902
K04771	degP, htrA; serine protease Do [EC:3.4.21.107]	0.0298756	0.0292382	0.0250094	0.0164138	0.0201589	0.0178916	0.0206238	0.0151557	0.0228309	0.0328701	0.0107913	0.0172605	0.010462	0.0193611	0.0127494	0.0073984
K04772	degQ, hhoA; serine protease DegQ [EC:3.4.21.-]	0.000151619	0.000123568	0.000179648	0.000122824	0.000365807	0.000179313	0.000345313	0.000383009	0	7.85231e-05	7.35769e-05	0.000199969	0	0.00010783	0.00027499	0.000150347
K04773	sppA; protease IV [EC:3.4.21.-]	0.044681	0.0415081	0.0419342	0.0446018	0.0464762	0.0514017	0.0409913	0.0523576	0.0531718	0.0391473	0.0633138	0.0517314	0.0566689	0.0577511	0.0656432	0.0722534
K04780	dhbF; nonribosomal peptide synthetase DhbF	0	0	3.69555e-06	0	0	0	5.38824e-06	0	0	0	0	0	0	0	0	0
K04781	mbtI, irp9, ybtS; salicylate synthetase [EC:5.4.4.2 4.2.99.21]	2.49188e-05	0	0	0	0	0	0	0	0	0	0	0	0	0	0	0
K04784	irp2, HMWP2; yersiniabactin nonribosomal peptide synthetase	7.79528e-05	2.07758e-05	2.18741e-05	1.83365e-05	2.43113e-05	5.64098e-05	2.55034e-05	1.70349e-05	1.78867e-05	2.34427e-05	3.00194e-05	5.98321e-05	2.91129e-05	1.42314e-05	0	6.61265e-06
K04788	mbtB; mycobactin phenyloxazoline synthetase	0	1.23593e-05	0	0	0	0	0	0	0	0	0	0	0	0	0	0
K04789	mbtE; mycobactin peptide synthetase MbtE	0	0	0	0	0	0	1.59531e-05	0	0	0	0	7.12526e-06	9.24475e-06	0	0	0
K04794	PTH2; peptidyl-tRNA hydrolase, PTH2 family [EC:3.1.1.29]	0.00695954	0.00826387	0.00850027	0.00572681	0.0088635	0.00606043	0.00868525	0.00652907	0.00105376	0.00166598	0.000448197	0.00106442	0.000826329	0.00135272	0.00162876	0.000752429
K04800	rfcL; replication factor C large subunit	9.01113e-05	5.37422e-05	0	0.000183945	0	3.12554e-05	0.000173049	0	4.29148e-05	0	2.91305e-05	0	7.53084e-05	0	0	2.78618e-05
K04835	mal; methylaspartate ammonia-lyase [EC:4.3.1.2]	0.00394707	0.00350172	0.00530709	0.00622836	0.00787377	0.00694825	0.00442229	0.00350542	0.00581014	0.00238282	0.00777785	0.00255819	0.00769659	0.00617446	0.00410916	0.00383694
K04844	ycjT; hypothetical glycosyl hydrolase [EC:3.2.1.-]	0.000550032	0.000129296	0.000536562	0.00159115	0.000540946	0.00036564	0.000170118	2.27424e-05	4.24476e-05	0.000735574	9.99723e-05	3.99419e-05	5.17564e-05	0	2.35472e-05	0.000282594
K04940	odh; opine dehydrogenase [EC:1.5.1.28]	0.000329226	0.00115752	0.000882365	0.00130545	0.000198945	0.000197753	0.00066087	0.00079634	0.000244204	0.000580415	0.00022736	0.000451476	0.000246239	0	0.000315824	0.000167871
K05020	opuD, betL; glycine betaine transporter	0	0	0	0	0	6.76493e-05	0	0	0	0	0	0	3.79384e-05	0	0	5.10088e-05
K05236	COPA, RET1; coatomer subunit alpha	0	0	0	0	0	0	0	1.4442e-05	0	0	0	0	0	0	0	0
K05245	caiT; L-carnitine/gamma-butyrobetaine antiporter	0	0	0	0	0	0	0	0	0	2.40968e-05	0	0	0	0	0	0
K05297	rubB, alkT; rubredoxin---NAD+ reductase [EC:1.18.1.1]	0.0117593	0.0135213	0.0125364	0.0204579	0.0242178	0.0160484	0.012215	0.00848468	0.0152158	0.00747372	0.0155557	0.00566253	0.0162405	0.0145422	0.0105419	0.0110719
K05303	K05303; O-methyltransferase [EC:2.1.1.-]	0	0	0	0	0	0	0	0	0	0	0	5.51511e-05	0	0	0	0
K05306	phnX; phosphonoacetaldehyde hydrolase [EC:3.11.1.1]	0	5.51891e-05	0	0	0	0	0	0	0	0	0	0	0	0	0	0
K05311	cggR; central glycolytic genes regulator	0	0	0	0	0	0	0	0	0.000323211	0.0003572	0.000183008	0.00132184	0.000236557	0.0002901	0.000322459	0.000201589
K05337	fer; ferredoxin	0.00572436	0.00670249	0.00531389	0.00599989	0.00927263	0.00473309	0.00696319	0.00767671	0.00669472	0.0032774	0.00432893	0.0104315	0.00762375	0.00568282	0.006532	0.00311846
K05339	lrgB; holin-like protein LrgB	0.0002814	0.00023332	7.36105e-05	0.000165188	0	0	0	0	4.46715e-05	0	0.000126469	6.73802e-05	0	0	0	0
K05340	glcU; glucose uptake protein	0.0154373	0.0194247	0.0186834	0.020124	0.0224196	0.0168256	0.0182577	0.0195548	0.021484	0.0152194	0.0186736	0.029822	0.0215313	0.0222191	0.0203276	0.0179772
K05341	E2.4.1.4; amylosucrase [EC:2.4.1.4]	0.00395851	0.00366123	0.00359181	0.00429802	0.0035001	0.00409334	0.00385743	0.00647159	0.0067683	0.00465209	0.00691379	0.00590765	0.00882857	0.00666358	0.00737395	0.00478961
K05342	E2.4.1.64; alpha,alpha-trehalose phosphorylase [EC:2.4.1.64]	0	0	0	0	0	0	0	0	0	0	0	0	0	4.26987e-05	0	0
K05343	treS; maltose alpha-D-glucosyltransferase / alpha-amylase [EC:5.4.99.16 3.2.1.1]	0.000585753	0.00142834	0.00155597	0.00345012	0.00458962	0.00367924	0.00332216	0.00361422	0.00574762	0.00210388	0.00631388	0.00625754	0.00829734	0.00567995	0.0056725	0.00419713
K05346	deoR; deoxyribonucleoside regulator	0	4.55529e-05	2.87432e-05	5.99262e-05	5.33047e-05	5.29853e-05	8.3817e-05	0	0.00066284	7.68666e-05	0.000691364	0.000639267	0.00127464	0.00187841	0.00110216	0.00113063
K05349	bglX; beta-glucosidase [EC:3.2.1.21]	0.101757	0.103833	0.0985927	0.104534	0.109116	0.117201	0.09506	0.119557	0.121452	0.08561	0.147015	0.0999994	0.108888	0.103616	0.113038	0.109805
K05350	bglB; beta-glucosidase [EC:3.2.1.21]	0.00155653	0.00159558	0.00100644	0.000249955	0.000110548	0.000109805	0.000376413	0.000387106	0.00031204	0.000243505	0.000209883	0.00027294	0.000309247	0.000252908	0.000803194	0.00030335
K05352	tarJ; ribitol-5-phosphate 2-dehydrogenase (NADP+) [EC:1.1.1.405]	0.00016917	8.41593e-05	0.000132758	0	4.92404e-05	9.78908e-05	0	5.17541e-05	0	0	0	0	0	0	0	0.000160798
K05358	quiA; quinate dehydrogenase (quinone) [EC:1.1.5.8]	0	1.77369e-05	0	0	0	0	3.26358e-05	0	0	0	0	0	0	0	0	0
K05362	murE; UDP-N-acetylmuramoyl-L-alanyl-D-glutamate-L-lysine ligase [EC:6.3.2.7]	0	0	0	0	0	0	0	0	0	0	3.23403e-05	0	4.07031e-05	0	0	0
K05363	murM; serine/alanine adding enzyme [EC:2.3.2.10]	0.0249431	0.024948	0.0205775	0.00636818	0.00725065	0.00815553	0.0151514	0.00992708	0.0167335	0.0290164	0.00592177	0.00972993	0.00416999	0.0129831	0.00659269	0.00338806
K05364	pbpA; penicillin-binding protein A	0.000395435	0.000144649	0.000200797	0.000191498	0.000338528	0.0002692	0.000186307	0.000711618	0.000398801	2.44855e-05	0.000470434	0.000219161	0.000204487	0.000265145	0.00047892	0.000360145
K05366	mrcA; penicillin-binding protein 1A [EC:2.4.1.129 3.4.16.4]	0.0716021	0.0663924	0.0667467	0.0663959	0.0663542	0.0636014	0.0607541	0.0615135	0.0511867	0.0667767	0.0564645	0.0544655	0.0557833	0.0541426	0.0597631	0.068254
K05367	pbpC; penicillin-binding protein 1C [EC:2.4.1.129]	0	0	0	0	0	0	0	0	0	0	0	1.9894e-05	5.16235e-05	0	4.69131e-05	0
K05396	dcyD; D-cysteine desulfhydrase [EC:4.4.1.15]	0	0	8.10815e-05	0.000113413	0	0	0	0.000210724	0	0	0	0	6.00219e-05	0	0	0
K05499	cytR; LacI family transcriptional regulator, repressor for deo operon, udp, cdd, tsx, nupC, and nupG	0.000161137	4.00815e-05	0.000151745	5.30632e-05	9.38043e-05	0.000186485	7.37496e-05	4.92965e-05	0.000184176	0.000105477	0.000564872	8.65779e-05	0.000224663	0.000183676	0.000361751	3.82906e-05
K05501	slmA, ttk; TetR/AcrR family transcriptional regulator	0	0	0	0	0	8.30367e-05	0	0	0	0	0.000154783	0	0	0	0	0
K05515	mrdA; penicillin-binding protein 2 [EC:3.4.16.4]	0.0586523	0.0584795	0.0602079	0.0706288	0.0702727	0.0706863	0.0629201	0.0677917	0.0551723	0.0520911	0.0709249	0.0663311	0.0678199	0.0609249	0.0716439	0.0831999
K05516	cbpA; curved DNA-binding protein	0.0512	0.0467371	0.045298	0.0318148	0.0361751	0.0382037	0.0404058	0.0395567	0.046372	0.0517424	0.0399115	0.0374067	0.0360383	0.0418936	0.0370189	0.0422069
K05520	pfpI; protease I [EC:3.5.1.124]	0	0	0	0	0	0	0	0	0	0	0	0	0	0	0	7.96978e-05
K05524	fdxA; ferredoxin	0	0.000132863	8.38342e-05	0	0	0	0	0	0	0	0	0	0	0	0	0
K05539	dusA; tRNA-dihydrouridine synthase A [EC:1.-.-.-]	3.36368e-05	0	0	5.53837e-05	0	0	0	0	0	0	0	0	0	0	0	0
K05540	dusB; tRNA-dihydrouridine synthase B [EC:1.-.-.-]	0.000460577	0.000711362	0.000588251	0.000647149	0.000208584	0.000673199	0.000449107	0.000328847	0.00143129	0.00154721	0.000820372	0.00192397	0.00118361	0.00147928	0.00124705	0.000381986
K05546	GANAB; mannosyl-oligosaccharide alpha-1,3-glucosidase [EC:3.2.1.207]	0	0	0	0	0	0	0	0	1.19578e-05	0	0	0	0	0	0	0
K05565	mnhA, mrpA; multicomponent Na+:H+ antiporter subunit A	4.31397e-05	3.61933e-05	5.72086e-05	7.21151e-05	8.42773e-05	4.16739e-05	0.000149377	6.6996e-05	0.000192841	4.54108e-05	7.79807e-05	5.84372e-05	2.51028e-05	4.14645e-05	9.07958e-05	5.13409e-05
K05566	mnhB, mrpB; multicomponent Na+:H+ antiporter subunit B	0	0	0	0	0	9.48317e-05	0	0	0.00037393	8.61333e-05	8.83846e-05	0	0	0.000186807	0	0
K05567	mnhC, mrpC; multicomponent Na+:H+ antiporter subunit C	0.00019229	0.000244352	0	0	0.000139925	0	0	0	9.47344e-05	0.000206814	0.000129631	0	0	0	0.000152272	0.000105446
K05568	mnhD, mrpD; multicomponent Na+:H+ antiporter subunit D	4.41236e-05	2.88136e-05	7.35031e-05	0	0	3.37179e-05	2.6669e-05	7.19658e-05	0.000151797	2.43871e-05	6.28513e-05	9.39239e-05	0.000310604	3.32101e-05	0.000110521	0.000138589
K05569	mnhE, mrpE; multicomponent Na+:H+ antiporter subunit E	0.0002583	0.000214167	6.75679e-05	0.000921478	0.000187959	0.00024911	0.000246291	6.58513e-05	0	9.06328e-05	0.000116087	0.000578263	0.000600219	6.13396e-05	0.000114204	0
K05570	mnhF, mrpF; multicomponent Na+:H+ antiporter subunit F	0	0	0	0	0	0	0	0	0.000226581	0	0	0	0	0	0	0
K05571	mnhG, mrpG; multicomponent Na+:H+ antiporter subunit G	0	0	0	0	0	0	0	0	0	0	0	0	0.000144657	0	0.000112102	0
K05592	deaD, cshA; ATP-dependent RNA helicase DeaD [EC:3.6.4.13]	0.0894804	0.0782031	0.0823322	0.100356	0.0935147	0.0961001	0.0878639	0.102245	0.0756311	0.0662379	0.0968276	0.0857357	0.0915581	0.0877503	0.100701	0.106512
K05593	aadK; aminoglycoside 6-adenylyltransferase [EC:2.7.7.-]	0.0100145	0.0115443	0.00932697	0.00866245	0.00823786	0.0098124	0.0111843	0.0265271	0.0267707	0.021597	0.0228934	0.0179164	0.0204683	0.0212719	0.0168878	0.00714774
K05595	marC; multiple antibiotic resistance protein	0.0433011	0.0410227	0.0413228	0.0501652	0.0540863	0.0551301	0.0458651	0.0472609	0.0451435	0.0393647	0.0657914	0.0605684	0.0628406	0.0506616	0.066989	0.0802675
K05601	hcp; hydroxylamine reductase [EC:1.7.99.1]	0.00248358	0.00226996	0.0021687	0.00509096	0.00828443	0.00575324	0.00296766	0.0022094	0.000783254	0.000895626	0.000299806	0.000663937	0.000532299	0.00118908	0.000966847	0.000471059
K05606	MCEE, epi; methylmalonyl-CoA/ethylmalonyl-CoA epimerase [EC:5.1.99.1]	0.0658778	0.0649279	0.0745732	0.0921516	0.0907074	0.0845507	0.0856825	0.068797	0.0187666	0.0548523	0.029753	0.045909	0.0438549	0.0355071	0.0361194	0.0531386
K05658	ABCB1, CD243; ATP-binding cassette, subfamily B (MDR/TAP), member 1 [EC:7.6.2.2]	0	0	1.20561e-05	1.49462e-05	0	1.3331e-05	1.07414e-05	0	1.70507e-05	0	0	0	0	0	0	0
K05663	ABC.ATM; mitochondrial ABC transporter ATM	0	0	0	0	0	0	0	0	0	0	0	0	0	2.31862e-05	0	0
K05685	macB; macrolide transport system ATP-binding/permease protein [EC:3.6.3.-]	1.73756e-05	0	0	8.83563e-05	2.60325e-05	0	2.04669e-05	2.73615e-05	0	0	0	2.4177e-05	0	0	2.83297e-05	0
K05710	hcaC; 3-phenylpropionate/trans-cinnamate dioxygenase ferredoxin component	0	0	0	0	0	0	0	0	0	0	0	0	0.000184471	0	0	0
K05739	seaA; uncharacterized protein	0	0	0	0	0	0	0	0	0.000141796	0.000235061	5.01797e-05	0.00054991	0.000324312	0.000424232	0.000412608	0.000221097
K05747	WAS; Wiskott-Aldrich syndrome protein	0	3.11938e-05	1.96828e-05	4.1297e-05	4.17686e-05	0	0	0	0	3.02109e-05	0	0	0	0	0	0
K05770	TSPO, BZRP; translocator protein	0.00104886	0.00111812	0.000999478	0.00172696	0.00261678	0.00238434	0.000857219	0.00114598	0.000784942	0.000788623	0.00171719	0.00161012	0.00195851	0.00106747	0.000355961	0.000801118
K05772	tupA, vupA; tungstate transport system substrate-binding protein	0	0	0	6.88283e-05	0	0	0	0	0	0	0	0	0	0	0	4.96668e-05
K05776	modF; molybdate transport system ATP-binding protein	0.0312848	0.0327972	0.03175	0.0337312	0.0335879	0.0386826	0.0327092	0.0381573	0.0379957	0.0293886	0.0479147	0.0443944	0.0438822	0.0400686	0.045979	0.0526822
K05782	benE; benzoate membrane transport protein	0	0	0	0	0	4.14153e-05	0	0	2.72685e-05	0	0	0	0	0	0	0
K05783	benD-xylL; dihydroxycyclohexadiene carboxylate dehydrogenase [EC:1.3.1.25 1.3.1.-]	0	5.54022e-05	0	7.3346e-05	0	0	0	0	0	0	0	0	0	0	0	0
K05787	hupA; DNA-binding protein HU-alpha	0	0	0	0	0	0	0	0	0	0	0.000172841	0	0	0	0	0
K05788	ihfB, himD; integration host factor subunit beta	0.00105842	0.00121007	0.000792789	0.00255416	0.00565184	0.00599337	0.00522139	0.00641587	0.0130987	0.00877603	0.0301702	0.00906776	0.0126184	0.0143444	0.0188686	0.00943227
K05792	terA; tellurite resistance protein TerA	0	0	0	0	0	3.9739e-05	0	0	0	0	0	0	0	0	0	0
K05794	terC; tellurite resistance protein TerC	0.000780994	0.000794723	0.000585034	0	0	0	8.02503e-05	0	0	0	0	0	0	4.77878e-05	0	0
K05795	terD; tellurium resistance protein TerD	0.0219808	0.0223951	0.0260001	0.0345539	0.0251264	0.0241171	0.0317072	0.0326388	0.0144599	0.00969979	0.0246379	0.0151865	0.0250437	0.0179247	0.0220192	0.0205399
K05796	hydN; electron transport protein HydN	0	0	0	0	7.7736e-05	0	0	0.000102605	0	0	0	0	0	9.55756e-05	0	0
K05799	pdhR; GntR family transcriptional regulator, transcriptional repressor for pyruvate dehydrogenase complex	0.0324197	0.0316386	0.0261342	0.00757025	0.00872297	0.0094141	0.0198823	0.0129187	0.0275296	0.0433174	0.00900562	0.0138939	0.00716706	0.0195334	0.0088463	0.00627748
K05800	ybaO; Lrp/AsnC family transcriptional regulator	0.00781566	0.0101833	0.00917092	0.0104175	0.0112662	0.0123832	0.00936858	0.0126383	0.00985482	0.010186	0.0157564	0.0113981	0.012713	0.0107119	0.0127319	0.015919
K05801	djlA; DnaJ like chaperone protein	0.0312841	0.0333342	0.0349279	0.0366749	0.0336465	0.0412124	0.033663	0.0444597	0.0398992	0.0320436	0.0484021	0.0390417	0.0461695	0.0471673	0.0494767	0.0549903
K05802	mscK, kefA, aefA; potassium-dependent mechanosensitive channel	0.000797183	0.00124383	0.0016948	0.00164669	0.00137112	0.00186614	0.0021228	0.00146329	0.000745498	0.00120533	0.000605812	0.000739828	0.00154089	0.0015489	0.000734579	0.00127436
K05807	bamD; outer membrane protein assembly factor BamD	0.018662	0.0171298	0.0197949	0.0247252	0.0223552	0.0215425	0.0206734	0.0218563	0.00523273	0.0169824	0.0141499	0.0146149	0.012506	0.00955309	0.0133495	0.0148236
K05808	yhbH; putative sigma-54 modulation protein	0.0735347	0.072466	0.0823558	0.0674429	0.0699318	0.0615529	0.0807953	0.0753217	0.0791674	0.0820379	0.0637346	0.0805353	0.0786	0.0792465	0.0752274	0.0639384
K05810	yfiH; polyphenol oxidase [EC:1.10.3.-]	0.0790279	0.0764411	0.0774606	0.0583451	0.0589415	0.0666857	0.0646852	0.0707293	0.0882094	0.0812618	0.0764938	0.0683351	0.0659035	0.0786575	0.0686863	0.0724705
K05811	yfiM; putative lipoprotein	0	0	0	0	0	0	0	0.000153462	0	0	0	0	0	0	0	0
K05813	ugpB; sn-glycerol 3-phosphate transport system substrate-binding protein	0.000326768	0	0	4.1387e-05	0	0	5.75215e-05	0.000346042	0.000263357	5.29185e-05	0.000779479	0.00162065	0.00223415	0.00318752	0.000199049	0.000955679
K05814	ugpA; sn-glycerol 3-phosphate transport system permease protein	0	0	0	0	0	5.58207e-05	0	0	0	0	0	0	6.98172e-05	5.498e-05	0	0
K05815	ugpE; sn-glycerol 3-phosphate transport system permease protein	0.00127232	0.000688336	0.000597655	0.000841179	0.000557634	0.000246353	0.000730693	0.000759689	0.000751186	0.000127393	0.00117324	0.00140229	0.00203178	0.00241626	0.000634037	0.00100039
K05816	ugpC; sn-glycerol 3-phosphate transport system ATP-binding protein [EC:7.6.2.10]	3.24084e-05	0.00012092	0.00017803	0	4.71657e-05	0	3.7082e-05	4.95734e-05	0.000185211	0.000136458	0.000174783	0.000435322	0.000225925	0.000277062	0.000307966	7.70114e-05
K05820	hcaT; MFS transporter, PPP family, 3-phenylpropionic acid transporter	0.0205528	0.0229659	0.0187686	0.00634811	0.00734078	0.00654196	0.0135992	0.00820328	0.0149376	0.0262425	0.00457291	0.00786554	0.00383959	0.0100782	0.00463703	0.00296204
K05822	dapH, dapD; tetrahydrodipicolinate N-acetyltransferase [EC:2.3.1.89]	0.0260523	0.0282561	0.0241522	0.0171576	0.0160629	0.0161925	0.0165534	0.0114075	0.0174585	0.0290176	0.00923969	0.0129186	0.00867349	0.013189	0.00884599	0.00697601
K05823	dapL; N-acetyldiaminopimelate deacetylase [EC:3.5.1.47]	0.00418152	0.00500854	0.00530889	0.00499795	0.0054672	0.00465567	0.00598233	0.00537814	0.00661265	0.00398526	0.00275584	0.00650106	0.00466029	0.00646976	0.00495199	0.00207105
K05825	LYSN; 2-aminoadipate transaminase [EC:2.6.1.-]	0.00128387	0.000653347	0.00109784	0.00106024	0.000552516	0.000675228	0.000499719	0.00062439	0.000610663	0.000949974	0.00063061	0.00219051	0.000709216	0.000747141	0.000785617	0.000380613
K05829	lysY, argC; LysW-gamma-L-alpha-aminoadipyl-6-phosphate/LysW-L-glutamyl-5-phosphate reductase [EC:1.2.1.-]	0	0	0	5.38148e-05	9.5133e-05	4.72815e-05	0	0	0	0	0	0	0	0	0	0
K05832	ABC.X4.P; putative ABC transport system permease protein	0.0506293	0.0544639	0.0465316	0.0440501	0.0373697	0.0354924	0.0398676	0.0283953	0.0340673	0.0553156	0.0232242	0.0240144	0.0213416	0.0278159	0.017684	0.0138794
K05833	ABC.X4.A; putative ABC transport system ATP-binding protein	0.0892052	0.0819359	0.0755128	0.0755544	0.0643119	0.0629961	0.0696909	0.0633443	0.0560958	0.0793577	0.0525767	0.0483976	0.0484191	0.0532481	0.034482	0.0317961
K05837	rodA, mrdB; rod shape determining protein RodA	0.0550303	0.0554634	0.0600597	0.0654069	0.0679425	0.0661562	0.0651327	0.0695745	0.057393	0.0473315	0.0642484	0.0650181	0.0656156	0.0635525	0.0732771	0.0767168
K05844	rimK; ribosomal protein S6--L-glutamate ligase [EC:6.3.2.-]	0.000114232	9.4714e-05	5.9763e-05	0.000501561	5.54158e-05	5.50838e-05	0	0.000291223	3.62679e-05	0	0.000154017	0	0	5.42542e-05	0.000482446	0.000226205
K05845	opuC; osmoprotectant transport system substrate-binding protein	0	0	0	0	0	0	0	0	0.000176946	0	9.93974e-05	0	0	5.46146e-05	6.07065e-05	0
K05846	opuBD; osmoprotectant transport system permease protein	0.00252341	0.00320667	0.00194286	0.00522789	0.00258598	0.00319481	0.00326457	0.00427836	0.00562721	0.00294527	0.00333673	0.00338922	0.00337555	0.00337105	0.00289366	0.00248871
K05847	opuA; osmoprotectant transport system ATP-binding protein [EC:7.6.2.9]	0.000551868	0.000702472	0.000510045	0.000438533	0.000296114	0.000251241	0.000726769	0.000823452	0.00236303	0.000318501	0.000975713	0.00107434	0.00138895	0.00291365	0.00352474	0.00217117
K05851	cyaA; adenylate cyclase, class 1 [EC:4.6.1.1]	0	0	0	0	0	0	0	2.04025e-05	0	0	0	0	2.32455e-05	1.90046e-05	0	1.58474e-05
K05853	ATP2A; P-type Ca2+ transporter type 2A [EC:7.2.2.10]	0	0	0	0	3.36156e-05	0	1.32542e-05	0	0	0	0	0	0	0	0	0
K05864	PPID, CYPD; peptidyl-prolyl isomerase D [EC:5.2.1.8]	0	0	0	0	4.47759e-05	0	0	0	0	0	0	0	5.44914e-05	0	0	0
K05877	tap; methyl-accepting chemotaxis protein IV, peptide sensor receptor	0	0	0	0	0	0	0	0	0	0	0	0	0	0	3.33443e-05	0
K05878	dhaK; phosphoenolpyruvate---glycerone phosphotransferase subunit DhaK [EC:2.7.1.121]	0.00500377	0.00604807	0.00630035	0.00640851	0.00677754	0.00467355	0.00616333	0.00648517	0.00665073	0.0051937	0.0034674	0.00723083	0.00708187	0.0070783	0.00533755	0.00251927
K05879	dhaL; phosphoenolpyruvate---glycerone phosphotransferase subunit DhaL [EC:2.7.1.121]	0.00504762	0.00528505	0.00584768	0.00464304	0.00821233	0.00501728	0.0065941	0.00620702	0.00737796	0.0040353	0.00315975	0.00531963	0.00352838	0.00693521	0.00513272	0.00278444
K05881	dhaM; phosphoenolpyruvate---glycerone phosphotransferase subunit DhaM [EC:2.7.1.121]	0.0040267	0.00373312	0.00573636	0.00725519	0.0068256	0.00298527	0.00675136	0.00430101	0.007953	0.00424574	0.00252637	0.00767973	0.00653119	0.00640886	0.00668158	0.00256329
K05895	cobK-cbiJ; precorrin-6A/cobalt-precorrin-6A reductase [EC:1.3.1.54 1.3.1.106]	9.30436e-05	5.78595e-05	0.000146034	0.000459596	0	6.72999e-05	0	0.000569295	0.000132934	4.8971e-05	0.000188174	0.000124979	0	6.62863e-05	0	0.000165823
K05896	scpA; segregation and condensation protein A	0.0249367	0.0264473	0.0224927	0.01231	0.0139242	0.0111362	0.0179279	0.0121707	0.0198957	0.0273867	0.0101745	0.0118592	0.00837719	0.016	0.0100761	0.0067448
K05910	npr; NADH peroxidase [EC:1.11.1.1]	0	0	0	4.1387e-05	0	3.63625e-05	0	0	0	0	0	0	0	0.000107445	0	0
K05916	hmp, YHB1; nitric oxide dioxygenase [EC:1.14.12.17]	0	0	0	0.000131921	0	0	0	0	0	0.000166367	0	0.000106147	0	0	0	0
K05919	dfx; superoxide reductase [EC:1.15.1.2]	0.0454028	0.0375969	0.036154	0.0287789	0.0283026	0.0216908	0.0300901	0.0216434	0.0299337	0.0380992	0.0241299	0.0168706	0.0201343	0.0296739	0.015346	0.0222174
K05934	E2.1.1.131, cobJ, cbiH; precorrin-3B C17-methyltransferase [EC:2.1.1.131]	0.0001876	5.90501e-05	0.00014813	7.81754e-05	0	0.000340911	0.000270304	0.000863542	4.5223e-05	0	0.000258204	0.000191327	0	0.0001353	0.000289558	5.64116e-05
K05936	cobM, cbiF; precorrin-4/cobalt-precorrin-4 C11-methyltransferase [EC:2.1.1.133 2.1.1.271]	0.00919853	0.00503525	0.00590473	0.0128395	0.0116229	0.00934875	0.00699611	0.0101782	0.0100097	0.00814302	0.0145305	0.0183573	0.0136115	0.0097224	0.0104426	0.00782518
K05937	K05937; uncharacterized protein	9.38001e-05	0	0	0	0	0	0	0	0	0	0	0	0	0	0	0
K05939	aas; acyl-[acyl-carrier-protein]-phospholipid O-acyltransferase / long-chain-fatty-acid--[acyl-carrier-protein] ligase [EC:2.3.1.40 6.2.1.20]	0	0	7.87313e-06	0	0	0	0	0	0	0	0	0	0	0	0	0
K05942	E2.3.3.3; citrate (Re)-synthase [EC:2.3.3.3]	0.00192283	0.00207816	0.00189838	0.00275888	0.00192867	0.00227611	0.00231742	0.00305463	0.00422932	0.00317529	0.00467307	0.00355027	0.00438881	0.0041245	0.00414418	0.00243576
K05946	tagA, tarA; N-acetylglucosaminyldiphosphoundecaprenol N-acetyl-beta-D-mannosaminyltransferase [EC:2.4.1.187]	0.00345658	0.00209851	0.00282129	0.0044843	0.00296451	0.00247238	0.00301521	0.00401697	0.00156248	0.00102397	0.00301655	0.00193168	0.00295554	0.00207186	0.00173337	0.00164222
K05964	citX; holo-ACP synthase [EC:2.7.7.61]	0.000126785	0	0	0	0	0	0	9.69678e-05	6.03802e-05	0	0	8.51508e-05	0	0	0	0
K05966	citG; triphosphoribosyl-dephospho-CoA synthase [EC:2.4.2.52]	0	0	0	0.000527695	5.85051e-05	0.000117977	0	0	0.00034421	8.44858e-05	0.000484759	0.000161994	0.000279755	0.000343076	0.000378645	0.000191053
K05970	SIAE; sialate O-acetylesterase [EC:3.1.1.53]	0.0335531	0.035616	0.0302037	0.0106294	0.0138731	0.00950964	0.0205449	0.0141886	0.0270393	0.0378016	0.0164918	0.0146877	0.0099803	0.0173385	0.00993878	0.00932076
K05973	phaZ; poly(3-hydroxybutyrate) depolymerase [EC:3.1.1.75]	0	2.98941e-05	0	0	0	0	0	0	2.28941e-05	0	0	0	0	0	0	0
K05982	E3.1.21.7, nfi; deoxyribonuclease V [EC:3.1.21.7]	0.000246526	0.000122642	0.000232156	0.000405911	0.000143513	0.000142653	0.000338492	0.000301678	0.000140887	0	0.000132955	0.000124709	8.59288e-05	7.02522e-05	0.000390441	0
K05985	rnmV; ribonuclease M5 [EC:3.1.26.8]	0.0311502	0.0313864	0.0294338	0.017054	0.0166538	0.0131084	0.0225372	0.0153964	0.0277539	0.0368706	0.0108114	0.0198921	0.0131644	0.0221199	0.0133162	0.00770809
[truncated: 1,858 more rows]
